# Supplementary material for: 1k-RiCA (1K-Rice Custom Amplicon) a novel genotyping amplicon-based SNP assay for genetics and breeding applications in rice
Source: Rice (N Y). 2019 Jul 26;12:55. doi: 10.1186/s12284-019-0311-0 (PMC6660535; doi:10.1186/s12284-019-0311-0)
Supplement: Supplementary file 1 — S1. List of accessions used in this study. S2. SNP call pipelined used to identify genotypes in the 1k-RiCA. S3. List of 995 SNPs contained in the 1k-RiCA. S4. Hap-map formatted 1k-RiCA genotypic data on 283 lines used in the O. sativa PCA. S5. Hap-map formatted 1k-RiCA genotypic data on 431 lines used in the O. sativa ssp. indica diversity analysis. S6. Hap-map formatted 1k-RiCA genotypic data on 57 F1 lines and their parents used in the F1 analysis. S7. Hap-map formatted 1k-RiCA genotypic data on 353 lines used in the genomic selection cross-validation experiments. S8. Adjusted phenotypic means for FLW, GY, and PH on 353 lines used in the genomic selection cross-validation experiments. (XLSX 8888 kb) [file 12284_2019_311_MOESM1_ESM.xlsx]

## Sheet: Supplementary File 1
List of accessions used in this study. Information on 918 accessions genotyped and used for different analysis during this study.
No.	1k-RiCA genotype ID	GID	Accession name	Experiment	Subgroup or germplasm	Reference	Remarks or parentage	Present C6AIR/3K
1	bcr35	3138748	242	O. sativa diversity			Black-rice
2	QMp04	300965825	15577::IRGC 76987-1	O. sativa diversity	ind	McCouch et al. 2016; Tamimi et al. 2016	Medium-chalk
3	QMp08	300965825	15577::IRGC 76987-1	O. sativa diversity	ind	McCouch et al. 2016; Tamimi et al. 2016	Medium-chalk
4	bcr441	1742553	861 30-45 B (COLORED)	O. sativa diversity			Black-rice
5	bcr457	2235232	8900158-2	O. sativa diversity			Black-rice
6	SW191	407079	A 69-1	O. sativa diversity	indx	Wang et al. 2018	Early-maturing	C6AIR
7	SW127	4149989	ABHAYA	O. sativa diversity	ind	Mohan et al. 1997	Gm4-check
8	bcr267	1703726	AC 2864	O. sativa diversity			Black-rice
9	SW112	4525584	ADR52	O. sativa diversity	indx	Wang et al. 2018	Bph25 and Bph26-check	3K
10	bcr249	1698312	AGARHOLLA 2	O. sativa diversity			Black-rice
11	bcr205	301031388	ARC 15014	O. sativa diversity			Black-rice
12	bcr18	3044741	ASE PINDJAU	O. sativa diversity			Black-rice
13	bcr19	3044740	ASE POELOE BOLONG	O. sativa diversity			Black-rice
14	SW211	4062989	ASHI BINNI	O. sativa diversity	indx	Wang et al. 2018		3K
15	SW242	4526490	ASWINA	O. sativa diversity	ind	McCouch et al. 2016		C6AIR
16	SW226	4526473	AZUCENA	O. sativa diversity	trop	Wang et al. 2018		C6AIR
17	bcr295	1709194	BASTMATI	O. sativa diversity			Black-rice
18	bcr383	1792377	BE JA JAK	O. sativa diversity			Black-rice
19	bcr606	4731088	BEMAHASOAMENA	O. sativa diversity			Black-rice
20	bcr1	4282866	BERIYA	O. sativa diversity			Black-rice
21	bcr23	2237974	BIR-R-TON TSAN	O. sativa diversity			Black-rice
22	QMp03	4842037	BIRAIN 360	O. sativa diversity	ind	McCouch et al. 2016	low chalk
23	QMp07	4842037	BIRAIN 360	O. sativa diversity	ind	McCouch et al. 2016	low chalk
24	bcr227	1696008	BLACK GORA S N 109	O. sativa diversity			Black-rice
25	bcr126	300857371	BORUBI	O. sativa diversity	trj	McCouch et al. 2016	Black-rice
26	SW311	300258388	BR 28	O. sativa diversity	ind	Datta et al. 2006		C6AIR
27	SW264	4461519	BR 29	O. sativa diversity	ind	Datta et al. 2006	FEBP Core Panel
28	SW165	4062929	BR11	O. sativa diversity	indx	Wang et al. 2018
29	HB2056	4389693	BRRI DHAN 67	O. sativa diversity	ind	Habiba et al. 2015	Salt-tolerance	C6AIR
30	SW312	300258390	BRRI DHAN 53	O. sativa diversity	ind	Mitra et al 2017
31	SW254	300258391	BRRI DHAN 55	O. sativa diversity	ind	Habiba et al. 2015		C6AIR
32	SW314	4389465	BRRI DHAN54	O. sativa diversity	ind	Habiba et al. 2015
33	SW315	4389658	BRRI DHAN57	O. sativa diversity	ind	Mitra et al 2017		C6AIR
34	SW317	4389659	BRRI DHAN60	O. sativa diversity	ind	Habiba et al. 2015
35	SW286	2609337	C101 A 51	O. sativa diversity	ind	Alam et al. 2017	Pi2
36	SW352	3521103	CAPSULE	O. sativa diversity	ind	Rahman et al. 2016	Salt-tolerance
37	bcr254	3143267	CHAKAOPOIRETOL	O. sativa diversity			Black-rice
38	bcr253	1701544	CHAKHAOHUIKAP	O. sativa diversity			Black-rice
39	bcr39	1651863	Che pheum	O. sativa diversity			Black-rice
40	bcr13	1780405	CHENG CHANG	O. sativa diversity			Black-rice
41	bcr20	2237975	CHENLUN (HEA LI) 55	O. sativa diversity	jap	Descalsota-Empleo et al. 2019	Black-rice
42	bcr14	3053897	CHI (NANKING 27)	O. sativa diversity			Black-rice
43	bcr16	1642106	CI 4530	O. sativa diversity			Black-rice
44	SW14	4524340	CIHERANG	O. sativa diversity	ind	Septiningsih et al. 2015	Bph2 and Bph3-check
45	HB2096	4515148	CIHERANG-SUB1	O. sativa diversity	ind	Septiningsih et al. 2015	SUB1	C6AIR
46	bcr418	2235498	DAMNOEUB KHMAO	O. sativa diversity			Black-rice
47	SW227	4526475	DOM SUFID	O. sativa diversity	aro	McCouch et al. 2016		C6AIR
48	bcr608	3797042	DPRK 036M 10515	O. sativa diversity	temp	Kim et al. 2014	Black-rice
49	bcr607	4245383	DPRK 036S 474	O. sativa diversity	temp	Kim et al. 2014	Black-rice
50	bcr610	4244626	DPRK 036S 7220	O. sativa diversity	temp	Kim et al. 2014	Black-rice
51	bcr609	3994111	DPRK 036S 9917	O. sativa diversity	temp	Kim et al. 2014	Black-rice
52	SW228	4526475	DULAR	O. sativa diversity	aus	McCouch et al. 2016		C6AIR
53	SW304	4063010	DV85	O. sativa diversity	aus	McCouch et al. 2016	Bph11 and Xa7 check
54	SW120	4727604	FR13A	O. sativa diversity	aus	McCouch et al. 2016	SUB1
55	bcr336	1719989	GALAM HAWM	O. sativa diversity			Black-rice
56	bcr15	1795175	GALO	O. sativa diversity	trop	Kushwaha et al. 2016	Black-rice
57	bcr337	1720472	GAM DAM	O. sativa diversity			Black-rice
58	bcr545	1762868	HANDAO	O. sativa diversity			Black-rice
59	bcr491	1751433	HAO DO	O. sativa diversity			Black-rice
60	bcr327	3052211	HAO GAN	O. sativa diversity			Black-rice
61	bcr335	1718478	HAWM GAHB BANG	O. sativa diversity			Black-rice
62	bcr7	4728060	HEI MI CHAN	O. sativa diversity			Black-rice
63	bcr12	300857292	HUNG HSEIH JU SELN (CI 12393)	O. sativa diversity			Black-rice
64	bcr5	1638845	HUNG HSIEN JU	O. sativa diversity			Black-rice
65	bcr24	3053871	HUNG TSAN	O. sativa diversity			Black-rice
66	bcr25	4252927	IMBANNIGAN/TINAWON	O. sativa diversity			Black-rice
67	bcr27	3145141	INGOHPOL	O. sativa diversity			Black-rice
68	SW256	1134623	IR 03A550	O. sativa diversity	ind1B	Wang et al. 2018	FEBP Core Panel
69	SW265	4513348	IR 04A427	O. sativa diversity	ind1B	Wang et al. 2018	FEBP Core Panel
70	SW192	4042525	IR 29	O. sativa diversity	ind1B	Wang et al. 2018
71	SW253	4229335	IR 50::C1	O. sativa diversity	ind	McCouch et al. 2016
72	HB2239	4062942	IR 64	O. sativa diversity	ind1B	Wang et al 2018	Pita-2
73	SW266	786294	IR 64680-81-2-2-1-3	O. sativa diversity	ind	IRSEA line	FEBP Core Panel
74	SW267	1828287	IR 65482-4-136-2-2-B	O. sativa diversity	ind	IRSEA line	FEBP Core Panel
75	SW268	161047	IR 65620-192-3-3-3-2	O. sativa diversity	ind	IRSEA line	FEBP Core Panel
76	SW321	4702663	IR 66946-3R-178-1-1	O. sativa diversity	ind	IRSEA line
77	SW269	163484	IR 68058-71-2-1	O. sativa diversity	ind	IRSEA line	FEBP Core Panel
78	SW270	568485	IR 68544-29-2-1-3-1-2	O. sativa diversity	ind	IRSEA line	FEBP Core Panel
79	SW271	4525472	IR 71730-51-2	O. sativa diversity	ind	IRSEA line	FEBP Core Panel
80	SW108	3021728	IR 84649-97-3-1-B-B	O. sativa diversity	ind	IRSEA line	FEBP Core Panel
81	SW257	164219	IR00A107	O. sativa diversity	ind	IRSEA line	FEBP Core Panel
82	SW39	967269	IR02A127	O. sativa diversity	ind	IRSEA line
83	SW142	4463334	IR03A262	O. sativa diversity	ind
84	SW41	1201260	IR04A115	O. sativa diversity	ind	IRSEA line		C6AIR
85	SW42	1847271	IR05F102	O. sativa diversity	ind	IRSEA line
86	SW279	1265633	IR05N229	O. sativa diversity	ind	IRSEA line
87	SW43	1402302	IR05N412	O. sativa diversity	ind	IRSEA line
88	SW44	1960929	IR06A150	O. sativa diversity	ind	IRSEA line		C6AIR
89	SW365	4388714	IR06F463	O. sativa diversity	ind	IRSEA line
90	SW45	1845120	IR06N209	O. sativa diversity	ind	IRSEA line
91	SW46	2222968	IR07A234	O. sativa diversity	ind	IRSEA line
92	SW47	2295328	IR07F290	O. sativa diversity	ind	IRSEA line
93	SW48	2348737	IR08A172	O. sativa diversity	ind	IRSEA line
94	SW49	2348720	IR08A176	O. sativa diversity	ind	IRSEA line
95	SW364	4513530	IR08N134	O. sativa diversity	ind		Salt-tolerance
96	SW50	2321302	IR08N194	O. sativa diversity	ind	IRSEA line		C6AIR
97	SW322	4346101	IR08N210	O. sativa diversity	ind		Stagnant-flooding tolerance	C6AIR
98	SW51	2525083	IR09A136	O. sativa diversity	ind	IRSEA line
99	SW52	2547974	IR09A138	O. sativa diversity	ind	IRSEA line
100	SW53	2472088	IR09A220	O. sativa diversity	ind	IRSEA line
101	SW161	4062662	IR09F153	O. sativa diversity	ind	IRSEA line	BLB and Blast and SUB1-check
102	SW18	4062663	IR09F154	O. sativa diversity	ind	IRSEA line		C6AIR
103	SW54	2847870	IR09F436	O. sativa diversity	ind	IRSEA line		C6AIR
104	SW20	2853229	IR09F437 (PSB-Rc18-SUB1)	O. sativa diversity	ind	IRSEA line		C6AIR
105	SW183	2652366	IR09L272	O. sativa diversity	ind	IRSEA line
106	SW55	2472584	IR09N190	O. sativa diversity	ind	IRSEA line
107	SW56	2433227	IR09N496	O. sativa diversity	ind	IRSEA line
108	SW57	2451016	IR09N514	O. sativa diversity	ind	IRSEA line
109	SW59	2433014	IR09N531	O. sativa diversity	ind	IRSEA line
110	SW60	2451135	IR09N538	O. sativa diversity	ind	IRSEA line		C6AIR
111	SW62	4702100	IR10F365	O. sativa diversity	ind	IRSEA line		C6AIR
112	SW63	2754601	IR10N108	O. sativa diversity	ind	IRSEA line
113	SW16	2697468	IR10N112	O. sativa diversity	ind	IRSEA line
114	SW107	2697338	IR10N237	O. sativa diversity	ind	IRSEA line
115	SW250	300279862	IR11A293	O. sativa diversity	ind	IRSEA line
116	HB2059	3592212	IR13N143	O. sativa diversity	ind	IRSEA line
117	HB2061	4393721	IR15A1862	O. sativa diversity	ind	IRSEA line
118	SW30	4524133	IR24	O. sativa diversity	ind1B	Wang et al. 2018	BLB-susceptible-check	C6AIR
119	riz245	4524133	IR24.MET	O. sativa diversity	ind
120	SW277	3147687	IR28	O. sativa diversity	ind	McCouch et al. 2016		3K
121	QMp01	4249914	IR36ae	O. sativa diversity	ind	McCouch et al. 2016	SBEIIb-positive-check
122	SW244	4062668	IR42	O. sativa diversity	ind1B	Wang et al. 2018
123	SW372	2753072	IR64	O. sativa diversity	ind1B	Wang et al. 2018	DRO1 and Rymv1 and PSTOL-check	C6AIR
124	SW229	4526477	IR64-21	O. sativa diversity	ind1B	Wang et al. 2018
125	SW11	4526448	IR65482-7-216-1-2	O. sativa diversity	temp	Je et al. 2006	Bph18
126	SW24	4062950	IR74	O. sativa diversity	indx	Wang et al. 2018
127	HB2057	4389686	IR78794-B-SAT29-1	O. sativa diversity	ind1B	IRSEA line
128	SW31	4524169	IRBB23	O. sativa diversity	ind1B	Wang et al. 2018	Xa23-check
129	SW274		IRBB27	O. sativa diversity	ind1B	Wang et al. 2018	Xa27-check
130	SW33	4524208	IRBB62	O. sativa diversity	ind1B	Wang et al. 2018	Xa4 and Xa7 and Xa21-check
131	SW34	4524214	IRBB64	O. sativa diversity	ind1B	Wang et al. 2018	Xa4 and xa5 and Xa7anf Xa21-check	C6AIR
132	SW35	4524217	IRBB65	O. sativa diversity	ind1B	Wang et al. 2018	Xa4 and xa5 and Xa7 and xa13 and Xa21-check	C6AIR
133	SW102	4524220	IRBB66	O. sativa diversity	ind1B	Wang et al. 2018	Xa4 and xa5 and Xa7 and xa13 and Xa21-check	C6AIR
134	SW281	4526438	IRBL9-W[LT]	O. sativa diversity			Pi9
135	SW79	4524977	IRBLk-KA	O. sativa diversity	japx	Wang et al. 2018	Pik
136	SW81	4524986	IRBLkh-K3	O. sativa diversity	japx	Wang et al. 2018	Pik-h
137	SW7	4526443	IRBLKh-K3[CO]	O. sativa diversity			Pikh
138	SW98	4062840	IRBLta2-RE	O. sativa diversity			Pita2
139	SW83	4524992	IRBLz5-CA	O. sativa diversity	japx	Wang et al. 2018	Piz5
140	SW84	4524995	IRBLzt-T	O. sativa diversity	japx	Wang et al. 2018	Piz-t
141	HB2110	300148555	IRRI 104	O. sativa diversity	ind1B	IRSEA line		C6AIR
142	SW258	4039769	IRRI 105 (PSB Rc18)	O. sativa diversity	ind1B	IRSEA line	FEBP Core Panel	C6AIR and 3K
143	SW259	4039771	IRRI 118 (PSB Rc 64)	O. sativa diversity	ind1B	IRSEA line	FEBP Core Panel
144	HB2211	4050039	IRRI 119	O. sativa diversity	ind1B	IRSEA line
145	SW188	4042560	IRRI 125 (NSIC Rc 86)	O. sativa diversity	ind1B	IRSEA line
146	SW189	4041402	IRRI 126 (PSB Rc 88)	O. sativa diversity	ind1B	IRSEA line		3K
147	SW214	4251676	IRRI 127 (Matatag 2)	O. sativa diversity	ind1B	IRSEA line	RTSV-susceptible-check
148	SW190	4042562	IRRI 128 (NSIC Rc 106)	O. sativa diversity	ind1B	IRSEA line
149	SW215	3582031	IRRI 134 (Matatag 9)	O. sativa diversity	ind1B	IRSEA line	RTSV-susceptible-check
150	SW260	1847172	IRRI 135 (NSIC Rc 110)	O. sativa diversity	ind1B	IRSEA line	FEBP Core Panel
151	SW261	4042565	IRRI 142 (MS11)	O. sativa diversity	temp	Ha et al. 2011	FEBP Core Panel	C6AIR
152	SW262	4016511	IRRI 143	O. sativa diversity	ind1B	IRSEA line	FEBP Core Panel	C6AIR
153	SW263	4039776	IRRI 145	O. sativa diversity	ind1B	IRSEA line	FEBP Core Panel	C6AIR
154	HB2159	4005926	IRRI 147	O. sativa diversity	ind1B	IRSEA line		C6AIR
155	SW275	4042568	IRRI 148 (Sahod Ulan 1)	O. sativa diversity	ind1B	IRSEA line
156	SW145	2159583	IRRI 149 (NSIC Rc 194)	O. sativa diversity	ind1B	IRSEA line
157	SW360	4011197	IRRI 165	O. sativa diversity	ind1B	IRSEA line
158	SW276	4340304	IRRI 174 (Rc 344SR)	O. sativa diversity	ind1B	IRSEA line	Good eating quality	C6AIR
159	SW65	4039775	IRRI 119 (PSB Rc 68)	O. sativa diversity	ind1B	IRSEA line		3K
160	SW67	4042567	IRRI 147 (NSIC Rc 182)	O. sativa diversity	ind1B	IRSEA line
161	SW69	4062705	IRRI 168 (NSIC Rc 302)	O. sativa diversity	ind1B	IRSEA line		C6AIR
162	HB2040	4537413	IRRI 175	O. sativa diversity	ind1B	IRSEA line
163	HB2041	4563729	IRRI 179	O. sativa diversity	ind1B	IRSEA line
164	HB2042	4563762	IRRI 180	O. sativa diversity	ind1B	IRSEA line
165	SW70	4723762	IRRI 181 (NSIC 2014 Rc 360)	O. sativa diversity	ind1B	IRSEA line
166	bcr421	1739566	JIAO LIU NUO	O. sativa diversity			Black-rice
167	SW350	300459677	JUMBO JET	O. sativa diversity	ind
168	bcr450	1743192	KA	O. sativa diversity			Black-rice
169	SW290	4525740	Kasalath	O. sativa diversity	aus	McCouch et al. 2016	TWG6 and PSTOL1-check
170	bcr50	4282871	KETAN IRENG	O. sativa diversity			Black-rice
171	SW287	4062676	KHAIYAN	O. sativa diversity	aus	Angaji et al. 2002	SUB1
172	bcr233	4727948	KHAO DAM DAHNG	O. sativa diversity			Black-rice
173	HB2120	4515147	KHAO DAWK MALI 105	O. sativa diversity	ind3	Wang et al. 2018	Fragrance	C6AIR and 3K
174	bcr53	4243724	KHAO GAM (NIAW)	O. sativa diversity			Black-rice
175	bcr40	3405900	KHAO KAM	O. sativa diversity	trop	Kushwaha et al. 2016	Black-rice
176	bcr353	301031536	KHAOSAING	O. sativa diversity			Black-rice
177	SW73	4062679	KHARSU 80 A	O. sativa diversity	aus	Wang et al. 2018		3K
178	SW331	4371229	KINANDANG PATONG	O. sativa diversity	trop	Wang et al. 2018	DRO1-check	C6AIR
179	bcr32	1795380	KUTUNG	O. sativa diversity			Black-rice
180	SW230	4526478	LI JIANG XIN TUAN HEI GU (LTH)	O. sativa diversity	japx	Wang et al. 2018		C6AIR
181	bcr36	3626132	LIBU	O. sativa diversity	japx	Wang et al. 2018	Black-rice
182	bcr38	1651396	LUA CHUA CHAN	O. sativa diversity			Black-rice
183	SW251	4461516	MANAW THUKHA	O. sativa diversity	japx	Wang et al. 2018
184	SW298	4062933	Matatag 3	O. sativa diversity	ind1B	Wang et al. 2018	RTSV
185	bcr8	1638898	MEI SHAN HEI KU	O. sativa diversity			Black-rice
186	SW232	4526480	MINGHUI 63	O. sativa diversity	indx	Wang et al. 2018	GS3-3-short grain allele and Xa3 and Xa26-check	C6AIR
187	SW233	4526481	MOROBEREKAN	O. sativa diversity	trj	McCouch et al. 2016		C6AIR
188	SW184	4272492	MTU 1010	O. sativa diversity	ind	McCouch et al. 2016
189	bcr37	1795452	MUDUN	O. sativa diversity			Black-rice
190	SW234	4526482	N 22	O. sativa diversity	aus	Wang et al. 2018	Heat-tolerance-check	C6AIR and 3K
191	QMp05			O. sativa diversity
192	riz18			O. sativa diversity
193	riz207			O. sativa diversity
194	riz213			O. sativa diversity
195	riz214			O. sativa diversity
196	riz221			O. sativa diversity
197	riz222			O. sativa diversity
198	riz223			O. sativa diversity
199	riz228			O. sativa diversity
200	riz230			O. sativa diversity
201	riz237			O. sativa diversity
202	riz246			O. sativa diversity
203	riz247			O. sativa diversity
204	riz248			O. sativa diversity
205	riz249			O. sativa diversity
206	riz253			O. sativa diversity
207	riz262			O. sativa diversity
208	riz263			O. sativa diversity
209	riz264			O. sativa diversity
210	riz266			O. sativa diversity
211	bcr443	1742843	Nang nouan	O. sativa diversity			Black-rice
212	bcr33	1650205	NANTON 53	O. sativa diversity			Black-rice
213	bcr34	3145041	NANTON 84	O. sativa diversity			Black-rice
214	bcr474	1748997	Neang Mon	O. sativa diversity			Black-rice
215	bcr370	1657934	NEP CAM	O. sativa diversity			Black-rice
216	bcr58	1782784	NEP THAN	O. sativa diversity			Black-rice
217	bcr176	1678592	NGACHEIK	O. sativa diversity			Black-rice
218	bcr341	1720833	NIAW DAM TAB MOO	O. sativa diversity			Black-rice
219	SW235	301015300	NIPPONBARE	O. sativa diversity	temp	McCouch et al. 2016	Hd1 and Hd6 and GS3-2 and ALK and SSIIa-check	C6AIR and 3K
220	SW361	4513528	NONA BOKRA	O. sativa diversity	ind2	Wang et al. 2018		3K
221	bcr351	3046510	NS 1288	O. sativa diversity	ind	McCouch et al. 2016	Black-rice
222	SW66	3870874	NSIC Rc 218SR (Mabango 3)	O. sativa diversity	ind
223	SW308	3997225	NSIC Rc 240	O. sativa diversity	ind
224	SW307	3615884	NSIC Rc 272	O. sativa diversity	ind
225	SW289	3770394	NSIC Rc 276	O. sativa diversity	ind
226	SW9	3782495	NSIC Rc 288	O. sativa diversity	ind
227	SW162	300176192	NSIC Rc 298	O. sativa diversity	ind
228	SW222	4789863	NSIC Rc 308	O. sativa diversity	ind
229	SW23	4702318	NSIC Rc 338	O. sativa diversity	ind
230	SW103	4798334	NSIC Rc 342SR	O. sativa diversity	ind
231	SW213	4756299	NSIC Rc 358	O. sativa diversity	ind
232	HB2058	4389661	OM1490	O. sativa diversity	ind	Buu et al. 2001
233	bcr29	1647253	P PEY PUTAN SUYAD	O. sativa diversity			Black-rice
234	bcr31	3635797	P T D QINHAUT	O. sativa diversity			Black-rice
235	bcr30	3994140	P T Q D Q MALILOM	O. sativa diversity			Black-rice
236	bcr464	3050829	PA CHROERS	O. sativa diversity			Black-rice
237	bcr48	1782447	PADI ADONG DUMARAT	O. sativa diversity	trop	Wang et al. 2018	Black-rice
238	bcr47	1654836	PADI ITAM	O. sativa diversity			Black-rice
239	bcr397	3142423	PAN MALED DAENG	O. sativa diversity			Black-rice
240	bcr26	4257066	PARAY KINTA HINAMQAN	O. sativa diversity	trop	Wang et al. 2018	Black-rice
241	bcr28	1647184	PARAY KINTA KABARAS	O. sativa diversity	trop	Wang et al. 2018	Black-rice
242	SW209	4062984	PIKTO MAMAS	O. sativa diversity	trop	Wang et al. 2018		3K
243	bcr17	1642209	PIRURUTONG 2	O. sativa diversity			Black-rice
244	SW236	4526484	POKKALI	O. sativa diversity	ind2	Wang et al. 2018	SALTOL
245	SW273	3490156	PR 37866-1B-1-4	O. sativa diversity	ind	IRSEA line	FEBP Core Panel
246	SW146	3996860	PSB Rc 82 (IRRI 123)	O. sativa diversity	ind	IRSEA line		C6AIR
247	SW368	300266485	PSB Rc18-Sub1	O. sativa diversity	ind	IRSEA line
248	HB2112	4513378	PUSA BASMATI 1	O. sativa diversity	admix	Wang et al. 2018	Fragrance
249	bcr269	1704214	PYATPYARE	O. sativa diversity			Black-rice
250	SW373	4526492	RAYADA	O. sativa diversity	aus	McCouch et al. 2016		C6AIR and 3K
251	SW348	300462106	SADRI	O. sativa diversity	aro	Wang et al. 2018
252	SW237	20180625	SADU CHO	O. sativa diversity	ind	McCouch et al. 2016		C6AIR
253	HB2137	300178480	SAMBHA MAHSURI	O. sativa diversity	ind	McCouch et al. 2016
254	SM.1	300178480	SAMBHA MAHSURI	O. sativa diversity	ind	McCouch et al. 2016
255	SM.2	300178480	SAMBHA MAHSURI	O. sativa diversity	ind	McCouch et al. 2016
256	SM.3	300178480	SAMBHA MAHSURI	O. sativa diversity	ind	McCouch et al. 2016
257	SW238	300724065	SANHUANGZHAN NO 2	O. sativa diversity	indx	Wang et al. 2018	BPH-resistant-check	C6AIR and 3K
258	bcr458	1744618	SOK SAU	O. sativa diversity			Black-rice
259	bcr459	1744883	SRAU DETH 1	O. sativa diversity			Black-rice
260	bcr465	1748449	SRAU KRAR HARM	O. sativa diversity			Black-rice
261	SW363	368885	SUPA	O. sativa diversity	ind	Verma et al. 2018	SALTOL
262	SW130	4359104	TADUKAN	O. sativa diversity	ind	McCouch et al. 2016	Pita and Pita-2 and Pi-54	C6AIR
263	SW240	301122780	TAINUNG 67	O. sativa diversity	tej	McCouch et al. 2016		C6AIR
264	bcr2	1637649	TAPOL	O. sativa diversity			Black-rice
265	bcr180	1678921	TAUNG PYONE	O. sativa diversity			Black-rice
266	bcr181	1678926	TAUNGYO NGACHEIK	O. sativa diversity			Black-rice
267	SW351	300257786	TCCP 266-1-3B-13-1-3	O. sativa diversity	ind
268	SW329	4537415	TDK 11	O. sativa diversity	ind	waz et al. 2018
269	SW21	4062995	TEQING	O. sativa diversity	indx	Wang et al. 2018		C6AIR
270	SW282	4524265	TETEP	O. sativa diversity	ind	McCouch et al. 2016	Xa2 and Pi54 and Pi-ta-check
271	bcr137	301098271	TININTA	O. sativa diversity			Black-rice
272	SW216	4062686	TKM 9	O. sativa diversity	indx	Wang et al. 2018	Sheath blight-check
273	SW371	4062927	TKM6	O. sativa diversity	indx	Wang et al. 2018	Xa4	C6AIR
274	SW119	4524272	TN1	O. sativa diversity	ind1A	Wang et al. 2018	Blast-susceptible-check and Xa14-check
275	bcr200	1687361	TRAM CUH	O. sativa diversity			Black-rice
276	SW320	4442993	TW 16	O. sativa diversity	ind	Satoh et al. 2013	RTSV
277	SW291	4525551	UTRI MERAH IRGC 16682	O. sativa diversity	ind	Macovei et al. 2018	RTSV
278	SW61	300279867	Vandana	O. sativa diversity	indx	Wang et al. 2018
279	bcr3	3053973	WC 320	O. sativa diversity			Black-rice
280	bcr6	1638871	WC 603	O. sativa diversity			Black-rice
281	SW140	385901	WHD-1S-75-1-1-127	O. sativa diversity	ind	Khish et al. 2003	Pi-9
282	bcr284	1707560	YAYA	O. sativa diversity			Black-rice
283	SW241	4526489	ZHENSHAN 97 B	O. sativa diversity	ind1A	Wang et al. 2018		C6AIR
284	171ELB1084	300431177	IR16A3687	Indica diversity	Indica elite FEBP		IR10N108/IRRI 154
285	171ELB1222	300431179	IR16A3688	Indica diversity	Indica elite FEBP		IR10N108/IRRI 154
286	171ELB1335	300431183	IR16A3691	Indica diversity	Indica elite FEBP		IR10N108/IRRI 154
287	171ELB1360	300431187	IR16A3692	Indica diversity	Indica elite FEBP		IR10N108/IRRI 154
288	171ELB1119	300431189	IR16A3693	Indica diversity	Indica elite FEBP		IR10N108/IRRI 154
289	171ELB1012	300431133	IR16A3694	Indica diversity	Indica elite FEBP		IR10N108/IRRI 154
290	171ELB1026	300431136	IR16A3696	Indica diversity	Indica elite FEBP		IR10N108/IRRI 154
291	171ELB1387	300431197	IR16A3697	Indica diversity	Indica elite FEBP		IR10N108/IRRI 154
292	171ELB1345	300431138	IR16A3698	Indica diversity	Indica elite FEBP		IR10N108/IRRI 154
293	171ELB1128	300431200	IR16A3699	Indica diversity	Indica elite FEBP		IR10N108/IRRI 154
294	171ELB1002	300431203	IR16A3700	Indica diversity	Indica elite FEBP		IR10N108/IRRI 154
295	171ELB1203	300431140	IR16A3701	Indica diversity	Indica elite FEBP		IR10N108/IRRI 154
296	171ELB1181	300431204	IR16A3702	Indica diversity	Indica elite FEBP		IR10N108/IRRI 154
297	171ELB1004	300431206	IR16A3703	Indica diversity	Indica elite FEBP		IR10N108/IRRI 154
298	171ELB1105	300431209	IR16A3704	Indica diversity	Indica elite FEBP		IR10N108/IRRI 154
299	171ELB1156	300431214	IR16A3706	Indica diversity	Indica elite FEBP		IR10N108/IRRI 154
300	171ELB1310	300431215	IR16A3707	Indica diversity	Indica elite FEBP		IR10N108/IRRI 154
301	171ELB1081	300431219	IR16A3708	Indica diversity	Indica elite FEBP		IR10N108/IRRI 154
302	171ELB1148	300431145	IR16A3709	Indica diversity	Indica elite FEBP		IR10N108/IRRI 154
303	171ELB1346	300431146	IR16A3710	Indica diversity	Indica elite FEBP		IR10N108/IRRI 154
304	171ELB1363	300431130	IR16A3711	Indica diversity	Indica elite FEBP		IR10N108/IRRI 154
305	171ELB1294	300431150	IR16A3712	Indica diversity	Indica elite FEBP		IR10N108/IRRI 154
306	171ELB1215	300431155	IR16A3714	Indica diversity	Indica elite FEBP		IR10N108/IRRI 154
307	171ELB1139	300431156	IR16A3715	Indica diversity	Indica elite FEBP		IR10N108/IRRI 154
308	171ELB1375	300431158	IR16A3716	Indica diversity	Indica elite FEBP		IR10N108/IRRI 154
309	171ELB1260	300431159	IR16A3717	Indica diversity	Indica elite FEBP		IR10N108/IRRI 154
310	171ELB1027	300431162	IR16A3718	Indica diversity	Indica elite FEBP		IR10N108/IRRI 154
311	171ELB1147	300431131	IR16A3719	Indica diversity	Indica elite FEBP		IR10N108/IRRI 154
312	171ELB1003	300431165	IR16A3720	Indica diversity	Indica elite FEBP		IR10N108/IRRI 154
313	171ELB1058	300431166	IR16A3721	Indica diversity	Indica elite FEBP		IR10N108/IRRI 154
314	171ELB1239	300439174	IR16A4221	Indica diversity	Indica elite FEBP		PR 36921-B-6-1-3-4/IRRI 143
315	171ELB1114	300439190	IR16A4222	Indica diversity	Indica elite FEBP		PR 36921-B-6-1-3-4/IRRI 143
316	171ELB1016	300439209	IR16A4223	Indica diversity	Indica elite FEBP		PR 36921-B-6-1-3-4/IRRI 143
317	171ELB1280	300439225	IR16A4224	Indica diversity	Indica elite FEBP		PR 36921-B-6-1-3-4/IRRI 143
318	171ELB1107	300439079	IR16A4225	Indica diversity	Indica elite FEBP		PR 36921-B-6-1-3-4/IRRI 143
319	171ELB1168	300439236	IR16A4226	Indica diversity	Indica elite FEBP		PR 36921-B-6-1-3-4/IRRI 143
320	171ELB1268	300439268	IR16A4227	Indica diversity	Indica elite FEBP		PR 36921-B-6-1-3-4/IRRI 143
321	171ELB1172	300439291	IR16A4228	Indica diversity	Indica elite FEBP		PR 36921-B-6-1-3-4/IRRI 143
322	171ELB1095	300439319	IR16A4229	Indica diversity	Indica elite FEBP		PR 36921-B-6-1-3-4/IRRI 143
323	171ELB1013	300439088	IR16A4230	Indica diversity	Indica elite FEBP		PR 36921-B-6-1-3-4/IRRI 143
324	171ELB1300	300439334	IR16A4231	Indica diversity	Indica elite FEBP		PR 36921-B-6-1-3-4/IRRI 143
325	171ELB1133	300439350	IR16A4233	Indica diversity	Indica elite FEBP		PR 36921-B-6-1-3-4/IRRI 143
326	171ELB1333	300439373	IR16A4234	Indica diversity	Indica elite FEBP		PR 36921-B-6-1-3-4/IRRI 143
327	171ELB1178	300439094	IR16A4235	Indica diversity	Indica elite FEBP		PR 36921-B-6-1-3-4/IRRI 143
328	171ELB1124	300439383	IR16A4236	Indica diversity	Indica elite FEBP		PR 36921-B-6-1-3-4/IRRI 143
329	171ELB1103	300439407	IR16A4237	Indica diversity	Indica elite FEBP		PR 36921-B-6-1-3-4/IRRI 143
330	171ELB1160	300439428	IR16A4238	Indica diversity	Indica elite FEBP		PR 36921-B-6-1-3-4/IRRI 143
331	171ELB1254	300439440	IR16A4239	Indica diversity	Indica elite FEBP		PR 36921-B-6-1-3-4/IRRI 143
332	171ELB1302	300439100	IR16A4240	Indica diversity	Indica elite FEBP		PR 36921-B-6-1-3-4/IRRI 143
333	171ELB1395	300439450	IR16A4241	Indica diversity	Indica elite FEBP		PR 36921-B-6-1-3-4/IRRI 143
334	171ELB1276	300439458	IR16A4242	Indica diversity	Indica elite FEBP		PR 36921-B-6-1-3-4/IRRI 143
335	171ELB1316	300439472	IR16A4243	Indica diversity	Indica elite FEBP		PR 36921-B-6-1-3-4/IRRI 143
336	171ELB1134	300439496	IR16A4244	Indica diversity	Indica elite FEBP		PR 36921-B-6-1-3-4/IRRI 143
337	171ELB1034	300439506	IR16A4245	Indica diversity	Indica elite FEBP		PR 36921-B-6-1-3-4/IRRI 143
338	171ELB1022	300439108	IR16A4246	Indica diversity	Indica elite FEBP		PR 36921-B-6-1-3-4/IRRI 143
339	171ELB1019	300439523	IR16A4247	Indica diversity	Indica elite FEBP		PR 36921-B-6-1-3-4/IRRI 143
340	171ELB1380	300439528	IR16A4248	Indica diversity	Indica elite FEBP		PR 36921-B-6-1-3-4/IRRI 143
341	171ELB1011	300439606	IR16A4250	Indica diversity	Indica elite FEBP		PR 36921-B-6-1-3-4/IRRI 143
342	171ELB1145	300439622	IR16A4251	Indica diversity	Indica elite FEBP		PR 36921-B-6-1-3-4/IRRI 143
343	171ELB1183	300439630	IR16A4252	Indica diversity	Indica elite FEBP		PR 36921-B-6-1-3-4/IRRI 143
344	171ELB1007	300439636	IR16A4253	Indica diversity	Indica elite FEBP		PR 36921-B-6-1-3-4/IRRI 143
345	171ELB1091	300439127	IR16A4255	Indica diversity	Indica elite FEBP		PR 36921-B-6-1-3-4/IRRI 143
346	171ELB1158	300439136	IR16A4256	Indica diversity	Indica elite FEBP		PR 36921-B-6-1-3-4/IRRI 143
347	171ELB1071	300439145	IR16A4257	Indica diversity	Indica elite FEBP		PR 36921-B-6-1-3-4/IRRI 143
348	171ELB1041	300439154	IR16A4258	Indica diversity	Indica elite FEBP		PR 36921-B-6-1-3-4/IRRI 143
349	171ELB1390	300438561	IR16A4259	Indica diversity	Indica elite FEBP		PR 36921-B-6-1-3-4/IRRI 154
350	171ELB1082	300438661	IR16A4261	Indica diversity	Indica elite FEBP		PR 36921-B-6-1-3-4/IRRI 154
351	171ELB1379	300438668	IR16A4262	Indica diversity	Indica elite FEBP		PR 36921-B-6-1-3-4/IRRI 154
352	171ELB1213	300438680	IR16A4263	Indica diversity	Indica elite FEBP		PR 36921-B-6-1-3-4/IRRI 154
353	171ELB1337	300438702	IR16A4265	Indica diversity	Indica elite FEBP		PR 36921-B-6-1-3-4/IRRI 154
354	171ELB1396	300438727	IR16A4267	Indica diversity	Indica elite FEBP		PR 36921-B-6-1-3-4/IRRI 154
355	171ELB1323	300438736	IR16A4268	Indica diversity	Indica elite FEBP		PR 36921-B-6-1-3-4/IRRI 154
356	171ELB1165	300438755	IR16A4269	Indica diversity	Indica elite FEBP		PR 36921-B-6-1-3-4/IRRI 154
357	171ELB1309	300438575	IR16A4271	Indica diversity	Indica elite FEBP		PR 36921-B-6-1-3-4/IRRI 154
358	171ELB1180	300438803	IR16A4272	Indica diversity	Indica elite FEBP		PR 36921-B-6-1-3-4/IRRI 154
359	171ELB1362	300438823	IR16A4273	Indica diversity	Indica elite FEBP		PR 36921-B-6-1-3-4/IRRI 154
360	171ELB1138	300438847	IR16A4275	Indica diversity	Indica elite FEBP		PR 36921-B-6-1-3-4/IRRI 154
361	171ELB1359	300438857	IR16A4276	Indica diversity	Indica elite FEBP		PR 36921-B-6-1-3-4/IRRI 154
362	171ELB1308	300438906	IR16A4278	Indica diversity	Indica elite FEBP		PR 36921-B-6-1-3-4/IRRI 154
363	171ELB1361	300438932	IR16A4279	Indica diversity	Indica elite FEBP		PR 36921-B-6-1-3-4/IRRI 154
364	171ELB1069	300438958	IR16A4281	Indica diversity	Indica elite FEBP		PR 36921-B-6-1-3-4/IRRI 154
365	171ELB1006	300438972	IR16A4282	Indica diversity	Indica elite FEBP		PR 36921-B-6-1-3-4/IRRI 154
366	171ELB1055	300438983	IR16A4283	Indica diversity	Indica elite FEBP		PR 36921-B-6-1-3-4/IRRI 154
367	171ELB1278	300438595	IR16A4284	Indica diversity	Indica elite FEBP		PR 36921-B-6-1-3-4/IRRI 154
368	171ELB1182	300438995	IR16A4285	Indica diversity	Indica elite FEBP		PR 36921-B-6-1-3-4/IRRI 154
369	171ELB1167	300439010	IR16A4286	Indica diversity	Indica elite FEBP		PR 36921-B-6-1-3-4/IRRI 154
370	171ELB1021	300439024	IR16A4287	Indica diversity	Indica elite FEBP		PR 36921-B-6-1-3-4/IRRI 154
371	171ELB1321	300438607	IR16A4290	Indica diversity	Indica elite FEBP		PR 36921-B-6-1-3-4/IRRI 154
372	171ELB1311	300438624	IR16A4292	Indica diversity	Indica elite FEBP		PR 36921-B-6-1-3-4/IRRI 154
373	171ELB1234	300437908	IR16A4333	Indica diversity	Indica elite FEBP		IRRI 119/IR09N522
374	171ELB1211	300437918	IR16A4334	Indica diversity	Indica elite FEBP		IRRI 119/IR09N522
375	171ELB1325	300437939	IR16A4335	Indica diversity	Indica elite FEBP		IRRI 119/IR09N522
376	171ELB1142	300437944	IR16A4336	Indica diversity	Indica elite FEBP		IRRI 119/IR09N522
377	171ELB1257	300437955	IR16A4337	Indica diversity	Indica elite FEBP		IRRI 119/IR09N522
378	171ELB1288	300437964	IR16A4338	Indica diversity	Indica elite FEBP		IRRI 119/IR09N522
379	171ELB1144	300437971	IR16A4339	Indica diversity	Indica elite FEBP		IRRI 119/IR09N522
380	171ELB1014	300437976	IR16A4340	Indica diversity	Indica elite FEBP		IRRI 119/IR09N522
381	171ELB1358	300437992	IR16A4341	Indica diversity	Indica elite FEBP		IRRI 119/IR09N522
382	171ELB1229	300438002	IR16A4342	Indica diversity	Indica elite FEBP		IRRI 119/IR09N522
383	171ELB1247	300438015	IR16A4343	Indica diversity	Indica elite FEBP		IRRI 119/IR09N522
384	171ELB1386	300437823	IR16A4344	Indica diversity	Indica elite FEBP		IRRI 119/IR09N522
385	171ELB1347	300438037	IR16A4347	Indica diversity	Indica elite FEBP		IRRI 119/IR09N522
386	171ELB1382	300438044	IR16A4348	Indica diversity	Indica elite FEBP		IRRI 119/IR09N522
387	171ELB1153	300438048	IR16A4349	Indica diversity	Indica elite FEBP		IRRI 119/IR09N522
388	171ELB1132	300438052	IR16A4350	Indica diversity	Indica elite FEBP		IRRI 119/IR09N522
389	171ELB1029	300438057	IR16A4351	Indica diversity	Indica elite FEBP		IRRI 119/IR09N522
390	171ELB1098	300438060	IR16A4352	Indica diversity	Indica elite FEBP		IRRI 119/IR09N522
391	171ELB1279	300438067	IR16A4353	Indica diversity	Indica elite FEBP		IRRI 119/IR09N522
392	171ELB1371	300438074	IR16A4354	Indica diversity	Indica elite FEBP		IRRI 119/IR09N522
393	171ELB1038	300438080	IR16A4355	Indica diversity	Indica elite FEBP		IRRI 119/IR09N522
394	171ELB1307	300438087	IR16A4356	Indica diversity	Indica elite FEBP		IRRI 119/IR09N522
395	171ELB1122	300438093	IR16A4357	Indica diversity	Indica elite FEBP		IRRI 119/IR09N522
396	171ELB1352	300438102	IR16A4358	Indica diversity	Indica elite FEBP		IRRI 119/IR09N522
397	171ELB1253	300438114	IR16A4359	Indica diversity	Indica elite FEBP		IRRI 119/IR09N522
398	171ELB1166	300438122	IR16A4360	Indica diversity	Indica elite FEBP		IRRI 119/IR09N522
399	171ELB1135	300437839	IR16A4361	Indica diversity	Indica elite FEBP		IRRI 119/IR09N522
400	171ELB1030	300437805	IR16A4362	Indica diversity	Indica elite FEBP		IRRI 119/IR09N522
401	171ELB1204	300437854	IR16A4363	Indica diversity	Indica elite FEBP		IRRI 119/IR09N522
402	171ELB1284	300437878	IR16A4365	Indica diversity	Indica elite FEBP		IRRI 119/IR09N522
403	171ELB1097	300437894	IR16A4366	Indica diversity	Indica elite FEBP		IRRI 119/IR09N522
404	171ELB1231	300438145	IR16A4368	Indica diversity	Indica elite FEBP		IR09F437/IR09N522
405	171ELB1258	300438244	IR16A4369	Indica diversity	Indica elite FEBP		IR09F437/IR09N522
406	171ELB1118	300438263	IR16A4370	Indica diversity	Indica elite FEBP		IR09F437/IR09N522
407	171ELB1068	300438279	IR16A4371	Indica diversity	Indica elite FEBP		IR09F437/IR09N522
408	171ELB1207	300438290	IR16A4372	Indica diversity	Indica elite FEBP		IR09F437/IR09N522
409	171ELB1292	300438151	IR16A4373	Indica diversity	Indica elite FEBP		IR09F437/IR09N522
410	171ELB1305	300438306	IR16A4374	Indica diversity	Indica elite FEBP		IR09F437/IR09N522
411	171ELB1243	300438316	IR16A4375	Indica diversity	Indica elite FEBP		IR09F437/IR09N522
412	171ELB1162	300438334	IR16A4376	Indica diversity	Indica elite FEBP		IR09F437/IR09N522
413	171ELB1226	300438348	IR16A4377	Indica diversity	Indica elite FEBP		IR09F437/IR09N522
414	171ELB1066	300438357	IR16A4378	Indica diversity	Indica elite FEBP		IR09F437/IR09N522
415	171ELB1152	300438371	IR16A4380	Indica diversity	Indica elite FEBP		IR09F437/IR09N522
416	171ELB1365	300438380	IR16A4381	Indica diversity	Indica elite FEBP		IR09F437/IR09N522
417	171ELB1111	300438391	IR16A4382	Indica diversity	Indica elite FEBP		IR09F437/IR09N522
418	171ELB1094	300438161	IR16A4383	Indica diversity	Indica elite FEBP		IR09F437/IR09N522
419	171ELB1313	300438402	IR16A4384	Indica diversity	Indica elite FEBP		IR09F437/IR09N522
420	171ELB1187	300438413	IR16A4385	Indica diversity	Indica elite FEBP		IR09F437/IR09N522
421	171ELB1106	300438422	IR16A4386	Indica diversity	Indica elite FEBP		IR09F437/IR09N522
422	171ELB1170	300438433	IR16A4387	Indica diversity	Indica elite FEBP		IR09F437/IR09N522
423	171ELB1383	300438447	IR16A4388	Indica diversity	Indica elite FEBP		IR09F437/IR09N522
424	171ELB1264	300438470	IR16A4389	Indica diversity	Indica elite FEBP		IR09F437/IR09N522
425	171ELB1272	300438171	IR16A4391	Indica diversity	Indica elite FEBP		IR09F437/IR09N522
426	171ELB1393	300438502	IR16A4392	Indica diversity	Indica elite FEBP		IR09F437/IR09N522
427	171ELB1240	300438509	IR16A4393	Indica diversity	Indica elite FEBP		IR09F437/IR09N522
428	171ELB1113	300438524	IR16A4394	Indica diversity	Indica elite FEBP		IR09F437/IR09N522
429	171ELB1351	300438535	IR16A4395	Indica diversity	Indica elite FEBP		IR09F437/IR09N522
430	171ELB1249	300438551	IR16A4397	Indica diversity	Indica elite FEBP		IR09F437/IR09N522
431	171ELB1270	300438186	IR16A4398	Indica diversity	Indica elite FEBP		IR09F437/IR09N522
432	171ELB1062	300438194	IR16A4399	Indica diversity	Indica elite FEBP		IR09F437/IR09N522
433	171ELB1282	300438206	IR16A4400	Indica diversity	Indica elite FEBP		IR09F437/IR09N522
434	171ELB1092	300438227	IR16A4402	Indica diversity	Indica elite FEBP		IR09F437/IR09N522
435	171ELB1221	300431654	IR16A2698	Indica diversity	Indica elite FEBP		PR 37246-2-3-2-1-1-2-1/IRRI 154
436	171ELB1343	300431658	IR16A2700	Indica diversity	Indica elite FEBP		PR 37246-2-3-2-1-1-2-1/IRRI 154
437	171ELB1372	300431660	IR16A4150	Indica diversity	Indica elite FEBP		PR 37246-2-3-2-1-1-2-1/IRRI 154
438	171ELB1357	300431666	IR16A4151	Indica diversity	Indica elite FEBP		PR 37246-2-3-2-1-1-2-1/IRRI 154
439	171ELB1399	300431604	IR16A4152	Indica diversity	Indica elite FEBP		PR 37246-2-3-2-1-1-2-1/IRRI 154
440	171ELB1129	300431605	IR16A2679	Indica diversity	Indica elite FEBP		PR 37246-2-3-2-1-1-2-1/IRRI 154
441	171ELB1401	300431606	IR16A2680	Indica diversity	Indica elite FEBP		PR 37246-2-3-2-1-1-2-1/IRRI 154
442	171ELB1049	300431677	IR16A4154	Indica diversity	Indica elite FEBP		PR 37246-2-3-2-1-1-2-1/IRRI 154
443	171ELB1085	300431678	IR16A2708	Indica diversity	Indica elite FEBP		PR 37246-2-3-2-1-1-2-1/IRRI 154
444	171ELB1115	300431679	IR16A2709	Indica diversity	Indica elite FEBP		PR 37246-2-3-2-1-1-2-1/IRRI 154
445	171ELB1397	300431681	IR16A4155	Indica diversity	Indica elite FEBP		PR 37246-2-3-2-1-1-2-1/IRRI 154
446	171ELB1028	300431684	IR16A4156	Indica diversity	Indica elite FEBP		PR 37246-2-3-2-1-1-2-1/IRRI 154
447	171ELB1350	300431608	IR16A4157	Indica diversity	Indica elite FEBP		PR 37246-2-3-2-1-1-2-1/IRRI 154
448	171ELB1271	300431688	IR16A4158	Indica diversity	Indica elite FEBP		PR 37246-2-3-2-1-1-2-1/IRRI 154
449	171ELB1275	300431598	IR16A2677	Indica diversity	Indica elite FEBP		PR 37246-2-3-2-1-1-2-1/IRRI 154
450	171ELB1108	300431690	IR16A4159	Indica diversity	Indica elite FEBP		PR 37246-2-3-2-1-1-2-1/IRRI 154
451	171ELB1236	300431692	IR16A4160	Indica diversity	Indica elite FEBP		PR 37246-2-3-2-1-1-2-1/IRRI 154
452	171ELB1348	300431610	IR16A4162	Indica diversity	Indica elite FEBP		PR 37246-2-3-2-1-1-2-1/IRRI 154
453	171ELB1322	300431612	IR16A2682	Indica diversity	Indica elite FEBP		PR 37246-2-3-2-1-1-2-1/IRRI 154
454	171ELB1056	300431616	IR16A2684	Indica diversity	Indica elite FEBP		PR 37246-2-3-2-1-1-2-1/IRRI 154
455	171ELB1326	300431617	IR16A4163	Indica diversity	Indica elite FEBP		PR 37246-2-3-2-1-1-2-1/IRRI 154
456	171ELB1205	300431620	IR16A4164	Indica diversity	Indica elite FEBP		PR 37246-2-3-2-1-1-2-1/IRRI 154
457	171ELB1377	300431623	IR16A2686	Indica diversity	Indica elite FEBP		PR 37246-2-3-2-1-1-2-1/IRRI 154
458	171ELB1077	300431627	IR16A4166	Indica diversity	Indica elite FEBP		PR 37246-2-3-2-1-1-2-1/IRRI 154
459	171ELB1015	300431631	IR16A4167	Indica diversity	Indica elite FEBP		PR 37246-2-3-2-1-1-2-1/IRRI 154
460	171ELB1140	300431634	IR16A2690	Indica diversity	Indica elite FEBP		PR 37246-2-3-2-1-1-2-1/IRRI 154
461	171ELB1039	300431642	IR16A2694	Indica diversity	Indica elite FEBP		PR 37246-2-3-2-1-1-2-1/IRRI 154
462	171ELB1317	300431644	IR16A2695	Indica diversity	Indica elite FEBP		PR 37246-2-3-2-1-1-2-1/IRRI 154
463	171ELB1273	300431647	IR16A4169	Indica diversity	Indica elite FEBP		PR 37246-2-3-2-1-1-2-1/IRRI 154
464	171ELB1214	300431602	IR16A4170	Indica diversity	Indica elite FEBP		PR 37246-2-3-2-1-1-2-1/IRRI 154
465	171ELB1349	300293555	IR16A4614	Indica diversity	Indica elite FEBP		IRRI 151/IRRI 154
466	171ELB1327	300293582	IR16A4615	Indica diversity	Indica elite FEBP		IRRI 151/IRRI 154
467	171ELB1354	300293598	IR16A4616	Indica diversity	Indica elite FEBP		IRRI 151/IRRI 154
468	171ELB1328	300293607	IR16A4617	Indica diversity	Indica elite FEBP		IRRI 151/IRRI 154
469	171ELB1154	300431073	IR16A2568	Indica diversity	Indica elite FEBP		IRRI 151/IRRI 154
470	171ELB1244	300293628	IR16A4619	Indica diversity	Indica elite FEBP		IRRI 151/IRRI 154
471	171ELB1248	300293642	IR16A4620	Indica diversity	Indica elite FEBP		IRRI 151/IRRI 154
472	171ELB1332	300431077	IR16A4214	Indica diversity	Indica elite FEBP		IRRI 151/IRRI 154
473	171ELB1224	300431079	IR16A2572	Indica diversity	Indica elite FEBP		IRRI 151/IRRI 154
474	171ELB1208	300431081	IR16A4215	Indica diversity	Indica elite FEBP		IRRI 151/IRRI 154
475	171ELB1073	300293717	IR16A4621	Indica diversity	Indica elite FEBP		IRRI 151/IRRI 154
476	171ELB1353	300293720	IR16A3173	Indica diversity	Indica elite FEBP		IRRI 151/IRRI 154
477	171ELB1191	300431086	IR16A2577	Indica diversity	Indica elite FEBP		IRRI 151/IRRI 154
478	171ELB1083	300293744	IR16A3151	Indica diversity	Indica elite FEBP		IRRI 151/IRRI 154
479	171ELB1259	300431090	IR16A2580	Indica diversity	Indica elite FEBP		IRRI 151/IRRI 154
480	171ELB1324	300293779	IR16A3158	Indica diversity	Indica elite FEBP		IRRI 151/IRRI 154
481	171ELB1339	300431093	IR16A2582	Indica diversity	Indica elite FEBP		IRRI 151/IRRI 154
482	171ELB1291	300293492	IR16A4610	Indica diversity	Indica elite FEBP		IRRI 151/IRRI 154
483	171ELB1052	300293841	IR16A3135	Indica diversity	Indica elite FEBP		IRRI 151/IRRI 154
484	171ELB1367	300431096	IR16A2585	Indica diversity	Indica elite FEBP		IRRI 151/IRRI 154
485	171ELB1364	300431099	IR16A2588	Indica diversity	Indica elite FEBP		IRRI 151/IRRI 154
486	171ELB1174	300431105	IR16A2591	Indica diversity	Indica elite FEBP		IRRI 151/IRRI 154
487	171ELB1369	300431110	IR16A2595	Indica diversity	Indica elite FEBP		IRRI 151/IRRI 154
488	171ELB1110	300431114	IR16A2599	Indica diversity	Indica elite FEBP		IRRI 151/IRRI 154
489	171ELB1235	300431120	IR16A4216	Indica diversity	Indica elite FEBP		IRRI 151/IRRI 154
490	171ELB1024	300431124	IR16A4217	Indica diversity	Indica elite FEBP		IRRI 151/IRRI 154
491	171ELB1341	300431127	IR16A4218	Indica diversity	Indica elite FEBP		IRRI 151/IRRI 154
492	171ELB1169	300293505	IR16A4611	Indica diversity	Indica elite FEBP		IRRI 151/IRRI 154
493	171ELB1127	300431059	IR16A4219	Indica diversity	Indica elite FEBP		IRRI 151/IRRI 154
494	171ELB1256	300293520	IR16A4612	Indica diversity	Indica elite FEBP		IRRI 151/IRRI 154
495	171ELB1089	300431070	IR16A2565	Indica diversity	Indica elite FEBP		IRRI 151/IRRI 154
496	171ELB1340	300431061	IR16A2562	Indica diversity	Indica elite FEBP		IRRI 151/IRRI 154
497	A69-1	407079	A 69-1	True-F1_parent	indx	Wang et al. 2018	Early-maturing	C6AIR
498	A69-1.1	407079	A69-1	True-F1_parent	indx
499	A69-1.2	407079	A69-1	True-F1_parent	indx
500	CSR 28	300178479	CSR 28	True-F1_parent	ind
501	CSR 28.1	300178479	CSR 28	True-F1_parent	ind
502	IR 4630-22-2-5-1-3	300887874	IR 4630	True-F1_parent	ind
503	IR 4630-22-2-5-1-3.1	300887874	IR 4630	True-F1_parent	ind
504	IRRI 154	1253989	IRRI 154	True-F1_parent	ind
505	IRRI 154.1	1253989	IRRI 154	True-F1_parent	ind
506	MANAW THUKHA	312511	MANAW THUKHA	True-F1_parent	jap
507	MANAW THUKHA.1	312511	MANAW THUKHA	True-F1_parent	jap
508	MS11	300868761	MS11	True-F1_parent	jap
509	A69-1xIR 4630-22-2-5-1-3_01		A69-1xIR 4630-22-2-5-1-3_01	True-F1	indx x indica
510	A69-1xIR 4630-22-2-5-1-3_02		A69-1xIR 4630-22-2-5-1-3_02	True-F1	indx x indica
511	A69-1xIR 4630-22-2-5-1-3_03		A69-1xIR 4630-22-2-5-1-3_03	True-F1	indx x indica
512	A69-1xIR 4630-22-2-5-1-3_04		A69-1xIR 4630-22-2-5-1-3_04	True-F1	indx x indica
513	A69-1xIR 4630-22-2-5-1-3_05		A69-1xIR 4630-22-2-5-1-3_05	True-F1	indx x indica
514	A69-1xIR 4630-22-2-5-1-3_06		A69-1xIR 4630-22-2-5-1-3_06	True-F1	indx x indica
515	A69-1xIR 4630-22-2-5-1-3_07		A69-1xIR 4630-22-2-5-1-3_07	True-F1	indx x indica
516	A69-1xIR 4630-22-2-5-1-3_08		A69-1xIR 4630-22-2-5-1-3_08	True-F1	indx x indica
517	A69-1xIR 4630-22-2-5-1-3_09		A69-1xIR 4630-22-2-5-1-3_09	True-F1	indx x indica
518	A69-1xIR 4630-22-2-5-1-3_10		A69-1xIR 4630-22-2-5-1-3_10	True-F1	indx x indica
519	A69-1xIR 4630-22-2-5-1-3_11		A69-1xIR 4630-22-2-5-1-3_11	True-F1	indx x indica
520	A69-1xIR 4630-22-2-5-1-3_12		A69-1xIR 4630-22-2-5-1-3_12	True-F1	indx x indica
521	A69-1xIR 4630-22-2-5-1-3_13		A69-1xIR 4630-22-2-5-1-3_13	True-F1	indx x indica
522	A69-1xIR 4630-22-2-5-1-3_14		A69-1xIR 4630-22-2-5-1-3_14	True-F1	indx x indica
523	CSR 28xMANAW THUKHA_01		CSR 28xMANAW THUKHA_01	True-F1	indica x japonica
524	CSR 28xMANAW THUKHA_02		CSR 28xMANAW THUKHA_02	True-F1	indica x japonica
525	CSR 28xMANAW THUKHA_03		CSR 28xMANAW THUKHA_03	True-F1	indica x japonica
526	CSR 28xMANAW THUKHA_04		CSR 28xMANAW THUKHA_04	True-F1	indica x japonica
527	IR 4630-22-2-5-1-3xCSR 28_01		IR 4630-22-2-5-1-3xCSR 28_01	True-F1	indica x indica
528	IR 4630-22-2-5-1-3xCSR 28_02		IR 4630-22-2-5-1-3xCSR 28_02	True-F1	indica x indica
529	IR 4630-22-2-5-1-3xCSR 28_03		IR 4630-22-2-5-1-3xCSR 28_03	True-F1	indica x indica
530	IR 4630-22-2-5-1-3xCSR 28_04		IR 4630-22-2-5-1-3xCSR 28_04	True-F1	indica x indica
531	IR 4630-22-2-5-1-3xCSR 28_05		IR 4630-22-2-5-1-3xCSR 28_05	True-F1	indica x indica
532	IR 4630-22-2-5-1-3xCSR 28_06		IR 4630-22-2-5-1-3xCSR 28_06	True-F1	indica x indica
533	IR 4630-22-2-5-1-3xCSR 28_07		IR 4630-22-2-5-1-3xCSR 28_07	True-F1	indica x indica
534	IR 4630-22-2-5-1-3xCSR 28_08		IR 4630-22-2-5-1-3xCSR 28_08	True-F1	indica x indica
535	IR 4630-22-2-5-1-3xCSR 28_09		IR 4630-22-2-5-1-3xCSR 28_09	True-F1	indica x indica
536	IR 4630-22-2-5-1-3xCSR 28_10		IR 4630-22-2-5-1-3xCSR 28_10	True-F1	indica x indica
537	IR 4630-22-2-5-1-3xCSR 28_11		IR 4630-22-2-5-1-3xCSR 28_11	True-F1	indica x indica
538	IR 4630-22-2-5-1-3xCSR 28_12		IR 4630-22-2-5-1-3xCSR 28_12	True-F1	indica x indica
539	IR 4630-22-2-5-1-3xCSR 28_13		IR 4630-22-2-5-1-3xCSR 28_13	True-F1	indica x indica
540	IR 4630-22-2-5-1-3xCSR 28_14		IR 4630-22-2-5-1-3xCSR 28_14	True-F1	indica x indica
541	IR 4630-22-2-5-1-3xCSR 28_15		IR 4630-22-2-5-1-3xCSR 28_15	True-F1	indica x indica
542	IR 4630-22-2-5-1-3xCSR 28_16		IR 4630-22-2-5-1-3xCSR 28_16	True-F1	indica x indica
543	IR 4630-22-2-5-1-3xCSR 28_17		IR 4630-22-2-5-1-3xCSR 28_17	True-F1	indica x indica
544	IR 4630-22-2-5-1-3xCSR 28_18		IR 4630-22-2-5-1-3xCSR 28_18	True-F1	indica x indica
545	IR 4630-22-2-5-1-3xCSR 28_19		IR 4630-22-2-5-1-3xCSR 28_19	True-F1	indica x indica
546	IRRI 154xA69-1_01		IRRI 154xA69-1_01	True-F1	indica x japonica
547	IRRI 154xA69-1_02		IRRI 154xA69-1_02	True-F1	indica x japonica
548	IRRI 154xA69-1_03		IRRI 154xA69-1_03	True-F1	indica x japonica
549	IRRI 154xA69-1_04		IRRI 154xA69-1_04	True-F1	indica x japonica
550	IRRI 154xA69-1_05		IRRI 154xA69-1_05	True-F1	indica x japonica
551	IRRI 154xA69-1_06		IRRI 154xA69-1_06	True-F1	indica x japonica
552	IRRI 154xA69-1_07		IRRI 154xA69-1_07	True-F1	indica x japonica
553	IRRI 154xA69-1_08		IRRI 154xA69-1_08	True-F1	indica x japonica
554	MANAW THUKHAxIRRI 154_01		MANAW THUKHAxIRRI 154_01	True-F1	japonica x indica
555	MANAW THUKHAxIRRI 154_02		MANAW THUKHAxIRRI 154_02	True-F1	japonica x indica
556	MANAW THUKHAxIRRI 154_03		MANAW THUKHAxIRRI 154_03	True-F1	japonica x indica
557	MANAW THUKHAxIRRI 154_04		MANAW THUKHAxIRRI 154_04	True-F1	japonica x indica
558	MANAW THUKHAxIRRI 154_05		MANAW THUKHAxIRRI 154_05	True-F1	japonica x indica
559	MANAW THUKHAxIRRI 154_06		MANAW THUKHAxIRRI 154_06	True-F1	japonica x indica
560	MANAW THUKHAxIRRI 154_07		MANAW THUKHAxIRRI 154_07	True-F1	japonica x indica
561	MANAW THUKHAxIRRI 154_08		MANAW THUKHAxIRRI 154_08	True-F1	japonica x indica
562	MANAW THUKHAxIRRI 154_09		MANAW THUKHAxIRRI 154_09	True-F1	japonica x indica
563	MANAW THUKHAxIRRI 154_10		MANAW THUKHAxIRRI 154_10	True-F1	japonica x indica
564	MS11xA69-1_01		MS11xA69-1_01	True-F1	japonica x japonica
565	MS11xA69-1_02		MS11xA69-1_02	True-F1	japonica x japonica
566	300431179	300431179	IR-100097-B-B-RGA-B-RGA-104-1	Genomic selection	Indica elite FEBP		IR10N108/IRRI 154
567	300431133	300431133	IR-100097-B-B-RGA-B-RGA-13-1	Genomic selection	Indica elite FEBP		IR10N108/IRRI 154
568	300431138	300431138	IR-100097-B-B-RGA-B-RGA-18-1	Genomic selection	Indica elite FEBP		IR10N108/IRRI 154
569	300431200	300431200	IR-100097-B-B-RGA-B-RGA-185-1	Genomic selection	Indica elite FEBP		IR10N108/IRRI 154
570	300431140	300431140	IR-100097-B-B-RGA-B-RGA-20-1	Genomic selection	Indica elite FEBP		IR10N108/IRRI 154
571	300431162	300431162	IR-100097-B-B-RGA-B-RGA-60-1	Genomic selection	Indica elite FEBP		IR10N108/IRRI 154
572	300431166	300431166	IR-100097-B-B-RGA-B-RGA-78-1	Genomic selection	Indica elite FEBP		IR10N108/IRRI 154
573	300293094	300293094	IR-100707-B-B-RGA-B-RGA-B-RGA-119	Genomic selection	Indica elite FEBP		IR08A176/IRRI 154//IR09A136
574	300293102	300293102	IR-100707-B-B-RGA-B-RGA-B-RGA-127	Genomic selection	Indica elite FEBP		IR08A176/IRRI 154//IR09A136
575	300293109	300293109	IR-100707-B-B-RGA-B-RGA-B-RGA-134	Genomic selection	Indica elite FEBP		IR08A176/IRRI 154//IR09A136
576	300293124	300293124	IR-100707-B-B-RGA-B-RGA-B-RGA-149	Genomic selection	Indica elite FEBP		IR08A176/IRRI 154//IR09A136
577	300293141	300293141	IR-100707-B-B-RGA-B-RGA-B-RGA-166	Genomic selection	Indica elite FEBP		IR08A176/IRRI 154//IR09A136
578	300293174	300293174	IR-100707-B-B-RGA-B-RGA-B-RGA-199	Genomic selection	Indica elite FEBP		IR08A176/IRRI 154//IR09A136
579	300293181	300293181	IR-100707-B-B-RGA-B-RGA-B-RGA-206	Genomic selection	Indica elite FEBP		IR08A176/IRRI 154//IR09A136
580	300293182	300293182	IR-100707-B-B-RGA-B-RGA-B-RGA-207	Genomic selection	Indica elite FEBP		IR08A176/IRRI 154//IR09A136
581	300292995	300292995	IR-100707-B-B-RGA-B-RGA-B-RGA-20	Genomic selection	Indica elite FEBP		IR08A176/IRRI 154//IR09A136
582	300293188	300293188	IR-100707-B-B-RGA-B-RGA-B-RGA-213	Genomic selection	Indica elite FEBP		IR08A176/IRRI 154//IR09A136
583	300293191	300293191	IR-100707-B-B-RGA-B-RGA-B-RGA-216	Genomic selection	Indica elite FEBP		IR08A176/IRRI 154//IR09A136
584	300292997	300292997	IR-100707-B-B-RGA-B-RGA-B-RGA-22	Genomic selection	Indica elite FEBP		IR08A176/IRRI 154//IR09A136
585	300293213	300293213	IR-100707-B-B-RGA-B-RGA-B-RGA-238	Genomic selection	Indica elite FEBP		IR08A176/IRRI 154//IR09A136
586	300292999	300292999	IR-100707-B-B-RGA-B-RGA-B-RGA-24	Genomic selection	Indica elite FEBP		IR08A176/IRRI 154//IR09A136
587	300293234	300293234	IR-100707-B-B-RGA-B-RGA-B-RGA-259	Genomic selection	Indica elite FEBP		IR08A176/IRRI 154//IR09A136
588	300293236	300293236	IR-100707-B-B-RGA-B-RGA-B-RGA-261	Genomic selection	Indica elite FEBP		IR08A176/IRRI 154//IR09A136
589	300293249	300293249	IR-100707-B-B-RGA-B-RGA-B-RGA-274	Genomic selection	Indica elite FEBP		IR08A176/IRRI 154//IR09A136
590	300293316	300293316	IR-100707-B-B-RGA-B-RGA-B-RGA-341	Genomic selection	Indica elite FEBP		IR08A176/IRRI 154//IR09A136
591	300293009	300293009	IR-100707-B-B-RGA-B-RGA-B-RGA-34	Genomic selection	Indica elite FEBP		IR08A176/IRRI 154//IR09A136
592	300293331	300293331	IR-100707-B-B-RGA-B-RGA-B-RGA-356	Genomic selection	Indica elite FEBP		IR08A176/IRRI 154//IR09A136
593	300293359	300293359	IR-100707-B-B-RGA-B-RGA-B-RGA-384	Genomic selection	Indica elite FEBP		IR08A176/IRRI 154//IR09A136
594	300293363	300293363	IR-100707-B-B-RGA-B-RGA-B-RGA-388	Genomic selection	Indica elite FEBP		IR08A176/IRRI 154//IR09A136
595	300293428	300293428	IR-100707-B-B-RGA-B-RGA-B-RGA-453	Genomic selection	Indica elite FEBP		IR08A176/IRRI 154//IR09A136
596	300293445	300293445	IR-100707-B-B-RGA-B-RGA-B-RGA-470	Genomic selection	Indica elite FEBP		IR08A176/IRRI 154//IR09A136
597	300293023	300293023	IR-100707-B-B-RGA-B-RGA-B-RGA-48	Genomic selection	Indica elite FEBP		IR08A176/IRRI 154//IR09A136
598	300292979	300292979	IR-100707-B-B-RGA-B-RGA-B-RGA-4	Genomic selection	Indica elite FEBP		IR08A176/IRRI 154//IR09A136
599	300298274	300298274	IR-100707-B-B-RGA-B-RGA-B-RGA-509	Genomic selection	Indica elite FEBP		IR08A176/IRRI 154//IR09A136
600	300293051	300293051	IR-100707-B-B-RGA-B-RGA-B-RGA-76	Genomic selection	Indica elite FEBP		IR08A176/IRRI 154//IR09A136
601	300292982	300292982	IR-100707-B-B-RGA-B-RGA-B-RGA-7	Genomic selection	Indica elite FEBP		IR08A176/IRRI 154//IR09A136
602	300293063	300293063	IR-100707-B-B-RGA-B-RGA-B-RGA-88	Genomic selection	Indica elite FEBP		IR08A176/IRRI 154//IR09A136
603	300287037	300287037	IR-100821-B-B-RGA-B-RGA-B-RGA-103	Genomic selection	Indica elite FEBP		IR09N508/IRRI 123//IR05F102
604	300287057	300287057	IR-100821-B-B-RGA-B-RGA-B-RGA-123	Genomic selection	Indica elite FEBP		IR09N508/IRRI 123//IR05F102
605	300287083	300287083	IR-100821-B-B-RGA-B-RGA-B-RGA-149	Genomic selection	Indica elite FEBP		IR09N508/IRRI 123//IR05F102
606	300286967	300286967	IR-100821-B-B-RGA-B-RGA-B-RGA-33	Genomic selection	Indica elite FEBP		IR09N508/IRRI 123//IR05F102
607	300286990	300286990	IR-100821-B-B-RGA-B-RGA-B-RGA-56	Genomic selection	Indica elite FEBP		IR09N508/IRRI 123//IR05F102
608	300286991	300286991	IR-100821-B-B-RGA-B-RGA-B-RGA-57	Genomic selection	Indica elite FEBP		IR09N508/IRRI 123//IR05F102
609	300286994	300286994	IR-100821-B-B-RGA-B-RGA-B-RGA-60	Genomic selection	Indica elite FEBP		IR09N508/IRRI 123//IR05F102
610	300287020	300287020	IR-100821-B-B-RGA-B-RGA-B-RGA-86	Genomic selection	Indica elite FEBP		IR09N508/IRRI 123//IR05F102
611	300287021	300287021	IR-100821-B-B-RGA-B-RGA-B-RGA-87	Genomic selection	Indica elite FEBP		IR09N508/IRRI 123//IR05F102
612	300439383	300439383	IR-103306-B-B-RGA-B-RGA-321	Genomic selection	Indica elite FEBP		PR 36921-B-6-1-3-4/IRRI 143
613	300439407	300439407	IR-103306-B-B-RGA-B-RGA-345	Genomic selection	Indica elite FEBP		PR 36921-B-6-1-3-4/IRRI 143
614	300439108	300439108	IR-103306-B-B-RGA-B-RGA-46	Genomic selection	Indica elite FEBP		PR 36921-B-6-1-3-4/IRRI 143
615	300439528	300439528	IR-103306-B-B-RGA-B-RGA-466	Genomic selection	Indica elite FEBP		PR 36921-B-6-1-3-4/IRRI 143
616	300438561	300438561	IR-103307-B-B-RGA-B-RGA-10	Genomic selection	Indica elite FEBP		PR 36921-B-6-1-3-4/IRRI 154
617	300438653	300438653	IR-103307-B-B-RGA-B-RGA-102	Genomic selection	Indica elite FEBP		PR 36921-B-6-1-3-4/IRRI 154
618	300438823	300438823	IR-103307-B-B-RGA-B-RGA-272	Genomic selection	Indica elite FEBP		PR 36921-B-6-1-3-4/IRRI 154
619	300438579	300438579	IR-103307-B-B-RGA-B-RGA-28	Genomic selection	Indica elite FEBP		PR 36921-B-6-1-3-4/IRRI 154
620	300438891	300438891	IR-103307-B-B-RGA-B-RGA-340	Genomic selection	Indica elite FEBP		PR 36921-B-6-1-3-4/IRRI 154
621	300439050	300439050	IR-103307-B-B-RGA-B-RGA-499	Genomic selection	Indica elite FEBP		PR 36921-B-6-1-3-4/IRRI 154
622	300438601	300438601	IR-103307-B-B-RGA-B-RGA-50	Genomic selection	Indica elite FEBP		PR 36921-B-6-1-3-4/IRRI 154
623	300287637	300287637	IR-103309-B-B-RGA-B-RGA-387	Genomic selection	Indica elite FEBP		PR 37139-3-1-3-1-2-1/IR04A115
624	300287919	300287919	IR-103310-B-B-RGA-B-RGA-112	Genomic selection	Indica elite FEBP		PR 37139-3-1-3-1-2-1/IR05N412
625	300287982	300287982	IR-103310-B-B-RGA-B-RGA-175	Genomic selection	Indica elite FEBP		PR 37139-3-1-3-1-2-1/IR05N412
626	300287986	300287986	IR-103310-B-B-RGA-B-RGA-179	Genomic selection	Indica elite FEBP		PR 37139-3-1-3-1-2-1/IR05N412
627	300288000	300288000	IR-103310-B-B-RGA-B-RGA-193	Genomic selection	Indica elite FEBP		PR 37139-3-1-3-1-2-1/IR05N412
628	300288019	300288019	IR-103310-B-B-RGA-B-RGA-212	Genomic selection	Indica elite FEBP		PR 37139-3-1-3-1-2-1/IR05N412
629	300288025	300288025	IR-103310-B-B-RGA-B-RGA-218	Genomic selection	Indica elite FEBP		PR 37139-3-1-3-1-2-1/IR05N412
630	300287832	300287832	IR-103310-B-B-RGA-B-RGA-25	Genomic selection	Indica elite FEBP		PR 37139-3-1-3-1-2-1/IR05N412
631	300287839	300287839	IR-103310-B-B-RGA-B-RGA-32	Genomic selection	Indica elite FEBP		PR 37139-3-1-3-1-2-1/IR05N412
632	300288178	300288178	IR-103310-B-B-RGA-B-RGA-371	Genomic selection	Indica elite FEBP		PR 37139-3-1-3-1-2-1/IR05N412
633	300288184	300288184	IR-103310-B-B-RGA-B-RGA-377	Genomic selection	Indica elite FEBP		PR 37139-3-1-3-1-2-1/IR05N412
634	300288193	300288193	IR-103310-B-B-RGA-B-RGA-386	Genomic selection	Indica elite FEBP		PR 37139-3-1-3-1-2-1/IR05N412
635	300430474	300430474	IR-103314-B-B-RGA-B-RGA-119-1	Genomic selection	Indica elite FEBP		PR 35769-B-37-3-1-2-1/IR09N522
636	300430476	300430476	IR-103314-B-B-RGA-B-RGA-132-1	Genomic selection	Indica elite FEBP		PR 35769-B-37-3-1-2-1/IR09N522
637	300288415	300288415	IR-103314-B-B-RGA-B-RGA-138	Genomic selection	Indica elite FEBP		PR 35769-B-37-3-1-2-1/IR09N522
638	300430477	300430477	IR-103314-B-B-RGA-B-RGA-140-1	Genomic selection	Indica elite FEBP		PR 35769-B-37-3-1-2-1/IR09N522
639	300430478	300430478	IR-103314-B-B-RGA-B-RGA-143-1	Genomic selection	Indica elite FEBP		PR 35769-B-37-3-1-2-1/IR09N522
640	300430479	300430479	IR-103314-B-B-RGA-B-RGA-146-1	Genomic selection	Indica elite FEBP		PR 35769-B-37-3-1-2-1/IR09N522
641	300430481	300430481	IR-103314-B-B-RGA-B-RGA-154-1	Genomic selection	Indica elite FEBP		PR 35769-B-37-3-1-2-1/IR09N522
642	300288447	300288447	IR-103314-B-B-RGA-B-RGA-170	Genomic selection	Indica elite FEBP		PR 35769-B-37-3-1-2-1/IR09N522
643	300288471	300288471	IR-103314-B-B-RGA-B-RGA-194	Genomic selection	Indica elite FEBP		PR 35769-B-37-3-1-2-1/IR09N522
644	300288475	300288475	IR-103314-B-B-RGA-B-RGA-198	Genomic selection	Indica elite FEBP		PR 35769-B-37-3-1-2-1/IR09N522
645	300288478	300288478	IR-103314-B-B-RGA-B-RGA-201	Genomic selection	Indica elite FEBP		PR 35769-B-37-3-1-2-1/IR09N522
646	300430492	300430492	IR-103314-B-B-RGA-B-RGA-206-1	Genomic selection	Indica elite FEBP		PR 35769-B-37-3-1-2-1/IR09N522
647	300430494	300430494	IR-103314-B-B-RGA-B-RGA-208-1	Genomic selection	Indica elite FEBP		PR 35769-B-37-3-1-2-1/IR09N522
648	300288297	300288297	IR-103314-B-B-RGA-B-RGA-20	Genomic selection	Indica elite FEBP		PR 35769-B-37-3-1-2-1/IR09N522
649	300430496	300430496	IR-103314-B-B-RGA-B-RGA-213-1	Genomic selection	Indica elite FEBP		PR 35769-B-37-3-1-2-1/IR09N522
650	300288506	300288506	IR-103314-B-B-RGA-B-RGA-229	Genomic selection	Indica elite FEBP		PR 35769-B-37-3-1-2-1/IR09N522
651	300430503	300430503	IR-103314-B-B-RGA-B-RGA-237-1	Genomic selection	Indica elite FEBP		PR 35769-B-37-3-1-2-1/IR09N522
652	300288517	300288517	IR-103314-B-B-RGA-B-RGA-240	Genomic selection	Indica elite FEBP		PR 35769-B-37-3-1-2-1/IR09N522
653	300430464	300430464	IR-103314-B-B-RGA-B-RGA-30-1	Genomic selection	Indica elite FEBP		PR 35769-B-37-3-1-2-1/IR09N522
654	300430468	300430468	IR-103314-B-B-RGA-B-RGA-49-1	Genomic selection	Indica elite FEBP		PR 35769-B-37-3-1-2-1/IR09N522
655	300430473	300430473	IR-103314-B-B-RGA-B-RGA-94-1	Genomic selection	Indica elite FEBP		PR 35769-B-37-3-1-2-1/IR09N522
656	300288942	300288942	IR-103718-B-B-RGA-B-RGA-B-RGA-B-RGA-112	Genomic selection	Indica elite FEBP		IR06N234/IR10M108//OM 4498
657	300288945	300288945	IR-103718-B-B-RGA-B-RGA-B-RGA-B-RGA-115	Genomic selection	Indica elite FEBP		IR06N234/IR10M108//OM 4498
658	300288967	300288967	IR-103718-B-B-RGA-B-RGA-B-RGA-B-RGA-137	Genomic selection	Indica elite FEBP		IR06N234/IR10M108//OM 4498
659	300288984	300288984	IR-103718-B-B-RGA-B-RGA-B-RGA-B-RGA-154	Genomic selection	Indica elite FEBP		IR06N234/IR10M108//OM 4498
660	300288996	300288996	IR-103718-B-B-RGA-B-RGA-B-RGA-B-RGA-166	Genomic selection	Indica elite FEBP		IR06N234/IR10M108//OM 4498
661	300288848	300288848	IR-103718-B-B-RGA-B-RGA-B-RGA-B-RGA-18	Genomic selection	Indica elite FEBP		IR06N234/IR10M108//OM 4498
662	300288869	300288869	IR-103718-B-B-RGA-B-RGA-B-RGA-B-RGA-39	Genomic selection	Indica elite FEBP		IR06N234/IR10M108//OM 4498
663	300288880	300288880	IR-103718-B-B-RGA-B-RGA-B-RGA-B-RGA-50	Genomic selection	Indica elite FEBP		IR06N234/IR10M108//OM 4498
664	300288907	300288907	IR-103718-B-B-RGA-B-RGA-B-RGA-B-RGA-77	Genomic selection	Indica elite FEBP		IR06N234/IR10M108//OM 4498
665	300296065	300296065	IR-103757-B-B-RGA-B-RGA-B-RGA-17	Genomic selection	Indica elite FEBP		PR 37866-1B-1-4/IRRI 154//PSB RC 10 (IR 50404-57-2-2-3)
666	300296271	300296271	IR-103757-B-B-RGA-B-RGA-B-RGA-223	Genomic selection	Indica elite FEBP		PR 37866-1B-1-4/IRRI 154//PSB RC 10 (IR 50404-57-2-2-3)
667	300296274	300296274	IR-103757-B-B-RGA-B-RGA-B-RGA-226	Genomic selection	Indica elite FEBP		PR 37866-1B-1-4/IRRI 154//PSB RC 10 (IR 50404-57-2-2-3)
668	300296324	300296324	IR-103757-B-B-RGA-B-RGA-B-RGA-276	Genomic selection	Indica elite FEBP		PR 37866-1B-1-4/IRRI 154//PSB RC 10 (IR 50404-57-2-2-3)
669	300296327	300296327	IR-103757-B-B-RGA-B-RGA-B-RGA-279	Genomic selection	Indica elite FEBP		PR 37866-1B-1-4/IRRI 154//PSB RC 10 (IR 50404-57-2-2-3)
670	300296359	300296359	IR-103757-B-B-RGA-B-RGA-B-RGA-311	Genomic selection	Indica elite FEBP		PR 37866-1B-1-4/IRRI 154//PSB RC 10 (IR 50404-57-2-2-3)
671	300296471	300296471	IR-103757-B-B-RGA-B-RGA-B-RGA-423	Genomic selection	Indica elite FEBP		PR 37866-1B-1-4/IRRI 154//PSB RC 10 (IR 50404-57-2-2-3)
672	300296094	300296094	IR-103757-B-B-RGA-B-RGA-B-RGA-46	Genomic selection	Indica elite FEBP		PR 37866-1B-1-4/IRRI 154//PSB RC 10 (IR 50404-57-2-2-3)
673	300296096	300296096	IR-103757-B-B-RGA-B-RGA-B-RGA-48	Genomic selection	Indica elite FEBP		PR 37866-1B-1-4/IRRI 154//PSB RC 10 (IR 50404-57-2-2-3)
674	300296097	300296097	IR-103757-B-B-RGA-B-RGA-B-RGA-49	Genomic selection	Indica elite FEBP		PR 37866-1B-1-4/IRRI 154//PSB RC 10 (IR 50404-57-2-2-3)
675	300298293	300298293	IR-103757-B-B-RGA-B-RGA-B-RGA-559	Genomic selection	Indica elite FEBP		PR 37866-1B-1-4/IRRI 154//PSB RC 10 (IR 50404-57-2-2-3)
676	300296110	300296110	IR-103757-B-B-RGA-B-RGA-B-RGA-62	Genomic selection	Indica elite FEBP		PR 37866-1B-1-4/IRRI 154//PSB RC 10 (IR 50404-57-2-2-3)
677	300296122	300296122	IR-103757-B-B-RGA-B-RGA-B-RGA-74	Genomic selection	Indica elite FEBP		PR 37866-1B-1-4/IRRI 154//PSB RC 10 (IR 50404-57-2-2-3)
678	300296143	300296143	IR-103757-B-B-RGA-B-RGA-B-RGA-95	Genomic selection	Indica elite FEBP		PR 37866-1B-1-4/IRRI 154//PSB RC 10 (IR 50404-57-2-2-3)
679	300296144	300296144	IR-103757-B-B-RGA-B-RGA-B-RGA-96	Genomic selection	Indica elite FEBP		PR 37866-1B-1-4/IRRI 154//PSB RC 10 (IR 50404-57-2-2-3)
680	4789101	4789101	IR-106236-B-B-B-PRN-B-PRN-B-PRN-127	Genomic selection	Indica elite FEBP		PR 37246-2-3-2-1-1-2-1/IR10F365
681	4789130	4789130	IR-106236-B-B-B-PRN-B-PRN-B-PRN-156	Genomic selection	Indica elite FEBP		PR 37246-2-3-2-1-1-2-1/IR10F365
682	4789142	4789142	IR-106236-B-B-B-PRN-B-PRN-B-PRN-168	Genomic selection	Indica elite FEBP		PR 37246-2-3-2-1-1-2-1/IR10F365
683	4788991	4788991	IR-106236-B-B-B-PRN-B-PRN-B-PRN-17	Genomic selection	Indica elite FEBP		PR 37246-2-3-2-1-1-2-1/IR10F365
684	4789188	4789188	IR-106236-B-B-B-PRN-B-PRN-B-PRN-214	Genomic selection	Indica elite FEBP		PR 37246-2-3-2-1-1-2-1/IR10F365
685	4789195	4789195	IR-106236-B-B-B-PRN-B-PRN-B-PRN-221	Genomic selection	Indica elite FEBP		PR 37246-2-3-2-1-1-2-1/IR10F365
686	4789205	4789205	IR-106236-B-B-B-PRN-B-PRN-B-PRN-231	Genomic selection	Indica elite FEBP		PR 37246-2-3-2-1-1-2-1/IR10F365
687	4789223	4789223	IR-106236-B-B-B-PRN-B-PRN-B-PRN-249	Genomic selection	Indica elite FEBP		PR 37246-2-3-2-1-1-2-1/IR10F365
688	4789014	4789014	IR-106236-B-B-B-PRN-B-PRN-B-PRN-40	Genomic selection	Indica elite FEBP		PR 37246-2-3-2-1-1-2-1/IR10F365
689	4789061	4789061	IR-106236-B-B-B-PRN-B-PRN-B-PRN-87	Genomic selection	Indica elite FEBP		PR 37246-2-3-2-1-1-2-1/IR10F365
690	300437939	300437939	IR-106239-B-B-RGA-B-RGA-138	Genomic selection	Indica elite FEBP		IRRI 119/IR09N522
691	300438044	300438044	IR-106239-B-B-RGA-B-RGA-243	Genomic selection	Indica elite FEBP		IRRI 119/IR09N522
692	300438057	300438057	IR-106239-B-B-RGA-B-RGA-256	Genomic selection	Indica elite FEBP		IRRI 119/IR09N522
693	300438074	300438074	IR-106239-B-B-RGA-B-RGA-273	Genomic selection	Indica elite FEBP		IRRI 119/IR09N522
694	300438263	300438263	IR-106250-B-B-RGA-B-RGA-128	Genomic selection	Indica elite FEBP		IR09F437/IR09N522
695	300438290	300438290	IR-106250-B-B-RGA-B-RGA-155	Genomic selection	Indica elite FEBP		IR09F437/IR09N522
696	300438151	300438151	IR-106250-B-B-RGA-B-RGA-16	Genomic selection	Indica elite FEBP		IR09F437/IR09N522
697	300438306	300438306	IR-106250-B-B-RGA-B-RGA-171	Genomic selection	Indica elite FEBP		IR09F437/IR09N522
698	300438316	300438316	IR-106250-B-B-RGA-B-RGA-181	Genomic selection	Indica elite FEBP		IR09F437/IR09N522
699	300438334	300438334	IR-106250-B-B-RGA-B-RGA-199	Genomic selection	Indica elite FEBP		IR09F437/IR09N522
700	300438402	300438402	IR-106250-B-B-RGA-B-RGA-267	Genomic selection	Indica elite FEBP		IR09F437/IR09N522
701	300438422	300438422	IR-106250-B-B-RGA-B-RGA-287	Genomic selection	Indica elite FEBP		IR09F437/IR09N522
702	300291602	300291602	IR-106436-B-B-RGA-B-RGA-B-RGA-167	Genomic selection	Indica elite FEBP		OM 4498/GIZA 178//IR04A115
703	300291603	300291603	IR-106436-B-B-RGA-B-RGA-B-RGA-168	Genomic selection	Indica elite FEBP		OM 4498/GIZA 178//IR04A115
704	300291617	300291617	IR-106436-B-B-RGA-B-RGA-B-RGA-182	Genomic selection	Indica elite FEBP		OM 4498/GIZA 178//IR04A115
705	300291660	300291660	IR-106436-B-B-RGA-B-RGA-B-RGA-225	Genomic selection	Indica elite FEBP		OM 4498/GIZA 178//IR04A115
706	300291769	300291769	IR-106436-B-B-RGA-B-RGA-B-RGA-334	Genomic selection	Indica elite FEBP		OM 4498/GIZA 178//IR04A115
707	300291816	300291816	IR-106436-B-B-RGA-B-RGA-B-RGA-381	Genomic selection	Indica elite FEBP		OM 4498/GIZA 178//IR04A115
708	300291955	300291955	IR-106436-B-B-RGA-B-RGA-B-RGA-520	Genomic selection	Indica elite FEBP		OM 4498/GIZA 178//IR04A115
709	300292069	300292069	IR-106449-B-B-RGA-B-RGA-B-RGA-114	Genomic selection	Indica elite FEBP		IRRI 123/FEDEARROZ 2000//PR 37866-1B-1-4
710	300292075	300292075	IR-106449-B-B-RGA-B-RGA-B-RGA-120	Genomic selection	Indica elite FEBP		IRRI 123/FEDEARROZ 2000//PR 37866-1B-1-4
711	300292094	300292094	IR-106449-B-B-RGA-B-RGA-B-RGA-139	Genomic selection	Indica elite FEBP		IRRI 123/FEDEARROZ 2000//PR 37866-1B-1-4
712	300292097	300292097	IR-106449-B-B-RGA-B-RGA-B-RGA-142	Genomic selection	Indica elite FEBP		IRRI 123/FEDEARROZ 2000//PR 37866-1B-1-4
713	300292137	300292137	IR-106449-B-B-RGA-B-RGA-B-RGA-182	Genomic selection	Indica elite FEBP		IRRI 123/FEDEARROZ 2000//PR 37866-1B-1-4
714	300292144	300292144	IR-106449-B-B-RGA-B-RGA-B-RGA-189	Genomic selection	Indica elite FEBP		IRRI 123/FEDEARROZ 2000//PR 37866-1B-1-4
715	300291974	300291974	IR-106449-B-B-RGA-B-RGA-B-RGA-19	Genomic selection	Indica elite FEBP		IRRI 123/FEDEARROZ 2000//PR 37866-1B-1-4
716	300292240	300292240	IR-106449-B-B-RGA-B-RGA-B-RGA-285	Genomic selection	Indica elite FEBP		IRRI 123/FEDEARROZ 2000//PR 37866-1B-1-4
717	300291957	300291957	IR-106449-B-B-RGA-B-RGA-B-RGA-2	Genomic selection	Indica elite FEBP		IRRI 123/FEDEARROZ 2000//PR 37866-1B-1-4
718	300292334	300292334	IR-106449-B-B-RGA-B-RGA-B-RGA-379	Genomic selection	Indica elite FEBP		IRRI 123/FEDEARROZ 2000//PR 37866-1B-1-4
719	300292350	300292350	IR-106449-B-B-RGA-B-RGA-B-RGA-395	Genomic selection	Indica elite FEBP		IRRI 123/FEDEARROZ 2000//PR 37866-1B-1-4
720	300292351	300292351	IR-106449-B-B-RGA-B-RGA-B-RGA-396	Genomic selection	Indica elite FEBP		IRRI 123/FEDEARROZ 2000//PR 37866-1B-1-4
721	300291994	300291994	IR-106449-B-B-RGA-B-RGA-B-RGA-39	Genomic selection	Indica elite FEBP		IRRI 123/FEDEARROZ 2000//PR 37866-1B-1-4
722	300291996	300291996	IR-106449-B-B-RGA-B-RGA-B-RGA-41	Genomic selection	Indica elite FEBP		IRRI 123/FEDEARROZ 2000//PR 37866-1B-1-4
723	300292402	300292402	IR-106449-B-B-RGA-B-RGA-B-RGA-447	Genomic selection	Indica elite FEBP		IRRI 123/FEDEARROZ 2000//PR 37866-1B-1-4
724	300292427	300292427	IR-106449-B-B-RGA-B-RGA-B-RGA-472	Genomic selection	Indica elite FEBP		IRRI 123/FEDEARROZ 2000//PR 37866-1B-1-4
725	300292429	300292429	IR-106449-B-B-RGA-B-RGA-B-RGA-474	Genomic selection	Indica elite FEBP		IRRI 123/FEDEARROZ 2000//PR 37866-1B-1-4
726	300292468	300292468	IR-106449-B-B-RGA-B-RGA-B-RGA-513	Genomic selection	Indica elite FEBP		IRRI 123/FEDEARROZ 2000//PR 37866-1B-1-4
727	300292018	300292018	IR-106449-B-B-RGA-B-RGA-B-RGA-63	Genomic selection	Indica elite FEBP		IRRI 123/FEDEARROZ 2000//PR 37866-1B-1-4
728	300292036	300292036	IR-106449-B-B-RGA-B-RGA-B-RGA-81	Genomic selection	Indica elite FEBP		IRRI 123/FEDEARROZ 2000//PR 37866-1B-1-4
729	300292600	300292600	IR-106457-B-B-RGA-B-RGA-115	Genomic selection	Indica elite FEBP		PR 37951-3B-37-1-2/IR09N496//IR09F436
730	300292663	300292663	IR-106457-B-B-RGA-B-RGA-178	Genomic selection	Indica elite FEBP		PR 37951-3B-37-1-2/IR09N496//IR09F436
731	300292505	300292505	IR-106457-B-B-RGA-B-RGA-20	Genomic selection	Indica elite FEBP		PR 37951-3B-37-1-2/IR09N496//IR09F436
732	300292820	300292820	IR-106457-B-B-RGA-B-RGA-335	Genomic selection	Indica elite FEBP		PR 37951-3B-37-1-2/IR09N496//IR09F436
733	300292851	300292851	IR-106457-B-B-RGA-B-RGA-366	Genomic selection	Indica elite FEBP		PR 37951-3B-37-1-2/IR09N496//IR09F436
734	300607999	300607999	IR-107971-B-10-1-3-1	Genomic selection	Indica elite FEBP		IR05N412/IRRI 168
735	300607609	300607609	IR-107971-B-B-B-B-35	Genomic selection	Indica elite FEBP		IR05N412/IRRI 168
736	300611277	300611277	IR-107971-B-B-RGA-B-RGA-142	Genomic selection	Indica elite FEBP		IR05N412/IRRI 168
737	300611280	300611280	IR-107971-B-B-RGA-B-RGA-151	Genomic selection	Indica elite FEBP		IR05N412/IRRI 168
738	300611470	300611470	IR-107971-B-B-RGA-B-RGA-22	Genomic selection	Indica elite FEBP		IR05N412/IRRI 168
739	300611579	300611579	IR-107971-B-B-RGA-B-RGA-238	Genomic selection	Indica elite FEBP		IR05N412/IRRI 168
740	300611591	300611591	IR-107971-B-B-RGA-B-RGA-262	Genomic selection	Indica elite FEBP		IR05N412/IRRI 168
741	300611473	300611473	IR-107971-B-B-RGA-B-RGA-27	Genomic selection	Indica elite FEBP		IR05N412/IRRI 168
742	300611608	300611608	IR-107971-B-B-RGA-B-RGA-309	Genomic selection	Indica elite FEBP		IR05N412/IRRI 168
743	300611616	300611616	IR-107971-B-B-RGA-B-RGA-324	Genomic selection	Indica elite FEBP		IR05N412/IRRI 168
744	300611222	300611222	IR-107971-B-B-RGA-B-RGA-35	Genomic selection	Indica elite FEBP		IR05N412/IRRI 168
745	300611638	300611638	IR-107971-B-B-RGA-B-RGA-364	Genomic selection	Indica elite FEBP		IR05N412/IRRI 168
746	300611403	300611403	IR-107971-B-B-RGA-B-RGA-455	Genomic selection	Indica elite FEBP		IR05N412/IRRI 168
747	300611408	300611408	IR-107971-B-B-RGA-B-RGA-466	Genomic selection	Indica elite FEBP		IR05N412/IRRI 168
748	300611690	300611690	IR-107971-B-B-RGA-B-RGA-472	Genomic selection	Indica elite FEBP		IR05N412/IRRI 168
749	300611699	300611699	IR-107971-B-B-RGA-B-RGA-497	Genomic selection	Indica elite FEBP		IR05N412/IRRI 168
750	300611710	300611710	IR-107971-B-B-RGA-B-RGA-518	Genomic selection	Indica elite FEBP		IR05N412/IRRI 168
751	300611716	300611716	IR-107971-B-B-RGA-B-RGA-531	Genomic selection	Indica elite FEBP		IR05N412/IRRI 168
752	300611730	300611730	IR-107971-B-B-RGA-B-RGA-557	Genomic selection	Indica elite FEBP		IR05N412/IRRI 168
753	300611211	300611211	IR-107971-B-B-RGA-B-RGA-9	Genomic selection	Indica elite FEBP		IR05N412/IRRI 168
754	300608068	300608068	IR-107976-B-19-2-1-1	Genomic selection	Indica elite FEBP		IR09A228/IR06N155
755	300608071	300608071	IR-107976-B-19-3-1-1	Genomic selection	Indica elite FEBP		IR09A228/IR06N155
756	300607645	300607645	IR-107976-B-B-B-B-1	Genomic selection	Indica elite FEBP		IR09A228/IR06N155
757	300607648	300607648	IR-107976-B-B-B-B-4	Genomic selection	Indica elite FEBP		IR09A228/IR06N155
758	300607650	300607650	IR-107976-B-B-B-B-6	Genomic selection	Indica elite FEBP		IR09A228/IR06N155
759	300611870	300611870	IR-107976-B-B-RGA-B-RGA-162	Genomic selection	Indica elite FEBP		IR09A228/IR06N155
760	300612164	300612164	IR-107976-B-B-RGA-B-RGA-264	Genomic selection	Indica elite FEBP		IR09A228/IR06N155
761	300612051	300612051	IR-107976-B-B-RGA-B-RGA-26	Genomic selection	Indica elite FEBP		IR09A228/IR06N155
762	300612172	300612172	IR-107976-B-B-RGA-B-RGA-281	Genomic selection	Indica elite FEBP		IR09A228/IR06N155
763	300611918	300611918	IR-107976-B-B-RGA-B-RGA-282	Genomic selection	Indica elite FEBP		IR09A228/IR06N155
764	300611797	300611797	IR-107976-B-B-RGA-B-RGA-295	Genomic selection	Indica elite FEBP		IR09A228/IR06N155
765	300611924	300611924	IR-107976-B-B-RGA-B-RGA-298	Genomic selection	Indica elite FEBP		IR09A228/IR06N155
766	300611925	300611925	IR-107976-B-B-RGA-B-RGA-300	Genomic selection	Indica elite FEBP		IR09A228/IR06N155
767	300612188	300612188	IR-107976-B-B-RGA-B-RGA-313	Genomic selection	Indica elite FEBP		IR09A228/IR06N155
768	300611932	300611932	IR-107976-B-B-RGA-B-RGA-314	Genomic selection	Indica elite FEBP		IR09A228/IR06N155
769	300612198	300612198	IR-107976-B-B-RGA-B-RGA-333	Genomic selection	Indica elite FEBP		IR09A228/IR06N155
770	300612211	300612211	IR-107976-B-B-RGA-B-RGA-361	Genomic selection	Indica elite FEBP		IR09A228/IR06N155
771	300611954	300611954	IR-107976-B-B-RGA-B-RGA-366	Genomic selection	Indica elite FEBP		IR09A228/IR06N155
772	300612224	300612224	IR-107976-B-B-RGA-B-RGA-387	Genomic selection	Indica elite FEBP		IR09A228/IR06N155
773	300611965	300611965	IR-107976-B-B-RGA-B-RGA-395	Genomic selection	Indica elite FEBP		IR09A228/IR06N155
774	300611966	300611966	IR-107976-B-B-RGA-B-RGA-397	Genomic selection	Indica elite FEBP		IR09A228/IR06N155
775	300612057	300612057	IR-107976-B-B-RGA-B-RGA-39	Genomic selection	Indica elite FEBP		IR09A228/IR06N155
776	300611976	300611976	IR-107976-B-B-RGA-B-RGA-420	Genomic selection	Indica elite FEBP		IR09A228/IR06N155
777	300612248	300612248	IR-107976-B-B-RGA-B-RGA-436	Genomic selection	Indica elite FEBP		IR09A228/IR06N155
778	300612284	300612284	IR-107976-B-B-RGA-B-RGA-507	Genomic selection	Indica elite FEBP		IR09A228/IR06N155
779	300612287	300612287	IR-107976-B-B-RGA-B-RGA-510	Genomic selection	Indica elite FEBP		IR09A228/IR06N155
780	300612299	300612299	IR-107976-B-B-RGA-B-RGA-523	Genomic selection	Indica elite FEBP		IR09A228/IR06N155
781	300612031	300612031	IR-107976-B-B-RGA-B-RGA-538	Genomic selection	Indica elite FEBP		IR09A228/IR06N155
782	300612064	300612064	IR-107976-B-B-RGA-B-RGA-53	Genomic selection	Indica elite FEBP		IR09A228/IR06N155
783	300612032	300612032	IR-107976-B-B-RGA-B-RGA-541	Genomic selection	Indica elite FEBP		IR09A228/IR06N155
784	300612035	300612035	IR-107976-B-B-RGA-B-RGA-549	Genomic selection	Indica elite FEBP		IR09A228/IR06N155
785	300612319	300612319	IR-107976-B-B-RGA-B-RGA-557	Genomic selection	Indica elite FEBP		IR09A228/IR06N155
786	300612039	300612039	IR-107976-B-B-RGA-B-RGA-558	Genomic selection	Indica elite FEBP		IR09A228/IR06N155
787	300611827	300611827	IR-107976-B-B-RGA-B-RGA-60	Genomic selection	Indica elite FEBP		IR09A228/IR06N155
788	300611834	300611834	IR-107976-B-B-RGA-B-RGA-75	Genomic selection	Indica elite FEBP		IR09A228/IR06N155
789	300608122	300608122	IR-107982-B-36-1-1-1	Genomic selection	Indica elite FEBP		IR10F559/IRRI 119
790	300608123	300608123	IR-107982-B-36-2-1-1	Genomic selection	Indica elite FEBP		IR10F559/IRRI 119
791	300608130	300608130	IR-107982-B-41-1-2-1	Genomic selection	Indica elite FEBP		IR10F559/IRRI 119
792	300608141	300608141	IR-107982-B-58-1-1-1	Genomic selection	Indica elite FEBP		IR10F559/IRRI 119
793	300607713	300607713	IR-107982-B-B-B-B-16	Genomic selection	Indica elite FEBP		IR10F559/IRRI 119
794	300607736	300607736	IR-107982-B-B-B-B-39	Genomic selection	Indica elite FEBP		IR10F559/IRRI 119
795	300607737	300607737	IR-107982-B-B-B-B-40	Genomic selection	Indica elite FEBP		IR10F559/IRRI 119
796	300613860	300613860	IR-107982-B-B-RGA-B-RGA-102	Genomic selection	Indica elite FEBP		IR10F559/IRRI 119
797	300613873	300613873	IR-107982-B-B-RGA-B-RGA-130	Genomic selection	Indica elite FEBP		IR10F559/IRRI 119
798	300613676	300613676	IR-107982-B-B-RGA-B-RGA-131	Genomic selection	Indica elite FEBP		IR10F559/IRRI 119
799	300613882	300613882	IR-107982-B-B-RGA-B-RGA-149	Genomic selection	Indica elite FEBP		IR10F559/IRRI 119
800	300613884	300613884	IR-107982-B-B-RGA-B-RGA-153	Genomic selection	Indica elite FEBP		IR10F559/IRRI 119
801	300613687	300613687	IR-107982-B-B-RGA-B-RGA-157	Genomic selection	Indica elite FEBP		IR10F559/IRRI 119
802	300613887	300613887	IR-107982-B-B-RGA-B-RGA-158	Genomic selection	Indica elite FEBP		IR10F559/IRRI 119
803	300613691	300613691	IR-107982-B-B-RGA-B-RGA-165	Genomic selection	Indica elite FEBP		IR10F559/IRRI 119
804	300613695	300613695	IR-107982-B-B-RGA-B-RGA-176	Genomic selection	Indica elite FEBP		IR10F559/IRRI 119
805	300613537	300613537	IR-107982-B-B-RGA-B-RGA-188	Genomic selection	Indica elite FEBP		IR10F559/IRRI 119
806	300613540	300613540	IR-107982-B-B-RGA-B-RGA-193	Genomic selection	Indica elite FEBP		IR10F559/IRRI 119
807	300613549	300613549	IR-107982-B-B-RGA-B-RGA-210	Genomic selection	Indica elite FEBP		IR10F559/IRRI 119
808	300613712	300613712	IR-107982-B-B-RGA-B-RGA-215	Genomic selection	Indica elite FEBP		IR10F559/IRRI 119
809	300613571	300613571	IR-107982-B-B-RGA-B-RGA-252	Genomic selection	Indica elite FEBP		IR10F559/IRRI 119
810	300613574	300613574	IR-107982-B-B-RGA-B-RGA-257	Genomic selection	Indica elite FEBP		IR10F559/IRRI 119
811	300613730	300613730	IR-107982-B-B-RGA-B-RGA-258	Genomic selection	Indica elite FEBP		IR10F559/IRRI 119
812	300613575	300613575	IR-107982-B-B-RGA-B-RGA-259	Genomic selection	Indica elite FEBP		IR10F559/IRRI 119
813	300613576	300613576	IR-107982-B-B-RGA-B-RGA-261	Genomic selection	Indica elite FEBP		IR10F559/IRRI 119
814	300613579	300613579	IR-107982-B-B-RGA-B-RGA-266	Genomic selection	Indica elite FEBP		IR10F559/IRRI 119
815	300613733	300613733	IR-107982-B-B-RGA-B-RGA-267	Genomic selection	Indica elite FEBP		IR10F559/IRRI 119
816	300613596	300613596	IR-107982-B-B-RGA-B-RGA-298	Genomic selection	Indica elite FEBP		IR10F559/IRRI 119
817	300613617	300613617	IR-107982-B-B-RGA-B-RGA-337	Genomic selection	Indica elite FEBP		IR10F559/IRRI 119
818	300613619	300613619	IR-107982-B-B-RGA-B-RGA-341	Genomic selection	Indica elite FEBP		IR10F559/IRRI 119
819	300613770	300613770	IR-107982-B-B-RGA-B-RGA-357	Genomic selection	Indica elite FEBP		IR10F559/IRRI 119
820	300613771	300613771	IR-107982-B-B-RGA-B-RGA-359	Genomic selection	Indica elite FEBP		IR10F559/IRRI 119
821	300613629	300613629	IR-107982-B-B-RGA-B-RGA-38	Genomic selection	Indica elite FEBP		IR10F559/IRRI 119
822	300613829	300613829	IR-107982-B-B-RGA-B-RGA-39	Genomic selection	Indica elite FEBP		IR10F559/IRRI 119
823	300613833	300613833	IR-107982-B-B-RGA-B-RGA-48	Genomic selection	Indica elite FEBP		IR10F559/IRRI 119
824	300613783	300613783	IR-107982-B-B-RGA-B-RGA-4	Genomic selection	Indica elite FEBP		IR10F559/IRRI 119
825	300613646	300613646	IR-107982-B-B-RGA-B-RGA-75	Genomic selection	Indica elite FEBP		IR10F559/IRRI 119
826	300613857	300613857	IR-107982-B-B-RGA-B-RGA-96	Genomic selection	Indica elite FEBP		IR10F559/IRRI 119
827	300608023	300608023	IR-107989-B-12-1-2-1	Genomic selection	Indica elite FEBP		IR11N202/IRRI 168
828	300608024	300608024	IR-107989-B-12-1-3-1	Genomic selection	Indica elite FEBP		IR11N202/IRRI 168
829	300608026	300608026	IR-107989-B-12-2-2-1	Genomic selection	Indica elite FEBP		IR11N202/IRRI 168
830	300608029	300608029	IR-107989-B-12-3-2-1	Genomic selection	Indica elite FEBP		IR11N202/IRRI 168
831	300608030	300608030	IR-107989-B-12-3-3-1	Genomic selection	Indica elite FEBP		IR11N202/IRRI 168
832	300608031	300608031	IR-107989-B-18-1-1-1	Genomic selection	Indica elite FEBP		IR11N202/IRRI 168
833	300608039	300608039	IR-107989-B-42-1-1-1	Genomic selection	Indica elite FEBP		IR11N202/IRRI 168
834	300608041	300608041	IR-107989-B-42-1-3-1	Genomic selection	Indica elite FEBP		IR11N202/IRRI 168
835	300608044	300608044	IR-107989-B-50-1-3-1	Genomic selection	Indica elite FEBP		IR11N202/IRRI 168
836	300607620	300607620	IR-107989-B-B-B-B-10	Genomic selection	Indica elite FEBP		IR11N202/IRRI 168
837	300607626	300607626	IR-107989-B-B-B-B-16	Genomic selection	Indica elite FEBP		IR11N202/IRRI 168
838	300607627	300607627	IR-107989-B-B-B-B-17	Genomic selection	Indica elite FEBP		IR11N202/IRRI 168
839	300607633	300607633	IR-107989-B-B-B-B-23	Genomic selection	Indica elite FEBP		IR11N202/IRRI 168
840	300607635	300607635	IR-107989-B-B-B-B-25	Genomic selection	Indica elite FEBP		IR11N202/IRRI 168
841	300607638	300607638	IR-107989-B-B-B-B-28	Genomic selection	Indica elite FEBP		IR11N202/IRRI 168
842	300607639	300607639	IR-107989-B-B-B-B-29	Genomic selection	Indica elite FEBP		IR11N202/IRRI 168
843	300607613	300607613	IR-107989-B-B-B-B-3	Genomic selection	Indica elite FEBP		IR11N202/IRRI 168
844	300614746	300614746	IR-107989-B-B-RGA-B-RGA-103	Genomic selection	Indica elite FEBP		IR11N202/IRRI 168
845	300614751	300614751	IR-107989-B-B-RGA-B-RGA-114	Genomic selection	Indica elite FEBP		IR11N202/IRRI 168
846	300614494	300614494	IR-107989-B-B-RGA-B-RGA-137	Genomic selection	Indica elite FEBP		IR11N202/IRRI 168
847	300614763	300614763	IR-107989-B-B-RGA-B-RGA-140	Genomic selection	Indica elite FEBP		IR11N202/IRRI 168
848	300614779	300614779	IR-107989-B-B-RGA-B-RGA-172	Genomic selection	Indica elite FEBP		IR11N202/IRRI 168
849	300614786	300614786	IR-107989-B-B-RGA-B-RGA-187	Genomic selection	Indica elite FEBP		IR11N202/IRRI 168
850	300614591	300614591	IR-107989-B-B-RGA-B-RGA-203	Genomic selection	Indica elite FEBP		IR11N202/IRRI 168
851	300614606	300614606	IR-107989-B-B-RGA-B-RGA-238	Genomic selection	Indica elite FEBP		IR11N202/IRRI 168
852	300614813	300614813	IR-107989-B-B-RGA-B-RGA-243	Genomic selection	Indica elite FEBP		IR11N202/IRRI 168
853	300614612	300614612	IR-107989-B-B-RGA-B-RGA-255	Genomic selection	Indica elite FEBP		IR11N202/IRRI 168
854	300614859	300614859	IR-107989-B-B-RGA-B-RGA-334	Genomic selection	Indica elite FEBP		IR11N202/IRRI 168
855	300614503	300614503	IR-107989-B-B-RGA-B-RGA-336	Genomic selection	Indica elite FEBP		IR11N202/IRRI 168
856	300614669	300614669	IR-107989-B-B-RGA-B-RGA-374	Genomic selection	Indica elite FEBP		IR11N202/IRRI 168
857	300614485	300614485	IR-107989-B-B-RGA-B-RGA-385	Genomic selection	Indica elite FEBP		IR11N202/IRRI 168
858	300614888	300614888	IR-107989-B-B-RGA-B-RGA-395	Genomic selection	Indica elite FEBP		IR11N202/IRRI 168
859	300614714	300614714	IR-107989-B-B-RGA-B-RGA-40	Genomic selection	Indica elite FEBP		IR11N202/IRRI 168
860	300614924	300614924	IR-107989-B-B-RGA-B-RGA-444	Genomic selection	Indica elite FEBP		IR11N202/IRRI 168
861	300614928	300614928	IR-107989-B-B-RGA-B-RGA-452	Genomic selection	Indica elite FEBP		IR11N202/IRRI 168
862	300614931	300614931	IR-107989-B-B-RGA-B-RGA-457	Genomic selection	Indica elite FEBP		IR11N202/IRRI 168
863	300614694	300614694	IR-107989-B-B-RGA-B-RGA-458	Genomic selection	Indica elite FEBP		IR11N202/IRRI 168
864	300614933	300614933	IR-107989-B-B-RGA-B-RGA-461	Genomic selection	Indica elite FEBP		IR11N202/IRRI 168
865	300614936	300614936	IR-107989-B-B-RGA-B-RGA-467	Genomic selection	Indica elite FEBP		IR11N202/IRRI 168
866	300614698	300614698	IR-107989-B-B-RGA-B-RGA-468	Genomic selection	Indica elite FEBP		IR11N202/IRRI 168
867	300614527	300614527	IR-107989-B-B-RGA-B-RGA-52	Genomic selection	Indica elite FEBP		IR11N202/IRRI 168
868	300614721	300614721	IR-107989-B-B-RGA-B-RGA-53	Genomic selection	Indica elite FEBP		IR11N202/IRRI 168
869	300614722	300614722	IR-107989-B-B-RGA-B-RGA-54	Genomic selection	Indica elite FEBP		IR11N202/IRRI 168
870	300614729	300614729	IR-107989-B-B-RGA-B-RGA-69	Genomic selection	Indica elite FEBP		IR11N202/IRRI 168
871	300614541	300614541	IR-107989-B-B-RGA-B-RGA-85	Genomic selection	Indica elite FEBP		IR11N202/IRRI 168
872	300296999	300296999	IR-107995-B-B-RGA-B-RGA-25	Genomic selection	Indica elite FEBP		PR 35786-B-3-3-2-1-1/IRRI 154
873	300431702	300431702	IR-107995-B-B-RGA-B-RGA-54-1	Genomic selection	Indica elite FEBP		PR 35786-B-3-3-2-1-1/IRRI 154
874	300297031	300297031	IR-107995-B-B-RGA-B-RGA-57	Genomic selection	Indica elite FEBP		PR 35786-B-3-3-2-1-1/IRRI 154
875	300431703	300431703	IR-107995-B-B-RGA-B-RGA-63-1	Genomic selection	Indica elite FEBP		PR 35786-B-3-3-2-1-1/IRRI 154
876	300297046	300297046	IR-107995-B-B-RGA-B-RGA-72	Genomic selection	Indica elite FEBP		PR 35786-B-3-3-2-1-1/IRRI 154
877	300607969	300607969	IR-108000-B-40-1-2-1	Genomic selection	Indica elite FEBP		PR 37246-2-3-2-1-1-2-1/IRRI 154
878	300607916	300607916	IR-108000-B-8-1-2-1	Genomic selection	Indica elite FEBP		PR 37246-2-3-2-1-1-2-1/IRRI 154
879	300607560	300607560	IR-108000-B-B-B-B-31	Genomic selection	Indica elite FEBP		PR 37246-2-3-2-1-1-2-1/IRRI 154
880	300296850	300296850	IR-108000-B-B-RGA-B-RGA-104	Genomic selection	Indica elite FEBP		PR 37246-2-3-2-1-1-2-1/IRRI 154
881	300296858	300296858	IR-108000-B-B-RGA-B-RGA-112	Genomic selection	Indica elite FEBP		PR 37246-2-3-2-1-1-2-1/IRRI 154
882	300296859	300296859	IR-108000-B-B-RGA-B-RGA-113	Genomic selection	Indica elite FEBP		PR 37246-2-3-2-1-1-2-1/IRRI 154
883	300296759	300296759	IR-108000-B-B-RGA-B-RGA-13	Genomic selection	Indica elite FEBP		PR 37246-2-3-2-1-1-2-1/IRRI 154
884	300296909	300296909	IR-108000-B-B-RGA-B-RGA-163	Genomic selection	Indica elite FEBP		PR 37246-2-3-2-1-1-2-1/IRRI 154
885	300296925	300296925	IR-108000-B-B-RGA-B-RGA-179	Genomic selection	Indica elite FEBP		PR 37246-2-3-2-1-1-2-1/IRRI 154
886	300431679	300431679	IR-108000-B-B-RGA-B-RGA-187-1	Genomic selection	Indica elite FEBP		PR 37246-2-3-2-1-1-2-1/IRRI 154
887	300296747	300296747	IR-108000-B-B-RGA-B-RGA-1	Genomic selection	Indica elite FEBP		PR 37246-2-3-2-1-1-2-1/IRRI 154
888	300431598	300431598	IR-108000-B-B-RGA-B-RGA-2-1	Genomic selection	Indica elite FEBP		PR 37246-2-3-2-1-1-2-1/IRRI 154
889	300431608	300431608	IR-108000-B-B-RGA-B-RGA-20-1	Genomic selection	Indica elite FEBP		PR 37246-2-3-2-1-1-2-1/IRRI 154
890	300431684	300431684	IR-108000-B-B-RGA-B-RGA-200-1	Genomic selection	Indica elite FEBP		PR 37246-2-3-2-1-1-2-1/IRRI 154
891	300296949	300296949	IR-108000-B-B-RGA-B-RGA-203	Genomic selection	Indica elite FEBP		PR 37246-2-3-2-1-1-2-1/IRRI 154
892	300296950	300296950	IR-108000-B-B-RGA-B-RGA-204	Genomic selection	Indica elite FEBP		PR 37246-2-3-2-1-1-2-1/IRRI 154
893	300619861	300619861	IR-108000-B-B-RGA-B-RGA-232	Genomic selection	Indica elite FEBP		PR37246-2-3-2-1-1-2-1/IRRI 154
894	300619869	300619869	IR-108000-B-B-RGA-B-RGA-249	Genomic selection	Indica elite FEBP		PR37246-2-3-2-1-1-2-1/IRRI 154
895	300619917	300619917	IR-108000-B-B-RGA-B-RGA-250	Genomic selection	Indica elite FEBP		PR37246-2-3-2-1-1-2-1/IRRI 154
896	300619881	300619881	IR-108000-B-B-RGA-B-RGA-273	Genomic selection	Indica elite FEBP		PR37246-2-3-2-1-1-2-1/IRRI 154
897	300619883	300619883	IR-108000-B-B-RGA-B-RGA-277	Genomic selection	Indica elite FEBP		PR37246-2-3-2-1-1-2-1/IRRI 154
898	300296773	300296773	IR-108000-B-B-RGA-B-RGA-27	Genomic selection	Indica elite FEBP		PR 37246-2-3-2-1-1-2-1/IRRI 154
899	300619941	300619941	IR-108000-B-B-RGA-B-RGA-301	Genomic selection	Indica elite FEBP		PR37246-2-3-2-1-1-2-1/IRRI 154
900	300296796	300296796	IR-108000-B-B-RGA-B-RGA-50	Genomic selection	Indica elite FEBP		PR 37246-2-3-2-1-1-2-1/IRRI 154
901	300296803	300296803	IR-108000-B-B-RGA-B-RGA-57	Genomic selection	Indica elite FEBP		PR 37246-2-3-2-1-1-2-1/IRRI 154
902	300431634	300431634	IR-108000-B-B-RGA-B-RGA-59-1	Genomic selection	Indica elite FEBP		PR 37246-2-3-2-1-1-2-1/IRRI 154
903	300296806	300296806	IR-108000-B-B-RGA-B-RGA-60	Genomic selection	Indica elite FEBP		PR 37246-2-3-2-1-1-2-1/IRRI 154
904	300431642	300431642	IR-108000-B-B-RGA-B-RGA-73-1	Genomic selection	Indica elite FEBP		PR 37246-2-3-2-1-1-2-1/IRRI 154
905	300296819	300296819	IR-108000-B-B-RGA-B-RGA-73	Genomic selection	Indica elite FEBP		PR 37246-2-3-2-1-1-2-1/IRRI 154
906	300431645	300431645	IR-108000-B-B-RGA-B-RGA-78-1	Genomic selection	Indica elite FEBP		PR 37246-2-3-2-1-1-2-1/IRRI 154
907	300296827	300296827	IR-108000-B-B-RGA-B-RGA-81	Genomic selection	Indica elite FEBP		PR 37246-2-3-2-1-1-2-1/IRRI 154
908	300296754	300296754	IR-108000-B-B-RGA-B-RGA-8	Genomic selection	Indica elite FEBP		PR 37246-2-3-2-1-1-2-1/IRRI 154
909	300431550	300431550	IR-108007-B-B-RGA-B-RGA-36-1	Genomic selection	Indica elite FEBP		PR 37921-B-3-4-2-1-2/IRRI 154
910	300431553	300431553	IR-108007-B-B-RGA-B-RGA-44-1	Genomic selection	Indica elite FEBP		PR 37921-B-3-4-2-1-2/IRRI 154
911	300431556	300431556	IR-108007-B-B-RGA-B-RGA-50-1	Genomic selection	Indica elite FEBP		PR 37921-B-3-4-2-1-2/IRRI 154
912	300431565	300431565	IR-108007-B-B-RGA-B-RGA-71-1	Genomic selection	Indica elite FEBP		PR 37921-B-3-4-2-1-2/IRRI 154
913	300431579	300431579	IR-108007-B-B-RGA-B-RGA-97-1	Genomic selection	Indica elite FEBP		PR 37921-B-3-4-2-1-2/IRRI 154
914	300293628	300293628	IR-99993-B-B-RGA-B-RGA-B-RGA-173	Genomic selection	Indica elite FEBP		IRRI 151/IRRI 154
915	300431081	300431081	IR-99993-B-B-RGA-B-RGA-B-RGA-239-1	Genomic selection	Indica elite FEBP		IRRI 151/IRRI 154
916	300431110	300431110	IR-99993-B-B-RGA-B-RGA-B-RGA-466-1	Genomic selection	Indica elite FEBP		IRRI 151/IRRI 154
917	300431124	300431124	IR-99993-B-B-RGA-B-RGA-B-RGA-494-1	Genomic selection	Indica elite FEBP		IRRI 151/IRRI 154
918	300293584	300293584	IR16A1893	Genomic selection	Indica elite FEBP		IRRI 151/IRRI 154
References
Al-Tamimi N, Brien C, Oakey H, Berger B, Saade S, Ho YS, Schmöckel SM, Tester M, Negraõ S (2016) Salinity tolerance loci revealed in rice using high-throughput non-invasive phenotyping. Nature Communications 7:13342 . doi: 10.1038/ncomms13342
Alam S, Imam J, Nitin M, Prasad C, Variar M (2017) Molecular Screening of Blast Resistance Gene Pi2 in Indian Rice Landraces (Oryza sativa L.) and its Verification by Virulence Analysis. Proceedings of the National Academy of Sciences, India Section B: Biological Sciences 87:67–72 . doi: 10.1007/s40011-015-0548-3
Buu B, Bay N, Tao P, … DT-, (Philippines) M, 24 undefined, 2001 undefined Rice breeding for saline areas in Mekong Delta. agrisfaoorg
Descalsota-Empleo GI, Noraziyah AAS, Navea IP, Chung C, Dwiyanti MS, Labios RJD, Ikmal AM, Juanillas VM, Inabangan-Asilo MA, Amparado A, Reinke R, Cruz CMV, Chin JH, Swamy BPM, Descalsota-Empleo GI, Noraziyah AAS, Navea IP, Chung C, Dwiyanti MS, Labios RJD, Ikmal AM, Juanillas VM, Inabangan-Asilo MA, Amparado A, Reinke R, Cruz CMV, Chin JH, Swamy BPM (2019) Genetic Dissection of Grain Nutritional…
Ha W-G, Torollo G, Kang K, Lapiz M, Padolina T (2011) Breeding temperate japonica rice MS11 for the tropics. Philippine Journal of Crop Science 36:111
Habiba U, Abedin MA, Hassan AWR, Shaw R Food security and risk reduction in Bangladesh
Jena KK, Jeung JU, Lee JH, Choi HC, Brar DS (2006) High-resolution mapping of a new brown planthopper (BPH) resistance gene, Bph18(t), and marker-assisted selection for BPH resistance in rice (Oryza sativa L.). Theoretical and Applied Genetics 112:288–297 . doi: 10.1007/s00122-005-0127-8
Kan W, Datta K, Datta SK (2006) Indica Rice (Oryza sativa, BR29 and IR64). In: Agrobacterium Protocols. Humana Press, New Jersey, pp 201–212
Kim HJ, Jeong EG, Ahn SN, Doyle J, Singh N, Greenberg AJ, Won YJ, McCouch SR (2014) Nuclear and chloroplast diversity and phenotypic distribution of rice (Oryza sativa L.) germplasm from the democratic people’s republic of Korea (DPRK; North Korea). Rice 7:7 . doi: 10.1186/s12284-014-0007-4
Koehler AD, Carvalho CR, Abreu IS, Clarindo WR (2002) African journal of biotechnology. Academic Journals
Khush GS, Brar DS, Hardy B, International Rice Research Institute. (2003) Advances in rice genetics. International Rice Research Institute
Kushwaha UKS (2016) Rice. In: Black Rice. Springer International Publishing, Cham, pp 1–19
Macovei A, Sevilla NR, Cantos C, Jonson GB, Slamet-Loedin I, Čermák T, Voytas DF, Choi I-R, Chadha-Mohanty P (2018) Novel alleles of rice eIF4G generated by CRISPR/Cas9-targeted mutagenesis confer resistance to Rice tungro spherical virus. Plant biotechnology journal 16:1918–1927 . doi: 10.1111/pbi.12927
McCouch SR, Wright MH, Tung C-W, Maron LG, McNally KL, Fitzgerald M, Singh N, DeClerck G, Agosto-Perez F, Korniliev P, Greenberg AJ, Naredo MEB, Mercado SMQ, Harrington SE, Shi Y, Branchini DA, Kuser-Falcão PR, Leung H, Ebana K, Yano M, Eizenga G, McClung A, Mezey J (2016) Open access resources for genome-wide association mapping in rice. Nature Communications 7:10532 . doi: 10.1038/ncomms10532
Mitra S, Islam T, Sarker R, Hoque MI (2017) RAPD Profile Analysis of Single and Multigrain Aman Rice (Oryza sativa L.) Varieties Available in Bangladesh. Plant Tissue Culture and Biotechnology 27:195–205 . doi: 10.3329/ptcb.v27i2.35025
Mohan M, Sathyanarayanan P V., Kumar A, Srivastava MN, Nair S (1997) Molecular mapping of a resistance-specific PCR-based marker linked to a gall midge resistance gene (Gm4t) in rice. Theoretical and Applied Genetics 95:777–782 . doi: 10.1007/s001220050625
Nawaz MA, Fukai S, Prakash S, Bhandari B (2018) Effect of soaking medium on the physicochemical properties of parboiled glutinous rice of selected Laotian cultivars. International Journal of Food Properties 21:1896–1910 . doi: 10.1080/10942912.2018.1503301
Rahman MA, Thomson MJ, Shah-E-Alam M, de Ocampo M, Egdane J, Ismail AM (2016) Exploring novel genetic sources of salinity tolerance in rice through molecular and physiological characterization. Annals of Botany 117:1083–1097 . doi: 10.1093/aob/mcw030
Satoh K, Kondoh H, De Leon TB, Macalalad RJA, Cabunagan RC, Cabauatan PQ, Mauleon R, Kikuchi S, Choi I-R (2013) Gene expression responses to Rice tungro spherical virus in susceptible and resistant near-isogenic rice plants. Virus Research 171:111–120 . doi: 10.1016/j.virusres.2012.11.003
Septiningsih EM, Hidayatun N, Sanchez DL, Nugraha Y, Carandang J, Pamplona AM, Collard BCY, Ismail AM, Mackill DJ (2014) Accelerating the development of new submergence tolerant rice varieties: the case of Ciherang-Sub1 and PSB Rc18-Sub1. Euphytica 202:259–268 . doi: 10.1007/s10681-014-1287-x
Verma D, Srivastav P, Nadaf A (2018) Agronomic Rice Practices and Postharvest Processing: Production and Quality Improvement
Wang W, Mauleon R, Hu Z, Chebotarov D, Tai S, Wu Z, Li M, Zheng T, Fuentes RR, Zhang F, Mansueto L, Copetti D, Sanciangco M, Palis KC, Xu J, Sun C, Fu B, Zhang H, Gao Y, Zhao X, Shen F, Cui X, Yu H, Li Z, Chen M, Detras J, Zhou Y, Zhang X, Zhao Y, Kudrna D, Wang C, Li R, Jia B, Lu J, He X, Dong Z, Xu J, Li Y, Wang M, Shi J, Li J, Zhang D, Lee S, Hu W, Poliakov A, Dubchak I, Ulat VJ, Borja FN, Men…

## Sheet: Supplementary File 2
Description of the 1k-RiCA SNP calling pipeline
FASTQ file generation and Demultiplexing	The SNP extraction pipeline begins during the sequencing run. The reads were demultiplexed in real-time into separate FASTQ files for each sample during sequencing. This process was done using the combination of two index sequences that were unique for each sample using the MiSeq application Reporter version 2.6.2.1 (https://www.illumina.com). Index reads tagging samples from the library must mat…
Alignment and Variant Calling	The alignment and variant calling procedures were based on the 3,000 Rice Genome Project (Wang et al. 2018) with some modifications specific for amplicon-based sequencing. Reads were aligned to the Nipponbare Reference Sequence IRGSP1.0 using BWA-MEM tool (release 0.7.15) (Li et al. 2009a). The mapped reads were sorted and mapping information between read pairs were verified and then assigned wit…
Filtering by Genotyping Quality	SNP call filtering was done using VCFtools (release 0.1.15) (https://vcftools.github.io/index.html) by setting genotypes to missing calls if read depth is below 10 and genotyping quality (GQ) score is below 36. GQ is based on phred quality scoring where GQ of 36 has a likelihood accuracy of 99.97%.
References	Li H (a), Durbin R (2009) Fast and accurate short read alignment with Burrows – Wheeler transform. Bioinformatics 25:1754–1760. doi: 10.1093/bioinformatics/btp324
	Li H (b), Handsaker B, Wysoker A, Fennell T, Ruan J, Homer N, Marth G, Abecasis G, Durbin R, 1000 Genome Project Data Processing Subgroup (2009) The Sequence Alignment/Map format and SAMtools. Bioinformatics 25:2078–9. doi: 10.1093/bioinformatics/btp352
	Van der Auwera GA, Carneiro MO, Hartl C, Poplin R, del Angel G, Levy-Moonshine A, Jordan T, Shakir K, Roazen D, Thibault J, Banks E, Garimella K V., Altshuler D, Gabriel S, DePristo MA (2013) From fastQ data to high-confidence variant calls: The genome analysis toolkit best practices pipeline. Curr Protoc Bioinforma 11.10.1-11.10.33. doi: 10.1002/0471250953.bi1110s43
	Wang W, Mauleon R, Hu Z, Chebotarov D, Tai S, Wu Z, Li M, Zheng T, Fuentes RR, Zhang F, Mansueto L, Copetti D, Sanciangco M, Palis KC, Xu J, Sun C, Fu B, Zhang H, Gao Y, Zhao X, Shen F, Cui X, Yu H, Li Z, Chen M, Detras J, Zhou Y, Zhang X, Zhao Y, Kudrna D, Wang C, Li R, Jia B, Lu J, He X, Dong Z, Xu J, Li Y, Wang M, Shi J, Li J, Zhang D, Lee S, Hu W, Poliakov A, Dubchak I, Ulat VJ, Borja FN, Men…

## Sheet: Supplementary File 3
995 SNP contained on the 1k RiCA panel
Consecutive	Original SNP ID	Alternate ID	Marker Source	Other SNP ID	Chromosome	SNP position IRGSP1.0	Distance from previous SNPs	Allele	Intergenic or Genic (LOC) marker
1	chr01:194844	s01_194844	C6AIR_Thomson et al. 2017	4824	1	194844	NA	G/A	LOC_Os01g01380
2	chr01:375814	s01_375814	C6AIR_Thomson et al. 2017	9673	1	375814	180970	G/T	LOC_Os01g01710
3	chr01:717702	s01_717702	C6AIR_Thomson et al. 2017	19846	1	717702	341888	G/A	LOC_Os01g02280
4	chr01:932866	s01_932866	C6AIR_Thomson et al. 2017	27980	1	932866	215164	G/A	LOC_Os01g02720
5	chr01:1044946	s01_1044946	C6AIR_Thomson et al. 2017	id1000955	1	1044946	112080	A/G	intergenic
6	chr01:1175585	s01_1175585	3K rice genomes_Wang et al. 2018	id1001073	1	1175585	130639	A/G	LOC_Os01g03070
7	chr01:1410467	s01_1410467	C6AIR_Thomson et al. 2017	43902	1	1410467	234882	C/T	intergenic
8	chr01:1532281	s01_1532281	C6AIR_Thomson et al. 2017	48214	1	1532281	121814	A/C	intergenic
9	chr01:2100471	s01_2100471	C6AIR_Thomson et al. 2017	68081	1	2100471	568190	C/T	LOC_Os03g04500
10	chr01:2277961	s01_2277961	C6AIR_Thomson et al. 2017	id1001821	1	2277961	177490	T/C	LOC_Os01g04920
11	chr01:2532252	s01_2532252	C6AIR_Thomson et al. 2017	82473	1	2532252	254291	T/C	LOC_Os03g05220
12	chr01:2726468	s01_2726468	C6AIR_Thomson et al. 2017	id1002158	1	2726468	194216	T/C	intergenic
13	chr01:2865232	s01_2865232	C6AIR_Thomson et al. 2017	95013	1	2865232	138764	T/C	intergenic
14	chr01:3236648	s01_3236648	C6AIR_Thomson et al. 2017	107507	1	3236648	371416	A/C	intergenic
15	chr01:3529691	s01_3529691	C6AIR_Thomson et al. 2017	id1002899	1	3529691	293043	G/A	intergenic
16	chr01:4167976	s01_4167976	C6AIR_Thomson et al. 2017	135989	1	4167976	638285	G/A	intergenic
17	chr01:4307004	s01_4307004	C6AIR_Thomson et al. 2017	139967	1	4307004	139028	T/C	intergenic
18	chr01:5064126	s01_5064126	C6AIR_Thomson et al. 2017	159604	1	5064126	757122	T/C	LOC_Os01g09800
19	chr01:5408523	s01_5408523	C6AIR_Thomson et al. 2017	170435	1	5408523	344397	A/G	intergenic
20	chr01:5510350	s01_5510350	C6AIR_Thomson et al. 2017	173198	1	5510350	101827	G/T	LOC_Os03g10780
21	chr01:6130240	s01_6130240	C6AIR_Thomson et al. 2017	193627	1	6130240	619890	G/T	LOC_Os03g11720
22	chr01:6543217	s01_6543217	C6AIR_Thomson et al. 2017	id1005103	1	6543217	412977	T/C	LOC_Os01g12030
23	chr01:6829682	s01_6829682	C6AIR_Thomson et al. 2017	214137	1	6829682	286465	G/T	LOC_Os03g12760
24	chr01:7068516	s01_7068516	3K rice genomes_Wang et al. 2018	7068516	1	7068516	238834	A/G	intergenic
25	chr01:7563923	s01_7563923	3K rice genomes_Wang et al. 2018	7563923	1	7563923	495407	G/A	intergenic
26	chr01:8245748	s01_8245748	3K rice genomes_Wang et al. 2018	8245748	1	8245748	681825	G/A	intergenic
27	chr01:8760562	s01_8760562	C6AIR_Thomson et al. 2017	id1006604	1	8760562	514814	G/A	intergenic
28	chr01:9164508	s01_9164508	C6AIR_Thomson et al. 2017	id1006871	1	9164508	403946	A/G	LOC_Os01g16180
29	chr01:9494161	s01_9494161	3K rice genomes_Wang et al. 2018	9494161	1	9494161	329653	T/A	LOC_Os01g16714
30	chr01:10100605	s01_10100605	C6AIR_Thomson et al. 2017	304900	1	10100605	606444	G/A	LOC_Os03g18090
31	chr01:10202227	s01_10202227	3K rice genomes_Wang et al. 2018	10202227	1	10202227	101622	G/A	LOC_Os01g18220
32	chr01:10645259	s01_10645259	3K rice genomes_Wang et al. 2018	10645259	1	10645259	443032	C/T	intergenic
33	chr01:10846090	s01_10846090	C6AIR_Thomson et al. 2017	327392	1	10846090	200831	A/G	intergenic
34	chr01:11250486	s01_11250486	3K rice genomes_Wang et al. 2018	11250486	1	11250486	404396	G/A	LOC_Os01g19840
35	chr01:12216652	s01_12216652	C6AIR_Thomson et al. 2017	379803	1	12216652	966166	A/G	intergenic
36	chr01:12335190	s01_12335190	3K rice genomes_Wang et al. 2018	12335190	1	12335190	118538	C/T	LOC_Os01g21970
37	chr01:12809255	s01_12809255	C6AIR_Thomson et al. 2017	id1008737	1	12809255	474065	A/G	intergenic
38	chr01:12941687	s01_12941687	C6AIR_Thomson et al. 2017	403585	1	12941687	132432	C/A	intergenic
39	chr01:13121543	s01_13121543	C6AIR_Thomson et al. 2017	411481	1	13121543	179856	C/T	intergenic
40	chr01:13442034	s01_13442034	3K rice genomes_Wang et al. 2018	13442034	1	13442034	320491	C/T	intergenic
41	chr01:13777831	s01_13777831	C6AIR_Thomson et al. 2017	438976	1	13777831	335797	T/C	LOC_Os03g24220
42	chr01:13902629	s01_13902629	3K rice genomes_Wang et al. 2018	13902629	1	13902629	124798	A/G	intergenic
43	chr01:14375630	s01_14375630	C6AIR_Thomson et al. 2017	465718	1	14375630	473001	A/G	intergenic
44	chr01:14508449	s01_14508449	C6AIR_Thomson et al. 2017	id1009664	1	14508449	132819	C/T	LOC_Os03g25374
45	chr01:14937939	s01_14937939	C6AIR_Thomson et al. 2017	491345	1	14937939	429490	A/G	intergenic
46	chr01:15092392	s01_15092392	C6AIR_Thomson et al. 2017	496750	1	15092392	154453	G/A	intergenic
47	chr01:15393352	s01_15393352	3K rice genomes_Wang et al. 2018	15393352	1	15393352	300960	T/A	intergenic
48	chr01:15883941	s01_15883941	3K rice genomes_Wang et al. 2018	ud1000727	1	15883941	490589	C/T	LOC_Os01g25600
49	chr01:16113201	s01_16113201	C6AIR_Thomson et al. 2017	531232	1	16113201	229260	G/T	intergenic
50	chr01:16284866	s01_16284866	C6AIR_Thomson et al. 2017	537515	1	16284866	171665	A/G	LOC_Os03g28300
51	chr01:16596849	s01_16596849	C6AIR_Thomson et al. 2017	548164	1	16596849	311983	C/A	intergenic
52	chr01:17008280	s01_17008280	C6AIR_Thomson et al. 2017	572891	1	17008280	411431	A/G	intergenic
53	chr01:17219764	s01_17219764	3K rice genomes_Wang et al. 2018	id1010526	1	17219764	211484	A/T	intergenic
54	chr01:17426109	s01_17426109	C6AIR_Thomson et al. 2017	587860	1	17426109	206345	G/A	LOC_Os03g30530
55	chr01:17743869	s01_17743869	C6AIR_Thomson et al. 2017	597011	1	17743869	317760	T/C	LOC_Os03g31160
56	chr01:18102213	s01_18102213	C6AIR_Thomson et al. 2017	609005	1	18102213	358344	A/G	LOC_Os01g32980
57	chr01:18332445	s01_18332445	C6AIR_Thomson et al. 2017	id1011000	1	18332445	230232	T/G	LOC_Os03g32050
58	chr01:18501890	s01_18501890	C6AIR_Thomson et al. 2017	621464	1	18501890	169445	A/G	intergenic
59	chr01:18891591	s01_18891591	C6AIR_Thomson et al. 2017	634609	1	18891591	389701	T/G	LOC_Os03g33012
60	chr01:19008526	s01_19008526	C6AIR_Thomson et al. 2017	638992	1	19008526	116935	G/A	intergenic
61	chr01:19308987	s01_19308987	C6AIR_Thomson et al. 2017	id1011561	1	19308987	300461	A/G	intergenic
62	chr01:19910077	s01_19910077	C6AIR_Thomson et al. 2017	668696	1	19910077	601090	C/T	intergenic
63	chr01:20262103	s01_20262103	C6AIR_Thomson et al. 2017	id1011733	1	20262103	352026	T/C	intergenic
64	chr01:20418175	s01_20418175	C6AIR_Thomson et al. 2017	684468	1	20418175	156072	T/C	LOC_Os03g36790
65	chr01:20562598	s01_20562598	3K rice genomes_Wang et al. 2018	20562598	1	20562598	144423	T/A	intergenic
66	chr01:21011077	s01_21011077	C6AIR_Thomson et al. 2017	SNP-1_21010031	1	21011077	448479	G/A	intergenic
67	chr01:21623900	s01_21623900	3K rice genomes_Wang et al. 2018	21623900	1	21623900	612823	C/A	LOC_Os01g38480
68	chr01:22328417	s01_22328417	C6AIR_Thomson et al. 2017	745362	1	22328417	704517	G/A	intergenic
69	chr01:22554065	s01_22554065	3K rice genomes_Wang et al. 2018	22554065	1	22554065	225648	T/C	LOC_Os01g39990
70	chr01:22829240	s01_22829240	C6AIR_Thomson et al. 2017	SNP-1_22828195	1	22829240	275175	A/C	intergenic
71	chr01:23091103	s01_23091103	C6AIR_Thomson et al. 2017	774607	1	23091103	261863	A/C	LOC_Os01g40840
72	chr01:23240729	s01_23240729	C6AIR_Thomson et al. 2017	779469	1	23240729	149626	G/A	intergenic
73	chr01:23656773	s01_23656773	C6AIR_Thomson et al. 2017	797239	1	23656773	416044	A/C	LOC_Os01g41790
74	chr01:24050118	s01_24050118	C6AIR_Thomson et al. 2017	815155	1	24050118	393345	A/G	LOC_Os01g42350
75	chr01:24515673	s01_24515673	3K rice genomes_Wang et al. 2018	24515673	1	24515673	465555	A/T	intergenic
76	chr01:24722142	s01_24722142	C6AIR_Thomson et al. 2017	839253	1	24722142	206469	T/C	intergenic
77	chr01:24876290	s01_24876290	C6AIR_Thomson et al. 2017	844374	1	24876290	154148	A/C	intergenic
78	chr01:26187514	s01_26187514	C6AIR_Thomson et al. 2017	id1015390	1	26187514	1311224	T/C	LOC_Os01g46060
79	chr01:27046296	s01_27046296	3K rice genomes_Wang et al. 2018	27046296	1	27046296	858782	T/G	intergenic
80	chr01:27330724	s01_27330724	C6AIR_Thomson et al. 2017	913506	1	27330724	284428	A/G	intergenic
81	chr01:28142020	s01_28142020	3K rice genomes_Wang et al. 2018	id1016436	1	28142020	811296	A/T	LOC_Os01g49000
82	chr01:28478660	s01_28478660	C6AIR_Thomson et al. 2017	id1016674	1	28478660	336640	T/C	intergenic
83	chr01:28826738	s01_28826738	C6AIR_Thomson et al. 2017	959351	1	28826738	348078	C/A	intergenic
84	chr01:30341513	s01_30341513	3K rice genomes_Wang et al. 2018	30341513	1	30341513	1514775	C/T	LOC_Os01g52740
85	chr01:30569798	s01_30569798	3K rice genomes_Wang et al. 2018	30569798	1	30569798	228285	G/A	intergenic
86	chr01:31396842	s01_31396842	3K rice genomes_Wang et al. 2018	31396842	1	31396842	827044	G/T	LOC_Os01g54580
87	chr01:32041358	s01_32041358	3K rice genomes_Wang et al. 2018	32041358	1	32041358	644516	A/G	intergenic
88	chr01:32359998	s01_32359998	3K rice genomes_Wang et al. 2018	32359998	1	32359998	318640	G/T	LOC_Os01g56030
89	chr01:32563460	s01_32563460	3K rice genomes_Wang et al. 2018	32563460	1	32563460	203462	G/A	LOC_Os01g56490
90	chr01:32766139	s01_32766139	3K rice genomes_Wang et al. 2018	32766139	1	32766139	202679	G/A	intergenic
91	chr01:33164035	s01_33164035	C6AIR_Thomson et al. 2017	1086147	1	33164035	397896	G/A	intergenic
92	chr01:33472174	s01_33472174	3K rice genomes_Wang et al. 2018	33472174	1	33472174	308139	T/C	LOC_Os01g57890
93	chr01:33695501	s01_33695501	3K rice genomes_Wang et al. 2018	33695501	1	33695501	223327	A/T	LOC_Os01g58290
94	chr01:33901317	s01_33901317	C6AIR_Thomson et al. 2017	1108154	1	33901317	205816	G/T	LOC_Os01g58640
95	chr01:34201543	s01_34201543	C6AIR_Thomson et al. 2017	1117341	1	34201543	300226	A/G	LOC_Os01g59200
96	chr01:34363755	s01_34363755	C6AIR_Thomson et al. 2017	1123262	1	34363755	162212	C/A	intergenic
97	chr01:34508997	s01_34508997	3K rice genomes_Wang et al. 2018	34508997	1	34508997	145242	T/C	LOC_Os01g59660
98	chr01:35259107	s01_35259107	3K rice genomes_Wang et al. 2018	35259107	1	35259107	750110	T/A	LOC_Os01g60960
99	chr01:35589637	s01_35589637	3K rice genomes_Wang et al. 2018	35589637	1	35589637	330530	C/T	intergenic
100	chr01:35794891	s01_35794891	3K rice genomes_Wang et al. 2018	35794891	1	35794891	205254	C/T	intergenic
101	chr01:36150523	s01_36150523	3K rice genomes_Wang et al. 2018	36150523	1	36150523	355632	T/A	intergenic
102	chr01:36419842	s01_36419842	3K rice genomes_Wang et al. 2018	36419842	1	36419842	269319	C/G	LOC_Os01g62880
103	chr01:37274755	s01_37274755	3K rice genomes_Wang et al. 2018	37274755	1	37274755	854913	C/T	intergenic
104	chr01:37680628	s01_37680628	3K rice genomes_Wang et al. 2018	37680628	1	37680628	405873	A/G	LOC_Os01g64900
105	chr01:37920337	s01_37920337	3K rice genomes_Wang et al. 2018	37920337	1	37920337	239709	T/A	intergenic
106	chr01:38632196	s01_38632196	3K rice genomes_Wang et al. 2018	38632196	1	38632196	711859	T/A	LOC_Os01g66510,LOC_Os01g66520
107	chr01:39548506	s01_39548506	3K rice genomes_Wang et al. 2018	39548506	1	39548506	916310	T/C	LOC_Os01g68020
108	chr01:39955529	s01_39955529	3K rice genomes_Wang et al. 2018	39955529	1	39955529	407023	C/A	LOC_Os01g68790
109	chr01:40699488	s01_40699488	3K rice genomes_Wang et al. 2018	40699488	1	40699488	743959	G/A	LOC_Os01g70270
110	chr01:41020155	s01_41020155	3K rice genomes_Wang et al. 2018	41020155	1	41020155	320667	C/T	intergenic
111	chr01:41691238	s01_41691238	3K rice genomes_Wang et al. 2018	41691238	1	41691238	671083	T/A	LOC_Os01g71960
112	chr01:41911439	s01_41911439	3K rice genomes_Wang et al. 2018	41911439	1	41911439	220201	A/T	intergenic
113	chr01:42425574	s01_42425574	C6AIR_Thomson et al. 2017	1345014	1	42425574	514135	A/G	LOC_Os01g73160
114	chr01:42555349	s01_42555349	3K rice genomes_Wang et al. 2018	42555349	1	42555349	129775	T/C	LOC_Os01g73430
115	chr01:42877440	s01_42877440	3K rice genomes_Wang et al. 2018	id1028304	1	42877440	322091	T/C	LOC_Os01g74030
116	chr01:43074709	s01_43074709	3K rice genomes_Wang et al. 2018	43074709	1	43074709	197269	G/T	LOC_Os01g74350
117	chr02:103273	s02_103273	3K rice genomes_Wang et al. 2018	43374196	2	103273	NA	A/T	LOC_Os02g01180
118	chr02:316859	s02_316859	C6AIR_Thomson et al. 2017	id2000235	2	316859	213586	C/T	LOC_Os02g01560
119	chr02:494373	s02_494373	C6AIR_Thomson et al. 2017	1380152	2	494373	177514	C/T	intergenic
120	chr02:629512	s02_629512	C6AIR_Thomson et al. 2017	id2000442	2	629512	135139	G/A	LOC_Os02g02120
121	chr02:890901	s02_890901	C6AIR_Thomson et al. 2017	1392482	2	890901	261389	C/T	LOC_Os02g02500
122	chr02:1082416	s02_1082416	3K rice genomes_Wang et al. 2018	44353339	2	1082416	191515	A/G	LOC_Os02g02840
123	chr02:1288670	s02_1288670	C6AIR_Thomson et al. 2017	id2001102	2	1288670	206254	G/A	LOC_Os02g03230
124	chr02:1380527	s02_1380527	C6AIR_Thomson et al. 2017	1402172	2	1380527	91857	A/G	LOC_Os02g03400
125	chr02:1487009	s02_1487009	C6AIR_Thomson et al. 2017	1404017	2	1487009	106482	T/C	intergenic
126	chr02:1660713	s02_1660713	3K rice genomes_Wang et al. 2018	44931636	2	1660713	173704	T/C	LOC_Os02g03900
127	chr02:2008370	s02_2008370	C6AIR_Thomson et al. 2017	1412947	2	2008370	347657	T/C	LOC_Os02g04520
128	chr02:2334960	s02_2334960	C6AIR_Thomson et al. 2017	1422508	2	2334960	326590	T/C	LOC_Os02g04970
129	chr02:2819095	s02_2819095	3K rice genomes_Wang et al. 2018	id2001565	2	2819095	484135	C/T	LOC_Os02g05730
130	chr02:2983451	s02_2983451	C6AIR_Thomson et al. 2017	1439840	2	2983451	164356	G/A	intergenic
131	chr02:3136771	s02_3136771	3K rice genomes_Wang et al. 2018	46407694	2	3136771	153320	A/T	LOC_Os02g06280
132	chr02:3477202	s02_3477202	3K rice genomes_Wang et al. 2018	46748125	2	3477202	340431	A/C	intergenic
133	chr02:3830712	s02_3830712	C6AIR_Thomson et al. 2017	1461236	2	3830712	353510	G/A	LOC_Os02g07420
134	chr02:4047646	s02_4047646	3K rice genomes_Wang et al. 2018	47318569	2	4047646	216934	A/G	LOC_Os02g07760
135	chr02:4342883	s02_4342883	C6AIR_Thomson et al. 2017	1475262	2	4342883	295237	T/C	intergenic
136	chr02:4823175	s02_4823175	C6AIR_Thomson et al. 2017	1489783	2	4823175	480292	C/T	intergenic
137	chr02:4930742	s02_4930742	C6AIR_Thomson et al. 2017	1492736	2	4930742	107567	T/C	intergenic
138	chr02:5092779	s02_5092779	C6AIR_Thomson et al. 2017	1496922	2	5092779	162037	C/A	intergenic
139	chr02:5231169	s02_5231169	3K rice genomes_Wang et al. 2018	48502092	2	5231169	138390	G/T	LOC_Os02g10050
140	chr02:5836334	s02_5836334	C6AIR_Thomson et al. 2017	1517351	2	5836334	605165	A/G	LOC_Os02g10990
141	chr02:6186335	s02_6186335	C6AIR_Thomson et al. 2017	1529216	2	6186335	350001	T/C	LOC_Os02g11930
142	chr02:6373446	s02_6373446	3K rice genomes_Wang et al. 2018	49644369	2	6373446	187111	C/G	LOC_Os02g10990
143	chr02:6805305	s02_6805305	3K rice genomes_Wang et al. 2018	50076228	2	6805305	431859	T/A	LOC_Os02g12890
144	chr02:7238793	s02_7238793	C6AIR_Thomson et al. 2017	1569557	2	7238793	433488	A/G	intergenic
145	chr02:7342223	s02_7342223	3K rice genomes_Wang et al. 2018	50613146	2	7342223	103430	G/T	intergenic
146	chr02:8019748	s02_8019748	3K rice genomes_Wang et al. 2018	51290671	2	8019748	677525	T/G	intergenic
147	chr02:8814718	s02_8814718	C6AIR_Thomson et al. 2017	id2004418	2	8814718	794970	G/A	intergenic
148	chr02:9570228	s02_9570228	C6AIR_Thomson et al. 2017	1653063	2	9570228	755510	G/A	LOC_Os02g16780
149	chr02:9801099	s02_9801099	C6AIR_Thomson et al. 2017	1661393	2	9801099	230871	G/T	intergenic
150	chr02:9975660	s02_9975660	C6AIR_Thomson et al. 2017	1667949	2	9975660	174561	A/G	LOC_Os02g17350
151	chr02:10555263	s02_10555263	C6AIR_Thomson et al. 2017	1689518	2	10555263	579603	T/C	LOC_Os02g18180
152	chr02:10874369	s02_10874369	C6AIR_Thomson et al. 2017	id2005152	2	10874369	319106	G/T	LOC_Os02g18660
153	chr02:11102648	s02_11102648	C6AIR_Thomson et al. 2017	1713554	2	11102648	228279	C/T	intergenic
154	chr02:11701123	s02_11701123	C6AIR_Thomson et al. 2017	id2005453	2	11701123	598475	A/G	intergenic
155	chr02:13962476	s02_13962476	3K rice genomes_Wang et al. 2018	57233399	2	13962476	2261353	T/A	LOC_Os02g22020
156	chr02:16224316	s02_16224316	C6AIR_Thomson et al. 2017	1879653	2	16224316	2261840	T/C	intergenic
157	chr02:16464872	s02_16464872	C6AIR_Thomson et al. 2017	1887628	2	16464872	240556	C/T	intergenic
158	chr02:16919033	s02_16919033	C6AIR_Thomson et al. 2017	1905884	2	16919033	454161	A/G	LOC_Os02g28580
159	chr02:17160895	s02_17160895	3K rice genomes_Wang et al. 2018	60431818	2	17160895	241862	C/T	LOC_Os02g28980
160	chr02:17497082	s02_17497082	C6AIR_Thomson et al. 2017	id2006996	2	17497082	336187	G/A	LOC_Os02g29464
161	chr02:17789129	s02_17789129	3K rice genomes_Wang et al. 2018	61060052	2	17789129	292047	G/A	intergenic
162	chr02:18370293	s02_18370293	C6AIR_Thomson et al. 2017	1955025	2	18370293	581164	G/A	LOC_Os02g30800
163	chr02:18811812	s02_18811812	C6AIR_Thomson et al. 2017	1971651	2	18811812	441519	G/T	LOC_Os02g31845
164	chr02:19283769	s02_19283769	3K rice genomes_Wang et al. 2018	62554692	2	19283769	471957	G/T	intergenic
165	chr02:19642635	s02_19642635	3K rice genomes_Wang et al. 2018	62913558	2	19642635	358866	C/T	LOC_Os02g33040
166	chr02:19981768	s02_19981768	C6AIR_Thomson et al. 2017	id2007797	2	19981768	339133	A/G	LOC_Os02g33590
167	chr02:20145859	s02_20145859	C6AIR_Thomson et al. 2017	2012872	2	20145859	164091	C/T	intergenic
168	chr02:20824958	s02_20824958	C6AIR_Thomson et al. 2017	2038617	2	20824958	679099	A/G	intergenic
169	chr02:21060669	s02_21060669	3K rice genomes_Wang et al. 2018	64331592	2	21060669	235711	T/C	LOC_Os02g35080, LOC_Os02g35090
170	chr02:21832777	s02_21832777	C6AIR_Thomson et al. 2017	2069057	2	21832777	772108	A/G	intergenic
171	chr02:22340836	s02_22340836	C6AIR_Thomson et al. 2017	2087388	2	22340836	508059	T/C	LOC_Os02g36990
172	chr02:23073414	s02_23073414	C6AIR_Thomson et al. 2017	id2009186	2	23073414	732578	G/T	intergenic
173	chr02:23396915	s02_23396915	C6AIR_Thomson et al. 2017	2120623	2	23396915	323501	C/A	intergenic
174	chr02:23538743	s02_23538743	C6AIR_Thomson et al. 2017	id2009463	2	23538743	141828	G/A	LOC_Os02g38950
175	chr02:23852677	s02_23852677	C6AIR_Thomson et al. 2017	id2009772	2	23852677	313934	A/G	LOC_Os02g39520
176	chr02:24168273	s02_24168273	C6AIR_Thomson et al. 2017	id2010102	2	24168273	315596	A/G	LOC_Os02g39970
177	chr02:24264653	s02_24264653	C6AIR_Thomson et al. 2017	2153125	2	24264653	96380	A/C	LOC_Os02g40070
178	chr02:24772301	s02_24772301	C6AIR_Thomson et al. 2017	2181296	2	24772301	507648	C/A	LOC_Os02g40860
179	chr02:24887320	s02_24887320	3K rice genomes_Wang et al. 2018	68158243	2	24887320	115019	T/C	intergenic
180	chr02:25193353	s02_25193353	C6AIR_Thomson et al. 2017	2198557	2	25193353	306033	T/C	intergenic
181	chr02:25415397	s02_25415397	3K rice genomes_Wang et al. 2018	68686320	2	25415397	222044	T/A	intergenic
182	chr02:25949636	s02_25949636	C6AIR_Thomson et al. 2017	2224585	2	25949636	534239	A/C	LOC_Os02g43090
183	chr02:26406867	s02_26406867	C6AIR_Thomson et al. 2017	2239803	2	26406867	457231	A/G	LOC_Os02g43760
184	chr02:27548893	s02_27548893	C6AIR_Thomson et al. 2017	2267750	2	27548893	1142026	A/C	LOC_Os02g45320
185	chr02:28049479	s02_28049479	C6AIR_Thomson et al. 2017	2281454	2	28049479	500586	G/A	intergenic
186	chr02:28211032	s02_28211032	C6AIR_Thomson et al. 2017	2285747	2	28211032	161553	C/T	intergenic
187	chr02:28778297	s02_28778297	3K rice genomes_Wang et al. 2018	72049220	2	28778297	567265	A/G	LOC_Os02g47150
188	chr02:29011747	s02_29011747	3K rice genomes_Wang et al. 2018	72282670	2	29011747	233450	T/A	LOC_Os02g47480
189	chr02:29415200	s02_29415200	C6AIR_Thomson et al. 2017	2318356	2	29415200	403453	T/C	LOC_Os02g48050
190	chr02:29568762	s02_29568762	C6AIR_Thomson et al. 2017	2322855	2	29568762	153562	C/T	intergenic
191	chr02:29718772	s02_29718772	3K rice genomes_Wang et al. 2018	72989695	2	29718772	150010	T/C	LOC_Os02g48550
192	chr02:30345735	s02_30345735	C6AIR_Thomson et al. 2017	id2013434	2	30345735	626963	A/C	intergenic
193	chr02:30530432	s02_30530432	C6AIR_Thomson et al. 2017	2350752	2	30530432	184697	A/G	LOC_Os02g49970
194	chr02:31135814	s02_31135814	3K rice genomes_Wang et al. 2018	74406737	2	31135814	605382	T/C	intergenic
195	chr02:31403314	s02_31403314	3K rice genomes_Wang et al. 2018	74674237	2	31403314	267500	T/A	intergenic
196	chr02:31678155	s02_31678155	3K rice genomes_Wang et al. 2018	74949078	2	31678155	274841	G/T	intergenic
197	chr02:31914486	s02_31914486	C6AIR_Thomson et al. 2017	2383802	2	31914486	236331	A/G	intergenic
198	chr02:32101050	s02_32101050	C6AIR_Thomson et al. 2017	2388394	2	32101050	186564	G/A	LOC_Os02g52470
199	chr02:32303539	s02_32303539	3K rice genomes_Wang et al. 2018	75574462	2	32303539	202489	T/A	LOC_Os02g52830
200	chr02:33035683	s02_33035683	3K rice genomes_Wang et al. 2018	76306606	2	33035683	732144	A/G	LOC_Os02g52830
201	chr02:33817239	s02_33817239	3K rice genomes_Wang et al. 2018	77088162	2	33817239	781556	G/T	LOC_Os02g55210
202	chr02:34072964	s02_34072964	C6AIR_Thomson et al. 2017	2437583	2	34072964	255725	C/T	LOC_Os02g55630
203	chr02:34425408	s02_34425408	3K rice genomes_Wang et al. 2018	77696331	2	34425408	352444	G/A	intergenic
204	chr02:34707946	s02_34707946	C6AIR_Thomson et al. 2017	id2015657	2	34707946	282538	T/G	intergenic
205	chr02:34865754	s02_34865754	C6AIR_Thomson et al. 2017	id2015762	2	34865754	157808	A/G	LOC_Os02g56880
206	chr02:34868096	s02_34868096	C6AIR_Thomson et al. 2017	id2015767	2	34868096	2342	G/A	LOC_Os02g56880
207	chr02:35216781	s02_35216781	C6AIR_Thomson et al. 2017	id2016084	2	35216781	348685	A/C	LOC_Os02g57460
208	chr02:35401891	s02_35401891	C6AIR_Thomson et al. 2017	2470790	2	35401891	185110	A/C	LOC_Os02g57800
209	chr02:35568365	s02_35568365	3K rice genomes_Wang et al. 2018	78839288	2	35568365	166474	G/A	LOC_Os02g58120
210	chr02:35818319	s02_35818319	3K rice genomes_Wang et al. 2018	79089242	2	35818319	249954	T/C	intergenic
211	chr03:484812	s03_484812	C6AIR_Thomson et al. 2017	2493147	3	484812	NA	T/C	intergenic
212	chr03:851785	s03_851785	C6AIR_Thomson et al. 2017	2499734	3	851785	366973	T/C	LOC_Os03g02400
213	chr03:1270943	s03_1270943	C6AIR_Thomson et al. 2017	fd9	3	1270943	419158	G/A	LOC_Os03g02860
214	chr03:1481412	s03_1481412	3K rice genomes_Wang et al. 2018	80689585	3	1481412	210469	C/T	LOC_Os03g03430
215	chr03:1761412	s03_1761412	C6AIR_Thomson et al. 2017	2519460	3	1761412	280000	G/A	intergenic
216	chr03:2151496	s03_2151496	3K rice genomes_Wang et al. 2018	81359669	3	2151496	390084	G/A	intergenic
217	chr03:2885423	s03_2885423	C6AIR_Thomson et al. 2017	2544962	3	2885423	733927	T/C	LOC_Os03g05780
218	chr03:3382980	s03_3382980	3K rice genomes_Wang et al. 2018	82591153	3	3382980	497557	G/T	intergenic
219	chr03:3657643	s03_3657643	3K rice genomes_Wang et al. 2018	id3001992	3	3657643	274663	G/C	LOC_Os03g07140
220	chr03:4047654	s03_4047654	C6AIR_Thomson et al. 2017	2573346	3	4047654	390011	T/C	intergenic
221	chr03:4321231	s03_4321231	3K rice genomes_Wang et al. 2018	83529404	3	4321231	273577	C/T	LOC_Os03g08420
222	chr03:5109298	s03_5109298	C6AIR_Thomson et al. 2017	2600138	3	5109298	788067	T/C	intergenic
223	chr03:5880211	s03_5880211	C6AIR_Thomson et al. 2017	2616958	3	5880211	770913	T/C	LOC_Os03g11420
224	chr03:6283461	s03_6283461	C6AIR_Thomson et al. 2017	2624951	3	6283461	403250	T/C	LOC_Os03g11990
225	chr03:6902921	s03_6902921	C6AIR_Thomson et al. 2017	id3003846	3	6902921	619460	A/G	LOC_Os03g12840
226	chr03:7200676	s03_7200676	3K rice genomes_Wang et al. 2018	86408849	3	7200676	297755	A/T	LOC_Os03g13350
227	chr03:7605347	s03_7605347	C6AIR_Thomson et al. 2017	2656193	3	7605347	404671	A/G	LOC_Os03g14020
228	chr03:7798537	s03_7798537	3K rice genomes_Wang et al. 2018	87006710	3	7798537	193190	A/G	LOC_Os03g14320
229	chr03:8532555	s03_8532555	C6AIR_Thomson et al. 2017	2683406	3	8532555	734018	A/G	LOC_Os03g15530
230	chr03:8711509	s03_8711509	3K rice genomes_Wang et al. 2018	87919682	3	8711509	178954	G/A	intergenic
231	chr03:9026803	s03_9026803	3K rice genomes_Wang et al. 2018	88234976	3	9026803	315294	C/T	intergenic
232	chr03:9375374	s03_9375374	C6AIR_Thomson et al. 2017	2703814	3	9375374	348571	G/A	LOC_Os03g16870
233	chr03:9636224	s03_9636224	C6AIR_Thomson et al. 2017	2710208	3	9636224	260850	T/C	LOC_Os03g17300
234	chr03:9751213	s03_9751213	C6AIR_Thomson et al. 2017	2712931	3	9751213	114989	C/T	LOC_Os03g17540
235	chr03:9878813	s03_9878813	C6AIR_Thomson et al. 2017	ud3000555	3	9878813	127600	T/C	LOC_Os03g17760
236	chr03:10184356	s03_10184356	C6AIR_Thomson et al. 2017	2724361	3	10184356	305543	G/A	intergenic
237	chr03:10304250	s03_10304250	3K rice genomes_Wang et al. 2018	89512423	3	10304250	119894	G/A	LOC_Os03g18380
238	chr03:10544320	s03_10544320	C6AIR_Thomson et al. 2017	2733626	3	10544320	240070	T/C	LOC_Os03g18810
239	chr03:10798982	s03_10798982	C6AIR_Thomson et al. 2017	2739775	3	10798982	254662	C/T	intergenic
240	chr03:11031220	s03_11031220	3K rice genomes_Wang et al. 2018	90239393	3	11031220	232238	G/A	LOC_Os03g19600
241	chr03:11644944	s03_11644944	3K rice genomes_Wang et al. 2018	90853117	3	11644944	613724	C/T	intergenic
242	chr03:11851886	s03_11851886	3K rice genomes_Wang et al. 2018	91060059	3	11851886	206942	A/C	intergenic
243	chr03:12564300	s03_12564300	C6AIR_Thomson et al. 2017	2783884	3	12564300	712414	T/C	intergenic
244	chr03:13224089	s03_13224089	3K rice genomes_Wang et al. 2018	id3006808	3	13224089	659789	T/C	LOC_Os03g22880
245	chr03:13932387	s03_13932387	C6AIR_Thomson et al. 2017	2831765	3	13932387	708298	C/A	LOC_Os03g24450
246	chr03:14169727	s03_14169727	C6AIR_Thomson et al. 2017	2838381	3	14169727	237340	G/T	LOC_Os03g24870
247	chr03:14554651	s03_14554651	3K rice genomes_Wang et al. 2018	93762824	3	14554651	384924	C/G	LOC_Os03g25480
248	chr03:14777813	s03_14777813	C6AIR_Thomson et al. 2017	2857490	3	14777813	223162	A/G	intergenic
249	chr03:15072791	s03_15072791	C6AIR_Thomson et al. 2017	id3007589	3	15072791	294978	A/C	LOC_Os03g26360
250	chr03:15365726	s03_15365726	3K rice genomes_Wang et al. 2018	94573899	3	15365726	292935	T/G	intergenic
251	chr03:15619163	s03_15619163	3K rice genomes_Wang et al. 2018	94827336	3	15619163	253437	G/T	LOC_Os03g27250
252	chr03:16733441	GS3_01	GS3	GS3	3	NA	NA	C/A	intergenic
253	chr03:17307455	s03_17307455	3K rice genomes_Wang et al. 2018	96515628	3	17307455	574014	G/T	intergenic
254	chr03:17827706	s03_17827706	C6AIR_Thomson et al. 2017	2976658	3	17827706	520251	G/A	LOC_Os03g31290
255	chr03:18273682	s03_18273682	C6AIR_Thomson et al. 2017	2993458	3	18273682	445976	T/C	intergenic
256	chr03:18629240	s03_18629240	3K rice genomes_Wang et al. 2018	97837413	3	18629240	355558	G/A	intergenic
257	chr03:19667207	s03_19667207	C6AIR_Thomson et al. 2017	3050322	3	19667207	1037967	C/T	intergenic
258	chr03:19929911	s03_19929911	3K rice genomes_Wang et al. 2018	99138084	3	19929911	262704	C/T	intergenic
259	chr03:20664396	s03_20664396	3K rice genomes_Wang et al. 2018	99872569	3	20664396	734485	G/A	intergenic
260	chr03:21003404	s03_21003404	C6AIR_Thomson et al. 2017	3105388	3	21003404	339008	T/C	LOC_Os03g37840
261	chr03:22050510	s03_22050510	3K rice genomes_Wang et al. 2018	101258683	3	22050510	1047106	T/C	LOC_Os03g39650
262	chr03:22633713	s03_22633713	C6AIR_Thomson et al. 2017	3172307	3	22633713	583203	A/G	intergenic
263	chr03:23037368	s03_23037368	3K rice genomes_Wang et al. 2018	102245541	3	23037368	403655	G/T	LOC_Os03g41390
264	chr03:23354868	s03_23354868	C6AIR_Thomson et al. 2017	3201553	3	23354868	317500	T/C	LOC_Os03g42040
265	chr03:23851835	s03_23851835	3K rice genomes_Wang et al. 2018	103060008	3	23851835	496967	G/T	LOC_Os03g42810
266	chr03:24413888	s03_24413888	C6AIR_Thomson et al. 2017	3236543	3	24413888	562053	A/G	intergenic
267	chr03:24682521	s03_24682521	3K rice genomes_Wang et al. 2018	103890694	3	24682521	268633	C/T	intergenic
268	chr03:25157655	s03_25157655	C6AIR_Thomson et al. 2017	3259048	3	25157655	475134	G/A	intergenic
269	chr03:25259336	s03_25259336	C6AIR_Thomson et al. 2017	3262035	3	25259336	101681	G/A	intergenic
270	chr03:25530777	s03_25530777	C6AIR_Thomson et al. 2017	3271587	3	25530777	271441	G/A	intergenic
271	chr03:25833182	s03_25833182	C6AIR_Thomson et al. 2017	3283262	3	25833182	302405	G/T	LOC_Os03g45740
272	chr03:26334305	s03_26334305	C6AIR_Thomson et al. 2017	3297629	3	26334305	501123	C/T	intergenic
273	chr03:26456796	s03_26456796	C6AIR_Thomson et al. 2017	3300492	3	26456796	122491	T/G	intergenic
274	chr03:26590992	s03_26590992	3K rice genomes_Wang et al. 2018	105799165	3	26590992	134196	C/T	LOC_Os03g47030
275	chr03:26982172	s03_26982172	3K rice genomes_Wang et al. 2018	106190345	3	26982172	391180	A/T	LOC_Os03g47640
276	chr03:27275567	s03_27275567	3K rice genomes_Wang et al. 2018	106483740	3	27275567	293395	T/G	intergenic
277	chr03:27494934	s03_27494934	3K rice genomes_Wang et al. 2018	106703107	3	27494934	219367	C/T	LOC_Os03g48300
278	chr03:27813704	s03_27813704	3K rice genomes_Wang et al. 2018	107021877	3	27813704	318770	G/A	LOC_Os03g48810
279	chr03:28851199	s03_28851199	3K rice genomes_Wang et al. 2018	108059372	3	28851199	1037495	A/C	LOC_Os03g50520
280	chr03:29152266	s03_29152266	3K rice genomes_Wang et al. 2018	108360439	3	29152266	301067	C/A	LOC_Os03g51010
281	chr03:29430694	s03_29430694	3K rice genomes_Wang et al. 2018	108638867	3	29430694	278428	T/A	LOC_Os03g51440
282	chr03:30247826	s03_30247826	C6AIR_Thomson et al. 2017	3412475	3	30247826	817132	G/T	intergenic
283	chr03:30604896	s03_30604896	C6AIR_Thomson et al. 2017	3420460	3	30604896	357070	C/T	LOC_Os03g53340
284	chr03:31025197	s03_31025197	C6AIR_Thomson et al. 2017	3430019	3	31025197	420301	T/C	LOC_Os03g54130
285	chr03:31190989	s03_31190989	C6AIR_Thomson et al. 2017	3433249	3	31190989	165792	A/G	intergenic
286	chr03:31427789	s03_31427789	C6AIR_Thomson et al. 2017	3438876	3	31427789	236800	G/T	intergenic
287	chr03:31614921	s03_31614921	3K rice genomes_Wang et al. 2018	110823094	3	31614921	187132	A/T	LOC_Os03g55560
288	chr03:31919761	s03_31919761	C6AIR_Thomson et al. 2017	3450210	3	31919761	304840	A/G	intergenic
289	chr03:32063693	s03_32063693	3K rice genomes_Wang et al. 2018	111271866	3	32063693	143932	C/T	intergenic
290	chr03:32430702	s03_32430702	C6AIR_Thomson et al. 2017	3461874	3	32430702	367009	A/C	intergenic
291	chr03:32577650	s03_32577650	3K rice genomes_Wang et al. 2018	111785823	3	32577650	146948	A/G	intergenic
292	chr03:32832500	s03_32832500	3K rice genomes_Wang et al. 2018	112040673	3	32832500	254850	T/A	LOC_Os03g57580
293	chr03:33080942	s03_33080942	C6AIR_Thomson et al. 2017	id3015986	3	33080942	248442	T/C	intergenic
294	chr03:33319900	s03_33319900	3K rice genomes_Wang et al. 2018	112528073	3	33319900	238958	T/C	intergenic
295	chr03:33713486	s03_33713486	3K rice genomes_Wang et al. 2018	112921659	3	33713486	393586	A/C	LOC_Os03g59200
296	chr03:34275405	s03_34275405	3K rice genomes_Wang et al. 2018	113483578	3	34275405	561919	G/A	intergenic
297	chr03:34476308	s03_34476308	3K rice genomes_Wang et al. 2018	113684481	3	34476308	200903	C/T	LOC_Os03g60650
298	chr03:34678981	s03_34678981	3K rice genomes_Wang et al. 2018	113887154	3	34678981	202673	T/G	intergenic
299	chr03:34879288	s03_34879288	3K rice genomes_Wang et al. 2018	114087461	3	34879288	200307	T/C	intergenic
300	chr03:35093761	s03_35093761	C6AIR_Thomson et al. 2017	3532333	3	35093761	214473	A/G	LOC_Os03g58120
301	chr03:35636092	s03_35636092	C6AIR_Thomson et al. 2017	3548135	3	35636092	542331	G/A	LOC_Os03g63020
302	chr03:35824355	s03_35824355	C6AIR_Thomson et al. 2017	id3017899	3	35824355	188263	C/A	LOC_Os03g63400
303	chr03:36206765	s03_36206765	3K rice genomes_Wang et al. 2018	115414938	3	36206765	382410	T/C	intergenic
304	chr04:193676	s04_193676	3K rice genomes_Wang et al. 2018	115815668	4	193676	NA	T/A	LOC_Os04g01250
305	chr04:603494	s04_603494	C6AIR_Thomson et al. 2017	3597102	4	603494	409818	G/A	LOC_Os04g01970
306	chr04:1022225	s04_1022225	C6AIR_Thomson et al. 2017	id4000585	4	1022225	418731	G/A	intergenic
307	chr04:1136986	s04_1136986	C6AIR_Thomson et al. 2017	3623485	4	1136986	114761	T/C	LOC_Os04g02900
308	chr04:1443388	s04_1443388	3K rice genomes_Wang et al. 2018	117065380	4	1443388	306402	G/A	intergenic
309	chr04:1719865	s04_1719865	C6AIR_Thomson et al. 2017	3647403	4	1719865	276477	T/C	LOC_Os04g03810
310	chr04:2456175	s04_2456175	C6AIR_Thomson et al. 2017	id4001090	4	2456175	736310	A/G	intergenic
311	chr04:3411505	s04_3411505	C6AIR_Thomson et al. 2017	3745693	4	3411505	955330	C/A	LOC_Os04g06520
312	chr04:4456304	s04_4456304	C6AIR_Thomson et al. 2017	3805310	4	4456304	1044799	C/T	intergenic
313	chr04:5111222	s04_5111222	3K rice genomes_Wang et al. 2018	120733214	4	5111222	654918	C/T	intergenic
314	chr04:5526487	s04_5526487	C6AIR_Thomson et al. 2017	id4002348	4	5526487	415265	A/G	intergenic
315	chr04:5625104	s04_5625104	C6AIR_Thomson et al. 2017	id4002411	4	5625104	98617	T/C	LOC_Os04g10380
316	chr04:6027557	s04_6027557	C6AIR_Thomson et al. 2017	3881212	4	6027557	402453	C/T	intergenic
317	chr04:6193569	s04_6193569	C6AIR_Thomson et al. 2017	3890656	4	6193569	166012	C/T	intergenic
318	chr04:6596219	s04_6596219	C6AIR_Thomson et al. 2017	3911347	4	6596219	402650	C/T	intergenic
319	chr04:6913215	s04_6913215	C6AIR_Thomson et al. 2017	id4002671	4	6913215	316996	A/G	intergenic
320	chr04:7170237	s04_7170237	C6AIR_Thomson et al. 2017	3933751	4	7170237	257022	C/T	intergenic
321	chr04:7304413	s04_7304413	C6AIR_Thomson et al. 2017	SNP-4_7299682	4	7304413	134176	G/T	LOC_Os04g13210
322	chr04:7871436	s04_7871436	C6AIR_Thomson et al. 2017	3958821	4	7871436	567023	T/C	intergenic
323	chr04:8217877	s04_8217877	C6AIR_Thomson et al. 2017	id4002942	4	8217877	346441	G/A	LOC_Os04g14654
324	chr04:8876854	s04_8876854	C6AIR_Thomson et al. 2017	3995290	4	8876854	658977	G/A	intergenic
325	chr04:10077188	s04_10077188	3K rice genomes_Wang et al. 2018	125699180	4	10077188	1200334	G/A	intergenic
326	chr04:10468507	s04_10468507	C6AIR_Thomson et al. 2017	4044134	4	10468507	391319	A/G	intergenic
327	chr04:10991011	s04_10991011	C6AIR_Thomson et al. 2017	id4003491	4	10991011	522504	T/C	LOC_Os04g19684
328	chr04:11418997	s04_11418997	3K rice genomes_Wang et al. 2018	127040989	4	11418997	427986	T/C	intergenic
329	chr04:11645506	s04_11645506	C6AIR_Thomson et al. 2017	4085815	4	11645506	226509	T/C	intergenic
330	chr04:11879947	s04_11879947	C6AIR_Thomson et al. 2017	id4003690	4	11879947	234441	A/G	LOC_Os04g21110
331	chr04:11986644	s04_11986644	C6AIR_Thomson et al. 2017	4099607	4	11986644	106697	T/C	intergenic
332	chr04:12244931	s04_12244931	C6AIR_Thomson et al. 2017	id4003793	4	12244931	258287	C/A	LOC_Os04g21650
333	chr04:12297152	s04_12297152	C6AIR_Thomson et al. 2017	wd4001738	4	12297152	52221	C/T	intergenic
334	chr04:12594753	s04_12594753	C6AIR_Thomson et al. 2017	4119916	4	12594753	297601	A/G	intergenic
335	chr04:12665796	s04_12665796	C6AIR_Thomson et al. 2017	wd4001837	4	12665796	71043	C/T	LOC_Os04g22380
336	chr04:12684621	s04_12684621	C6AIR_Thomson et al. 2017	4122643	4	12684621	18825	C/T	intergenic
337	chr04:12711415	s04_12711415	3K rice genomes_Wang et al. 2018	128333407	4	12711415	26794	T/C	LOC_Os04g22450
338	chr04:12955347	s04_12955347	3K rice genomes_Wang et al. 2018	wd4001906	4	12955347	243932	C/T	intergenic
339	chr04:13551673	s04_13551673	C6AIR_Thomson et al. 2017	4159544	4	13551673	596326	G/A	intergenic
340	chr04:13665093	s04_13665093	3K rice genomes_Wang et al. 2018	129287085	4	13665093	113420	C/T	intergenic
341	chr04:14229856	s04_14229856	C6AIR_Thomson et al. 2017	4187124	4	14229856	564763	T/C	intergenic
342	chr04:14814591	s04_14814591	C6AIR_Thomson et al. 2017	id4004294	4	14814591	584735	G/A	LOC_Os04g25560
343	chr04:15389648	s04_15389648	C6AIR_Thomson et al. 2017	4221578	4	15389648	575057	G/A	intergenic
344	chr04:15944977	s04_15944977	C6AIR_Thomson et al. 2017	4230805	4	15944977	555329	G/T	LOC_Os04g26960
345	chr04:16289829	s04_16289829	C6AIR_Thomson et al. 2017	id4004493	4	16289829	344852	A/C	intergenic
346	chr04:16559384	s04_16559384	C6AIR_Thomson et al. 2017	id4004654	4	16559384	269555	T/C	intergenic
347	chr04:16715200	s04_16715200	C6AIR_Thomson et al. 2017	4263673	4	16715200	155816	C/A	intergenic
348	chr04:17465113	s04_17465113	3K rice genomes_Wang et al. 2018	133087105	4	17465113	749913	G/T	intergenic
349	chr04:17666183	s04_17666183	3K rice genomes_Wang et al. 2018	133288175	4	17666183	201070	G/T	intergenic
350	chr04:17911519	s04_17911519	C6AIR_Thomson et al. 2017	4314701	4	17911519	245336	G/A	intergenic
351	chr04:18136052	s04_18136052	3K rice genomes_Wang et al. 2018	133758044	4	18136052	224533	C/A	intergenic
352	chr04:18706317	s04_18706317	C6AIR_Thomson et al. 2017	ud4001319	4	18706317	570265	A/G	LOC_Os04g31270
353	chr04:19123643	s04_19123643	C6AIR_Thomson et al. 2017	4355198	4	19123643	417326	G/A	LOC_Os04g31924
354	chr04:19353709	s04_19353709	3K rice genomes_Wang et al. 2018	134975701	4	19353709	230066	A/G	intergenic
355	chr04:20507218	s04_20507218	C6AIR_Thomson et al. 2017	4400834	4	20507218	1153509	A/G	intergenic
356	chr04:21237749	s04_21237749	3K rice genomes_Wang et al. 2018	136859741	4	21237749	730531	C/T	intergenic
357	chr04:21517348	s04_21517348	C6AIR_Thomson et al. 2017	4439600	4	21517348	279599	T/G	LOC_Os04g35380
358	chr04:21864875	s04_21864875	C6AIR_Thomson et al. 2017	4448877	4	21864875	347527	A/G	LOC_Os04g35880
359	chr04:22435296	s04_22435296	C6AIR_Thomson et al. 2017	id4007444	4	22435296	570421	G/A	LOC_Os04g37730
360	chr04:22808095	s04_22808095	C6AIR_Thomson et al. 2017	id4007556	4	22808095	372799	G/A	LOC_Os04g38340
361	chr04:23046635	s04_23046635	3K rice genomes_Wang et al. 2018	138668627	4	23046635	238540	T/A	LOC_Os04g38780
362	chr04:23248365	s04_23248365	3K rice genomes_Wang et al. 2018	138870357	4	23248365	201730	C/T	intergenic
363	chr04:23526762	s04_23526762	3K rice genomes_Wang et al. 2018	139148754	4	23526762	278397	C/T	intergenic
364	chr04:23846299	s04_23846299	3K rice genomes_Wang et al. 2018	139468291	4	23846299	319537	G/T	LOC_Os04g40050
365	chr04:24061518	s04_24061518	3K rice genomes_Wang et al. 2018	139683510	4	24061518	215219	C/T	LOC_Os04g40500
366	chr04:25245272	s04_25245272	C6AIR_Thomson et al. 2017	id4008430	4	25245272	1183754	G/A	LOC_Os04g42670
367	chr04:25437295	s04_25437295	3K rice genomes_Wang et al. 2018	141059287	4	25437295	192023	C/A	LOC_Os04g42990
368	chr04:26309089	s04_26309089	3K rice genomes_Wang et al. 2018	141931081	4	26309089	871794	C/T	intergenic
369	chr04:26545849	s04_26545849	3K rice genomes_Wang et al. 2018	142167841	4	26545849	236760	A/G	LOC_Os04g44840
370	chr04:26832471	s04_26832471	3K rice genomes_Wang et al. 2018	142454463	4	26832471	286622	C/A	intergenic
371	chr04:27540988	s04_27540988	3K rice genomes_Wang et al. 2018	id4009024	4	27540988	708517	C/A	intergenic
372	chr04:28004788	s04_28004788	C6AIR_Thomson et al. 2017	id4009196	4	28004788	463800	T/C	intergenic
373	chr04:28901886	s04_28901886	3K rice genomes_Wang et al. 2018	144523878	4	28901886	897098	C/T	LOC_Os04g48480
374	chr04:29156813	s04_29156813	3K rice genomes_Wang et al. 2018	144778805	4	29156813	254927	C/T	intergenic
375	chr04:29533215	s04_29533215	C6AIR_Thomson et al. 2017	4652639	4	29533215	376402	C/T	intergenic
376	chr04:29715617	s04_29715617	C6AIR_Thomson et al. 2017	4657360	4	29715617	182402	G/A	intergenic
377	chr04:29881066	s04_29881066	3K rice genomes_Wang et al. 2018	145503058	4	29881066	165449	C/A	LOC_Os04g50090
378	chr04:30174083	s04_30174083	C6AIR_Thomson et al. 2017	4668476	4	30174083	293017	C/T	LOC_Os04g50970
379	chr04:30438901	s04_30438901	3K rice genomes_Wang et al. 2018	146060893	4	30438901	264818	A/G	intergenic
380	chr04:30879875	s04_30879875	C6AIR_Thomson et al. 2017	4684914	4	30879875	440974	T/C	intergenic
381	chr04:31509863	s04_31509863	C6AIR_Thomson et al. 2017	4704444	4	31509863	629988	G/A	LOC_Os04g52900
382	chr04:31678447	s04_31678447	C6AIR_Thomson et al. 2017	4711121	4	31678447	168584	T/C	intergenic
383	chr04:32038496	s04_32038496	C6AIR_Thomson et al. 2017	id4010985	4	32038496	360049	G/A	LOC_Os04g53760
384	chr04:32189893	s04_32189893	C6AIR_Thomson et al. 2017	4728960	4	32189893	151397	C/T	LOC_Os04g54002
385	chr04:32377619	s04_32377619	3K rice genomes_Wang et al. 2018	147999611	4	32377619	187726	C/T	LOC_Os04g54410
386	chr04:33073892	s04_33073892	3K rice genomes_Wang et al. 2018	148695884	4	33073892	696273	G/A	LOC_Os04g55560
387	chr04:33448911	s04_33448911	C6AIR_Thomson et al. 2017	4762539	4	33448911	375019	G/T	intergenic
388	chr04:34643455	s04_34643455	3K rice genomes_Wang et al. 2018	150265447	4	34643455	1194544	A/G	LOC_Os04g58160
389	chr04:34925111	s04_34925111	3K rice genomes_Wang et al. 2018	150547103	4	34925111	281656	G/T	LOC_Os04g58730
390	chr04:35174812	s04_35174812	3K rice genomes_Wang et al. 2018	150796804	4	35174812	249701	T/C	intergenic
391	chr04:35395197	s04_35395197	3K rice genomes_Wang et al. 2018	151017189	4	35395197	220385	C/T	intergenic
392	chr05:44806	s05_44806	3K rice genomes_Wang et al. 2018	id5000015	5	44806	NA	C/G	LOC_Os05g01020
393	chr05:201193	s05_201193	3K rice genomes_Wang et al. 2018	151325879	5	201193	156387	C/A	LOC_Os05g01310
394	chr05:437499	xa5_01	xa5	xa5	5	NA	NA	TC/AG	LOC_Os05g01710
395	chr05:661832	s05_661832	3K rice genomes_Wang et al. 2018	151786518	5	661832	221188	A/G	intergenic
396	chr05:922530	s05_922530	C6AIR_Thomson et al. 2017	4833352	5	922530	260698	G/A	LOC_Os05g02640
397	chr05:1277191	s05_1277191	3K rice genomes_Wang et al. 2018	152401877	5	1277191	354661	A/G	intergenic
398	chr05:1487229	s05_1487229	C6AIR_Thomson et al. 2017	4849372	5	1487229	210038	T/C	intergenic
399	chr05:1832604	s05_1832604	3K rice genomes_Wang et al. 2018	152957290	5	1832604	345375	G/T	LOC_Os05g04070
400	chr05:2045112	s05_2045112	3K rice genomes_Wang et al. 2018	153169798	5	2045112	212508	G/T	LOC_Os05g04440
401	chr05:2291156	s05_2291156	C6AIR_Thomson et al. 2017	4879384	5	2291156	246044	C/T	intergenic
402	chr05:2525289	s05_2525289	3K rice genomes_Wang et al. 2018	153649975	5	2525289	234133	G/A	intergenic
403	chr05:2889262	s05_2889262	C6AIR_Thomson et al. 2017	4894396	5	2889262	363973	C/T	LOC_Os05g05790
404	chr05:3092113	s05_3092113	3K rice genomes_Wang et al. 2018	154216799	5	3092113	202851	C/T	LOC_Os05g06160
405	chr05:3470087	s05_3470087	C6AIR_Thomson et al. 2017	4909734	5	3470087	377974	A/C	intergenic
406	chr05:3817643	s05_3817643	3K rice genomes_Wang et al. 2018	154942329	5	3817643	347556	C/T	LOC_Os05g07220
407	chr05:4205413	s05_4205413	3K rice genomes_Wang et al. 2018	155330099	5	4205413	387770	C/A	LOC_Os05g07810
408	chr05:4589783	s05_4589783	C6AIR_Thomson et al. 2017	4945316	5	4589783	384370	G/T	LOC_Os05g08414
409	chr05:4819475	s05_4819475	C6AIR_Thomson et al. 2017	id5002528	5	4819475	229692	G/T	intergenic
410	chr05:4953754	s05_4953754	3K rice genomes_Wang et al. 2018	156078440	5	4953754	134279	G/A	intergenic
411	chr05:6129755	s05_6129755	3K rice genomes_Wang et al. 2018	157254441	5	6129755	1176001	A/G	intergenic
412	chr05:6544781	s05_6544781	C6AIR_Thomson et al. 2017	wd5000542	5	6544781	415026	C/A	LOC_Os05g11560
413	chr05:6607675	s05_6607675	C6AIR_Thomson et al. 2017	id5003312	5	6607675	62894	T/C	LOC_Os05g11650
414	chr05:6833061	s05_6833061	C6AIR_Thomson et al. 2017	id5003476	5	6833061	225386	C/T	intergenic
415	chr05:7195992	s05_7195992	C6AIR_Thomson et al. 2017	5044336	5	7195992	362931	G/A	intergenic
416	chr05:7328783	s05_7328783	3K rice genomes_Wang et al. 2018	158453469	5	7328783	132791	A/G	LOC_Os05g12770
417	chr05:7706179	s05_7706179	C6AIR_Thomson et al. 2017	5065720	5	7706179	377396	G/A	LOC_Os05g13860
418	chr05:8080666	s05_8080666	C6AIR_Thomson et al. 2017	5083084	5	8080666	374487	G/A	LOC_Os05g14360
419	chr05:8384781	s05_8384781	C6AIR_Thomson et al. 2017	id5004295	5	8384781	304115	A/G	intergenic
420	chr05:8585466	s05_8585466	C6AIR_Thomson et al. 2017	id5004380	5	8585466	200685	C/T	LOC_Os05g15140
421	chr05:8842405	s05_8842405	C6AIR_Thomson et al. 2017	5121882	5	8842405	256939	G/A	intergenic
422	chr05:9712988	s05_9712988	C6AIR_Thomson et al. 2017	5156489	5	9712988	870583	C/T	intergenic
423	chr05:10539124	s05_10539124	C6AIR_Thomson et al. 2017	id5004837	5	10539124	826136	G/A	LOC_Os05g18294
424	chr05:10886331	s05_10886331	C6AIR_Thomson et al. 2017	5210158	5	10886331	347207	T/C	LOC_Os05g18770
425	chr05:11679660	s05_11679660	3K rice genomes_Wang et al. 2018	162804346	5	11679660	793329	T/C	intergenic
426	chr05:13325546	s05_13325546	C6AIR_Thomson et al. 2017	5287169	5	13325546	1645886	T/C	intergenic
427	chr05:13768744	s05_13768744	C6AIR_Thomson et al. 2017	5299086	5	13768744	443198	T/C	intergenic
428	chr05:14412355	s05_14412355	3K rice genomes_Wang et al. 2018	165537041	5	14412355	643611	G/A	LOC_Os05g24880
429	chr05:14643984	s05_14643984	C6AIR_Thomson et al. 2017	5337023	5	14643984	231629	T/C	intergenic
430	chr05:14928105	s05_14928105	C6AIR_Thomson et al. 2017	5348477	5	14928105	284121	A/G	intergenic
431	chr05:15567844	s05_15567844	3K rice genomes_Wang et al. 2018	166692530	5	15567844	639739	G/T	intergenic
432	chr05:16055903	s05_16055903	C6AIR_Thomson et al. 2017	id5006411	5	16055903	488059	C/A	intergenic
433	chr05:16262586	s05_16262586	3K rice genomes_Wang et al. 2018	id5006470	5	16262586	206683	C/A	LOC_Os05g27870
434	chr05:16500527	s05_16500527	3K rice genomes_Wang et al. 2018	167625213	5	16500527	237941	G/A	intergenic
435	chr05:16752221	s05_16752221	C6AIR_Thomson et al. 2017	5420953	5	16752221	251694	C/A	intergenic
436	chr05:16955234	s05_16955234	C6AIR_Thomson et al. 2017	5428382	5	16955234	203013	G/T	LOC_Os05g28930
437	chr05:17012134	s05_17012134	C6AIR_Thomson et al. 2017	5430099	5	17012134	56900	G/A	intergenic
438	chr05:17017106	s05_17017106	C6AIR_Thomson et al. 2017	5430212	5	17017106	4972	C/T	LOC_Os05g29020
439	chr05:18108765	s05_18108765	3K rice genomes_Wang et al. 2018	169233451	5	18108765	1091659	A/T	LOC_Os05g31140
440	chr05:18405433	s05_18405433	C6AIR_Thomson et al. 2017	5477886	5	18405433	296668	T/C	intergenic
441	chr05:18816269	s05_18816269	3K rice genomes_Wang et al. 2018	169940955	5	18816269	410836	C/T	LOC_Os05g32270
442	chr05:19098650	s05_19098650	C6AIR_Thomson et al. 2017	5502395	5	19098650	282381	T/C	LOC_Os05g32610
443	chr05:19155333	s05_19155333	C6AIR_Thomson et al. 2017	5504196	5	19155333	56683	G/A	LOC_Os05g32710
444	chr05:19516545	s05_19516545	C6AIR_Thomson et al. 2017	5515384	5	19516545	361212	C/A	LOC_Os05g33300
445	chr05:19723342	s05_19723342	C6AIR_Thomson et al. 2017	5522491	5	19723342	206797	A/G	LOC_Os05g33570
446	chr05:19974373	s05_19974373	3K rice genomes_Wang et al. 2018	171099059	5	19974373	251031	A/G	intergenic
447	chr05:20331215	s05_20331215	C6AIR_Thomson et al. 2017	5542700	5	20331215	356842	C/A	intergenic
448	chr05:20551103	s05_20551103	C6AIR_Thomson et al. 2017	id5008590	5	20551103	219888	T/C	LOC_Os05g34650
449	chr05:21494622	s05_21494622	C6AIR_Thomson et al. 2017	5579057	5	21494622	943519	T/C	LOC_Os05g36270
450	chr05:22075948	s05_22075948	3K rice genomes_Wang et al. 2018	173200634	5	22075948	581326	G/T	LOC_Os05g37710
451	chr05:22295097	s05_22295097	C6AIR_Thomson et al. 2017	5604007	5	22295097	219149	A/C	LOC_Os05g38000
452	chr05:22711811	s05_22711811	C6AIR_Thomson et al. 2017	id5009997	5	22711811	416714	A/G	LOC_Os05g38710
453	chr05:23143060	s05_23143060	3K rice genomes_Wang et al. 2018	174267746	5	23143060	431249	C/A	intergenic
454	chr05:23661597	s05_23661597	3K rice genomes_Wang et al. 2018	id5010661	5	23661597	518537	C/A	LOC_Os05g40270
455	chr05:23824618	s05_23824618	C6AIR_Thomson et al. 2017	5649082	5	23824618	163021	C/T	intergenic
456	chr05:24090514	s05_24090514	C6AIR_Thomson et al. 2017	id5010992	5	24090514	265896	C/A	LOC_Os05g41130
457	chr05:25234430	s05_25234430	3K rice genomes_Wang et al. 2018	176359116	5	25234430	1143916	G/A	intergenic
458	chr05:26185802	s05_26185802	3K rice genomes_Wang et al. 2018	177310488	5	26185802	951372	C/T	intergenic
459	chr05:27086886	s05_27086886	C6AIR_Thomson et al. 2017	id5013100	5	27086886	901084	A/G	LOC_Os05g46770
460	chr05:27289052	s05_27289052	C6AIR_Thomson et al. 2017	id5013231	5	27289052	202166	C/A	LOC_Os05g47630
461	chr05:27531788	s05_27531788	C6AIR_Thomson et al. 2017	5747652	5	27531788	242736	A/G	LOC_Os05g48020
462	chr05:27627633	s05_27627633	3K rice genomes_Wang et al. 2018	178752319	5	27627633	95845	G/A	LOC_Os05g48200
463	chr05:27899049	s05_27899049	3K rice genomes_Wang et al. 2018	179023735	5	27899049	271416	T/G	intergenic
464	chr05:28101376	s05_28101376	3K rice genomes_Wang et al. 2018	179226062	5	28101376	202327	G/A	LOC_Os05g48990
465	chr05:28344771	s05_28344771	C6AIR_Thomson et al. 2017	id5014124	5	28344771	243395	A/G	LOC_Os05g49430
466	chr05:28642522	s05_28642522	C6AIR_Thomson et al. 2017	id5014338	5	28642522	297751	A/G	intergenic
467	chr05:28772543	s05_28772543	3K rice genomes_Wang et al. 2018	179897229	5	28772543	130021	C/G	LOC_Os05g50200
468	chr05:29061672	s05_29061672	C6AIR_Thomson et al. 2017	id5014589	5	29061672	289129	C/T	LOC_Os05g50690
469	chr05:29100308	s05_29100308	C6AIR_Thomson et al. 2017	id5014675	5	29100308	38636	A/G	intergenic
470	chr05:29490231	s05_29490231	3K rice genomes_Wang et al. 2018	180614917	5	29490231	389923	G/T	LOC_Os05g51420
471	chr06:244274	s06_244274	C6AIR_Thomson et al. 2017	id6000073	6	244274	NA	G/A	LOC_Os06g01400
472	chr06:400753	s06_400753	C6AIR_Thomson et al. 2017	5830047	6	400753	156479	G/A	LOC_Os06g01670
473	chr06:646915	s06_646915	C6AIR_Thomson et al. 2017	id6000402	6	646915	246162	A/G	intergenic
474	chr06:677288	s06_677288	C6AIR_Thomson et al. 2017	id6000448	6	677288	30373	A/G	LOC_Os06g02200
475	chr06:1272777	s06_1272777	C6AIR_Thomson et al. 2017	5859730	6	1272777	595489	A/G	intergenic
476	chr06:1378891	s06_1378891	C6AIR_Thomson et al. 2017	id6000911	6	1378891	106114	A/G	LOC_Os06g03570
477	chr06:1521855	s06_1521855	C6AIR_Thomson et al. 2017	5868825	6	1521855	142964	A/C	LOC_Os06g03800
478	chr06:1765761	Wxt/wx	Amylose content	Waxy-Intron1	6	NA	NA	T/G	LOC_Os06g04200
479	chr06:1768006	Wxin(Wxg1)	Amylose content	Waxy exon 6	6	NA	NA	A/C	LOC_Os06g04200
480	chr06:1768998	Wxa(Wxg2)	Amylose content	Wx-GBSS-ex10	6	NA	NA	C/T	LOC_Os06g04200
481	chr06:2025629	s06_2025629	C6AIR_Thomson et al. 2017	5882239	6	2025629	256631	G/A	LOC_Os06g04640
482	chr06:2430760	s06_2430760	C6AIR_Thomson et al. 2017	5891296	6	2430760	405131	T/C	LOC_Os06g05380
483	chr06:2535102	s06_2535102	3K rice genomes_Wang et al. 2018	183618222	6	2535102	104342	T/C	intergenic
484	chr06:2783620	s06_2783620	C6AIR_Thomson et al. 2017	id6002123	6	2783620	248518	G/A	LOC_Os06g06050
485	chr06:2808467	s06_2808467	C6AIR_Thomson et al. 2017	5901730	6	2808467	24847	A/G	LOC_Os06g06090
486	chr06:3140863	s06_3140863	C6AIR_Thomson et al. 2017	5910850	6	3140863	332396	G/A	intergenic
487	chr06:3244503	s06_3244503	3K rice genomes_Wang et al. 2018	id6002611	6	3244503	103640	T/C	LOC_Os06g06860
488	chr06:3431721	s06_3431721	C6AIR_Thomson et al. 2017	5919743	6	3431721	187218	G/A	LOC_Os06g07160
489	chr06:3598843	s06_3598843	C6AIR_Thomson et al. 2017	id6002884	6	3598843	167122	A/G	intergenic
490	chr06:3632725	s06_3632725	C6AIR_Thomson et al. 2017	5924277	6	3632725	33882	C/T	LOC_Os06g07540
491	chr06:3721346	s06_3721346	C6AIR_Thomson et al. 2017	5926489	6	3721346	88621	T/C	intergenic
492	chr06:3951547	s06_3951547	C6AIR_Thomson et al. 2017	5931130	6	3951547	230201	G/A	LOC_Os06g08140
493	chr06:4076903	s06_4076903	C6AIR_Thomson et al. 2017	5934419	6	4076903	125356	C/T	LOC_Os06g08380
494	chr06:4641044	s06_4641044	C6AIR_Thomson et al. 2017	5950897	6	4641044	564141	T/C	LOC_Os06g09230
495	chr06:4757948	s06_4757948	C6AIR_Thomson et al. 2017	id6003373	6	4757948	116904	G/A	intergenic
496	chr06:4887859	s06_4887859	C6AIR_Thomson et al. 2017	5958262	6	4887859	129911	T/C	intergenic
497	chr06:5195334	s06_5195334	3K rice genomes_Wang et al. 2018	186278454	6	5195334	307475	C/G	intergenic
498	chr06:5707236	s06_5707236	C6AIR_Thomson et al. 2017	5980679	6	5707236	511902	A/G	LOC_Os06g10920
499	chr06:5894169	s06_5894169	C6AIR_Thomson et al. 2017	5987847	6	5894169	186933	T/C	intergenic
500	chr06:6093491	s06_6093491	3K rice genomes_Wang et al. 2018	187176611	6	6093491	199322	T/C	intergenic
501	chr06:6508525	s06_6508525	C6AIR_Thomson et al. 2017	6008741	6	6508525	415034	A/G	LOC_Os06g12160
502	chr06:6752756	ALK_01	ALK (gelatinization temperature)	ALK-SNP3	6	NA	NA	A/G	LOC_Os06g12450
503	chr06:7003213	s06_7003213	C6AIR_Thomson et al. 2017	id6004481	6	7003213	250457	C/T	LOC_Os06g12810
504	chr06:7137797	s06_7137797	3K rice genomes_Wang et al. 2018	188220917	6	7137797	134584	G/A	LOC_Os06g13030
505	chr06:7629011	s06_7629011	C6AIR_Thomson et al. 2017	6053591	6	7629011	491214	G/T	intergenic
506	chr06:8153078	s06_8153078	3K rice genomes_Wang et al. 2018	189236198	6	8153078	524067	G/A	LOC_Os06g14510
507	chr06:8405025	s06_8405025	3K rice genomes_Wang et al. 2018	189488145	6	8405025	251947	G/A	intergenic
508	chr06:9222038	s06_9222038	3K rice genomes_Wang et al. 2018	190305158	6	9222038	817013	A/G	LOC_Os06g16200
509	chr06:9539189	s06_9539189	3K rice genomes_Wang et al. 2018	190622309	6	9539189	317151	C/T	intergenic
510	chr06:9836381	s06_9836381	C6AIR_Thomson et al. 2017	id6006214	6	9836381	297192	A/C	intergenic
511	chr06:10006906	s06_10006906	3K rice genomes_Wang et al. 2018	191090026	6	10006906	170525	A/G	LOC_Os06g17280
512	chr06:10418594	s06_10418594	C6AIR_Thomson et al. 2017	6154651	6	10418594	411688	G/A	intergenic
513	chr06:10966744	s06_10966744	C6AIR_Thomson et al. 2017	6178909	6	10966744	548150	G/A	intergenic
514	chr06:11131403	s06_11131403	3K rice genomes_Wang et al. 2018	192214523	6	11131403	164659	G/A	intergenic
515	chr06:11692013	s06_11692013	3K rice genomes_Wang et al. 2018	id6007312	6	11692013	560610	G/A	intergenic
516	chr06:12147369	s06_12147369	3K rice genomes_Wang et al. 2018	193230489	6	12147369	455356	T/C	intergenic
517	chr06:12989252	s06_12989252	3K rice genomes_Wang et al. 2018	194072372	6	12989252	841883	G/A	LOC_Os06g22370
518	chr06:13702743	s06_13702743	3K rice genomes_Wang et al. 2018	194785863	6	13702743	713491	A/G	intergenic
519	chr06:14006726	s06_14006726	3K rice genomes_Wang et al. 2018	195089846	6	14006726	303983	T/A	LOC_Os06g23980
520	chr06:14504992	s06_14504992	3K rice genomes_Wang et al. 2018	id6008704	6	14504992	498266	G/A	LOC_Os06g24704
521	chr06:15358704	s06_15358704	3K rice genomes_Wang et al. 2018	id6008973	6	15358704	853712	G/C	intergenic
522	chr06:15538142	s06_15538142	C6AIR_Thomson et al. 2017	id6009055	6	15538142	179438	C/T	intergenic
523	chr06:16304717	s06_16304717	3K rice genomes_Wang et al. 2018	197387837	6	16304717	766575	T/G	LOC_Os06g28630
524	chr06:16614854	s06_16614854	3K rice genomes_Wang et al. 2018	id6009447	6	16614854	310137	C/G	LOC_Os06g29120
525	chr06:16806254	s06_16806254	3K rice genomes_Wang et al. 2018	197889374	6	16806254	191400	C/T	intergenic
526	chr06:17076390	s06_17076390	3K rice genomes_Wang et al. 2018	198159510	6	17076390	270136	G/A	intergenic
527	chr06:17698448	s06_17698448	3K rice genomes_Wang et al. 2018	198781568	6	17698448	622058	C/T	LOC_Os06g30590
528	chr06:19462276	s06_19462276	3K rice genomes_Wang et al. 2018	200545396	6	19462276	1763828	G/C	intergenic
529	chr06:19989362	s06_19989362	3K rice genomes_Wang et al. 2018	201072482	6	19989362	527086	T/C	intergenic
530	chr06:20462203	s06_20462203	3K rice genomes_Wang et al. 2018	201545323	6	20462203	472841	A/T	intergenic
531	chr06:21246829	s06_21246829	3K rice genomes_Wang et al. 2018	202329949	6	21246829	784626	C/T	intergenic
532	chr06:21491695	s06_21491695	3K rice genomes_Wang et al. 2018	202574815	6	21491695	244866	G/A	intergenic
533	chr06:21818860	s06_21818860	3K rice genomes_Wang et al. 2018	202901980	6	21818860	327165	C/A	LOC_Os06g37000
534	chr06:22371041	s06_22371041	3K rice genomes_Wang et al. 2018	203454161	6	22371041	552181	G/T	LOC_Os06g37800
535	chr06:23654380	Xa27	Xa27	Xa27	6	NA	NA	---/AGA	intergenic
536	chr06:24003856	s06_24003856	3K rice genomes_Wang et al. 2018	205086976	6	24003856	349476	C/T	intergenic
537	chr06:24219798	s06_24219798	C6AIR_Thomson et al. 2017	6746843	6	24219798	215942	T/C	LOC_Os06g40620
538	chr06:24331932	s06_24331932	C6AIR_Thomson et al. 2017	6749451	6	24331932	112134	C/T	LOC_Os06g40780, LOC_Os06g40784
539	chr06:24502000	s06_24502000	3K rice genomes_Wang et al. 2018	205585120	6	24502000	170068	A/T	intergenic
540	chr06:24830750	s06_24830750	3K rice genomes_Wang et al. 2018	205913870	6	24830750	328750	G/A	intergenic
541	chr06:25277863	s06_25277863	C6AIR_Thomson et al. 2017	6779108	6	25277863	447113	T/C	intergenic
542	chr06:25434460	s06_25434460	C6AIR_Thomson et al. 2017	6785177	6	25434460	156597	T/C	intergenic
543	chr06:26139965	s06_26139965	3K rice genomes_Wang et al. 2018	207223085	6	26139965	705505	G/A	intergenic
544	chr06:26513610	s06_26513610	C6AIR_Thomson et al. 2017	6816224	6	26513610	373645	A/G	intergenic
545	chr06:26938344	Xa7_01	Xa7	Xa7	6	NA	NA	A/G	LOC_Os06g44610
546	chr06:27275515	s06_27275515	C6AIR_Thomson et al. 2017	id6015421	6	27275515	337171	G/A	LOC_Os06g45100
547	chr06:27364485	s06_27364485	C6AIR_Thomson et al. 2017	6846691	6	27364485	88970	G/A	LOC_Os06g45280
548	chr06:27275515	Xa7_02	Xa7	Xa7	6	NA	NA	C/T	intergenic
549	chr06:27364485	Xa7_03	Xa7	Xa7	6	NA	NA	C/A	intergenic
550	chr06:27609768	Xa7_04	Xa7	Xa7	6	NA	NA	A/C	intergenic
551	chr06:28107682	Xa7_05	Xa7	Xa7	6	NA	NA	G/T	intergenic
552	chr06:28201282	s06_28201282	C6AIR_Thomson et al. 2017	6873833	6	28201282	93600	C/A	intergenic
553	chr06:28326544	Xa7_06	Xa7	Xa7	6	NA	NA	A/G	intergenic
554	chr06:28723997	s06_28723997	3K rice genomes_Wang et al. 2018	209807117	6	28723997	397453	A/T	LOC_Os06g47400
555	chr06:29056693	s06_29056693	C6AIR_Thomson et al. 2017	ud6001219	6	29056693	332696	A/G	intergenic
556	chr06:29208264	s06_29208264	C6AIR_Thomson et al. 2017	id6016490	6	29208264	151571	C/A	LOC_Os06g48300
557	chr06:29416997	s06_29416997	C6AIR_Thomson et al. 2017	id6016547	6	29416997	208733	T/C	LOC_Os06g48620
558	chr06:29648332	s06_29648332	3K rice genomes_Wang et al. 2018	210731452	6	29648332	231335	C/T	intergenic
559	chr06:30809492	s06_30809492	C6AIR_Thomson et al. 2017	id6016941	6	30809492	1161160	G/A	intergenic
560	chr07:184193	s07_184193	C6AIR_Thomson et al. 2017	6956684	7	184193	NA	C/T	intergenic
561	chr07:514293	s07_514293	3K rice genomes_Wang et al. 2018	212846200	7	514293	330100	C/T	intergenic
562	chr07:770090	s07_770090	C6AIR_Thomson et al. 2017	6976684	7	770090	255797	A/C	intergenic
563	chr07:940832	s07_940832	C6AIR_Thomson et al. 2017	6982474	7	940832	170742	G/A	LOC_Os07g02610
564	chr07:1058718	s07_1058718	C6AIR_Thomson et al. 2017	6986098	7	1058718	117886	A/G	intergenic
565	chr07:1195861	s07_1195861	C6AIR_Thomson et al. 2017	6990305	7	1195861	137143	G/A	intergenic
566	chr07:1317761	s07_1317761	C6AIR_Thomson et al. 2017	rd7002009	7	1317761	121900	G/A	intergenic
567	chr07:1432567	s07_1432567	C6AIR_Thomson et al. 2017	6994214	7	1432567	114806	A/G	intergenic
568	chr07:1558687	s07_1558687	C6AIR_Thomson et al. 2017	6998977	7	1558687	126120	T/C	intergenic
569	chr07:1865306	s07_1865306	C6AIR_Thomson et al. 2017	id7000336	7	1865306	306619	G/A	LOC_Os07g04240
570	chr07:2128881	s07_2128881	C6AIR_Thomson et al. 2017	id7000384	7	2128881	263575	T/C	LOC_Os07g04810
571	chr07:2331583	s07_2331583	C6AIR_Thomson et al. 2017	7022142	7	2331583	202702	G/T	intergenic
572	chr07:3616857	s07_3616857	3K rice genomes_Wang et al. 2018	215948764	7	3616857	1285274	T/C	LOC_Os07g07280
573	chr07:4481788	s07_4481788	3K rice genomes_Wang et al. 2018	216813695	7	4481788	864931	C/T	intergenic
574	chr07:5442983	s07_5442983	C6AIR_Thomson et al. 2017	7102234	7	5442983	961195	A/G	LOC_Os07g10130
575	chr07:5729056	s07_5729056	C6AIR_Thomson et al. 2017	7110346	7	5729056	286073	A/G	intergenic
576	chr07:6029723	s07_6029723	C6AIR_Thomson et al. 2017	7117600	7	6029723	300667	A/G	intergenic
577	chr07:7317122	s07_7317122	3K rice genomes_Wang et al. 2018	219649029	7	7317122	1287399	A/C	LOC_Os07g12790
578	chr07:8140854	s07_8140854	3K rice genomes_Wang et al. 2018	id7001478	7	8140854	823732	C/T	LOC_Os07g14270
579	chr07:8320872	s07_8320872	C6AIR_Thomson et al. 2017	7211349	7	8320872	180018	G/A	LOC_Os07g14580
580	chr07:8487862	s07_8487862	3K rice genomes_Wang et al. 2018	220819769	7	8487862	166990	G/A	intergenic
581	chr07:11290725	s07_11290725	3K rice genomes_Wang et al. 2018	223622632	7	11290725	2802863	T/C	LOC_Os07g19070
582	chr07:13639513	s07_13639513	3K rice genomes_Wang et al. 2018	225971420	7	13639513	2348788	C/A	LOC_Os07g24050
583	chr07:14729119	s07_14729119	3K rice genomes_Wang et al. 2018	227061026	7	14729119	1089606	G/A	LOC_Os07g25680
584	chr07:15340454	s07_15340454	3K rice genomes_Wang et al. 2018	227672361	7	15340454	611335	G/A	LOC_Os07g26610
585	chr07:16313631	s07_16313631	3K rice genomes_Wang et al. 2018	228645538	7	16313631	973177	T/C	intergenic
586	chr07:17654305	s07_17654305	C6AIR_Thomson et al. 2017	7615638	7	17654305	1340674	A/G	intergenic
587	chr07:17877865	s07_17877865	3K rice genomes_Wang et al. 2018	230209772	7	17877865	223560	G/A	LOC_Os07g30240
588	chr07:18208798	s07_18208798	3K rice genomes_Wang et al. 2018	230540705	7	18208798	330933	T/A	LOC_Os07g30774
589	chr07:18503646	s07_18503646	3K rice genomes_Wang et al. 2018	id7002859	7	18503646	294848	T/C	intergenic
590	chr07:18689329	s07_18689329	3K rice genomes_Wang et al. 2018	231021236	7	18689329	185683	G/T	LOC_Os07g31500
591	chr07:18895399	s07_18895399	3K rice genomes_Wang et al. 2018	231227306	7	18895399	206070	C/T	intergenic
592	chr07:20095030	s07_20095030	3K rice genomes_Wang et al. 2018	232426937	7	20095030	1199631	T/G	intergenic
593	chr07:20514892	s07_20514892	C6AIR_Thomson et al. 2017	7711528	7	20514892	419862	T/G	intergenic
594	chr07:20809098	s07_20809098	3K rice genomes_Wang et al. 2018	233141005	7	20809098	294206	A/G	LOC_Os07g34730
595	chr07:21135004	s07_21135004	3K rice genomes_Wang et al. 2018	id7003359	7	21135004	325906	C/T	LOC_Os07g35310
596	chr07:21539524	s07_21539524	3K rice genomes_Wang et al. 2018	233871431	7	21539524	404520	C/T	intergenic
597	chr07:21848848	s07_21848848	3K rice genomes_Wang et al. 2018	234180755	7	21848848	309324	A/C	LOC_Os07g36544
598	chr07:22119347	RSTV1_01	rstv1	RSTV1-1*	7	NA	NA	GTGCT/ATGTT	LOC_Os07g36940
599	chr07:22277144	s07_22277144	3K rice genomes_Wang et al. 2018	id7003748	7	22277144	157797	G/A	intergenic
600	chr07:22593213	s07_22593213	C6AIR_Thomson et al. 2017	id7003853	7	22593213	316069	A/G	LOC_Os07g37680
601	chr07:22811363	s07_22811363	C6AIR_Thomson et al. 2017	7793750	7	22811363	218150	C/T	intergenic
602	chr07:23087994	s07_23087994	C6AIR_Thomson et al. 2017	id7004041	7	23087994	276631	A/G	LOC_Os07g38420
603	chr07:23535052	s07_23535052	C6AIR_Thomson et al. 2017	ud7001701	7	23535052	447058	T/G	LOC_Os07g39300
604	chr07:23785728	s07_23785728	C6AIR_Thomson et al. 2017	7820873	7	23785728	250676	G/T	LOC_Os07g39690
605	chr07:24026475	s07_24026475	C6AIR_Thomson et al. 2017	7825649	7	24026475	240747	T/C	intergenic
606	chr07:24194267	s07_24194267	C6AIR_Thomson et al. 2017	7830988	7	24194267	167792	G/T	intergenic
607	chr07:24313817	s07_24313817	C6AIR_Thomson et al. 2017	id7004429	7	24313817	119550	A/C	LOC_Os07g40570
608	chr07:24507157	s07_24507157	C6AIR_Thomson et al. 2017	7839862	7	24507157	193340	G/T	LOC_Os07g40940
609	chr07:24636588	s07_24636588	3K rice genomes_Wang et al. 2018	236968495	7	24636588	129431	T/C	intergenic
610	chr07:25339609	s07_25339609	3K rice genomes_Wang et al. 2018	237671516	7	25339609	703021	T/C	intergenic
611	chr07:25935801	s07_25935801	C6AIR_Thomson et al. 2017	id7004922	7	25935801	596192	T/C	LOC_Os07g43316
612	chr07:27021585	s07_27021585	3K rice genomes_Wang et al. 2018	239353492	7	27021585	1085784	G/A	LOC_Os07g45290
613	chr07:27883987	s07_27883987	3K rice genomes_Wang et al. 2018	240215894	7	27883987	862402	T/C	LOC_Os07g46660
614	chr07:28187994	s07_28187994	3K rice genomes_Wang et al. 2018	240519901	7	28187994	304007	T/A	intergenic
615	chr07:28409912	s07_28409912	C6AIR_Thomson et al. 2017	7949611	7	28409912	221918	T/C	intergenic
616	chr07:29062014	s07_29062014	3K rice genomes_Wang et al. 2018	241393921	7	29062014	652102	G/A	intergenic
617	chr08:213580	s08_213580	3K rice genomes_Wang et al. 2018	242243108	8	213580	NA	A/G	intergenic
618	chr08:528441	s08_528441	C6AIR_Thomson et al. 2017	id8000171	8	528441	314861	G/A	intergenic
619	chr08:658032	s08_658032	C6AIR_Thomson et al. 2017	id8000240	8	658032	129591	A/C	intergenic
620	chr08:811201	s08_811201	C6AIR_Thomson et al. 2017	8004315	8	811201	153169	G/A	intergenic
621	chr08:1088007	s08_1088007	C6AIR_Thomson et al. 2017	8010973	8	1088007	276806	G/A	intergenic
622	chr08:1198055	s08_1198055	3K rice genomes_Wang et al. 2018	243227583	8	1198055	110048	C/T	LOC_Os08g02850
623	chr08:1836529	s08_1836529	C6AIR_Thomson et al. 2017	id8000536	8	1836529	638474	T/G	LOC_Os08g03840
624	chr08:2208785	s08_2208785	3K rice genomes_Wang et al. 2018	id8000699	8	2208785	372256	G/C	LOC_Os08g04490
625	chr08:2673447	s08_2673447	3K rice genomes_Wang et al. 2018	244702975	8	2673447	464662	G/A	intergenic
626	chr08:2878924	s08_2878924	3K rice genomes_Wang et al. 2018	244908452	8	2878924	205477	G/C	intergenic
627	chr08:3212821	s08_3212821	C6AIR_Thomson et al. 2017	8076764	8	3212821	333897	T/C	intergenic
628	chr08:3365127	s08_3365127	3K rice genomes_Wang et al. 2018	245394655	8	3365127	152306	A/G	intergenic
629	chr08:3682006	s08_3682006	3K rice genomes_Wang et al. 2018	id8001223	8	3682006	316879	C/T	LOC_Os08g06500
630	chr08:3866523	s08_3866523	3K rice genomes_Wang et al. 2018	245896051	8	3866523	184517	A/G	intergenic
631	chr08:4190544	s08_4190544	3K rice genomes_Wang et al. 2018	246220072	8	4190544	324021	T/C	intergenic
632	chr08:4511882	s08_4511882	C6AIR_Thomson et al. 2017	8120894	8	4511882	321338	T/C	LOC_Os08g07970
633	chr08:4853081	s08_4853081	3K rice genomes_Wang et al. 2018	246882609	8	4853081	341199	C/T	intergenic
634	chr08:5082883	s08_5082883	C6AIR_Thomson et al. 2017	8141335	8	5082883	229802	G/A	intergenic
635	chr08:5394572	s08_5394572	C6AIR_Thomson et al. 2017	8153496	8	5394572	311689	T/C	intergenic
636	chr08:5634800	s08_5634800	3K rice genomes_Wang et al. 2018	id8001908	8	5634800	240228	C/T	LOC_Os08g09750
637	chr08:6269190	s08_6269190	3K rice genomes_Wang et al. 2018	248298718	8	6269190	634390	T/A	LOC_Os08g10630
638	chr08:7549599	s08_7549599	C6AIR_Thomson et al. 2017	id8002314	8	7549599	1280409	G/T	LOC_Os08g12740
639	chr08:7854002	s08_7854002	C6AIR_Thomson et al. 2017	8268890	8	7854002	304403	G/T	intergenic
640	chr08:7950638	s08_7950638	3K rice genomes_Wang et al. 2018	249980166	8	7950638	96636	A/T	LOC_Os08g13360
641	chr08:8386031	s08_8386031	C6AIR_Thomson et al. 2017	8293658	8	8386031	435393	C/T	intergenic
642	chr08:8580913	s08_8580913	C6AIR_Thomson et al. 2017	8301933	8	8580913	194882	A/G	intergenic
643	chr08:8703041	s08_8703041	C6AIR_Thomson et al. 2017	8307065	8	8703041	122128	C/T	intergenic
644	chr08:8897653	s08_8897653	C6AIR_Thomson et al. 2017	8316836	8	8897653	194612	T/C	intergenic
645	chr08:9289473	s08_9289473	C6AIR_Thomson et al. 2017	8331918	8	9289473	391820	G/T	intergenic
646	chr08:9400516	s08_9400516	C6AIR_Thomson et al. 2017	id8003076	8	9400516	111043	T/C	LOC_Os08g15450
647	chr08:9769758	s08_9769758	3K rice genomes_Wang et al. 2018	251799286	8	9769758	369242	T/C	intergenic
648	chr08:9985601	s08_9985601	C6AIR_Thomson et al. 2017	8366173	8	9985601	215843	A/G	intergenic
649	chr08:10105233	s08_10105233	C6AIR_Thomson et al. 2017	8372006	8	10105233	119632	T/C	intergenic
650	chr08:10188041	s08_10188041	C6AIR_Thomson et al. 2017	8375535	8	10188041	82808	C/T	intergenic
651	chr08:10358484	s08_10358484	C6AIR_Thomson et al. 2017	id8003309	8	10358484	170443	G/A	intergenic
652	chr08:11248949	s08_11248949	C6AIR_Thomson et al. 2017	8422650	8	11248949	890465	G/A	intergenic
653	chr08:11370680	s08_11370680	C6AIR_Thomson et al. 2017	id8003548	8	11370680	121731	A/G	intergenic
654	chr08:11565636	s08_11565636	C6AIR_Thomson et al. 2017	8434772	8	11565636	194956	C/T	intergenic
655	chr08:11727432	s08_11727432	C6AIR_Thomson et al. 2017	8441896	8	11727432	161796	C/A	intergenic
656	chr08:11888511	s08_11888511	C6AIR_Thomson et al. 2017	id8003626	8	11888511	161079	A/G	LOC_Os08g19850
657	chr08:12145970	s08_12145970	C6AIR_Thomson et al. 2017	8463184	8	12145970	257459	T/G	intergenic
658	chr08:12421145	s08_12421145	C6AIR_Thomson et al. 2017	id8003686	8	12421145	275175	A/G	LOC_Os08g20660
659	chr08:12723619	s08_12723619	C6AIR_Thomson et al. 2017	id8003711	8	12723619	302474	A/G	intergenic
660	chr08:13017690	s08_13017690	C6AIR_Thomson et al. 2017	8503394	8	13017690	294071	A/G	LOC_Os08g21720
661	chr08:13354771	s08_13354771	C6AIR_Thomson et al. 2017	8513196	8	13354771	337081	C/T	intergenic
662	chr08:13741571	s08_13741571	C6AIR_Thomson et al. 2017	8532985	8	13741571	386800	T/C	LOC_Os08g22864
663	chr08:13950899	s08_13950899	C6AIR_Thomson et al. 2017	8542133	8	13950899	209328	C/T	intergenic
664	chr08:14184612	s08_14184612	C6AIR_Thomson et al. 2017	8550504	8	14184612	233713	C/T	intergenic
665	chr08:14676962	s08_14676962	C6AIR_Thomson et al. 2017	8569910	8	14676962	492350	G/A	LOC_Os08g24310
666	chr08:14799421	s08_14799421	C6AIR_Thomson et al. 2017	8573491	8	14799421	122459	A/G	intergenic
667	chr08:14986111	s08_14986111	C6AIR_Thomson et al. 2017	id8004029	8	14986111	186690	G/A	LOC_Os08g24760
668	chr08:15439243	s08_15439243	C6AIR_Thomson et al. 2017	8599257	8	15439243	453132	C/T	LOC_Os08g25390
669	chr08:15666434	s08_15666434	C6AIR_Thomson et al. 2017	8608433	8	15666434	227191	G/A	LOC_Os08g25734
670	chr08:16618829	s08_16618829	C6AIR_Thomson et al. 2017	8648621	8	16618829	952395	C/A	intergenic
671	chr08:16799413	s08_16799413	C6AIR_Thomson et al. 2017	8657994	8	16799413	180584	G/A	LOC_Os08g27540
672	chr08:16967616	s08_16967616	3K rice genomes_Wang et al. 2018	258997144	8	16967616	168203	A/T	LOC_Os08g27840
673	chr08:17319167	s08_17319167	C6AIR_Thomson et al. 2017	8686009	8	17319167	351551	A/C	intergenic
674	chr08:17618902	s08_17618902	3K rice genomes_Wang et al. 2018	259648430	8	17618902	299735	C/T	intergenic
675	chr08:18108496	s08_18108496	C6AIR_Thomson et al. 2017	8725707	8	18108496	489594	A/G	intergenic
676	chr08:18221884	s08_18221884	C6AIR_Thomson et al. 2017	8730774	8	18221884	113388	C/T	LOC_Os08g29669
677	chr08:18552226	s08_18552226	C6AIR_Thomson et al. 2017	8745827	8	18552226	330342	A/G	intergenic
678	chr08:18585825	s08_18585825	C6AIR_Thomson et al. 2017	8747771	8	18585825	33599	G/A	intergenic
679	chr08:18719247	s08_18719247	C6AIR_Thomson et al. 2017	8755796	8	18719247	133422	C/T	intergenic
680	chr08:19351882	s08_19351882	C6AIR_Thomson et al. 2017	8782514	8	19351882	632635	G/A	intergenic
681	chr08:19833397	s08_19833397	C6AIR_Thomson et al. 2017	id8005359	8	19833397	481515	C/A	LOC_Os08g31980
682	chr08:20053642	s08_20053642	C6AIR_Thomson et al. 2017	8815799	8	20053642	220245	T/C	intergenic
683	chr08:21011651	s08_21011651	3K rice genomes_Wang et al. 2018	263041179	8	21011651	958009	T/C	LOC_Os08g33640
684	chr08:21253397	s08_21253397	3K rice genomes_Wang et al. 2018	263282925	8	21253397	241746	C/T	intergenic
685	chr08:21667240	s08_21667240	C6AIR_Thomson et al. 2017	8869985	8	21667240	413843	T/C	intergenic
686	chr08:22252502	s08_22252502	3K rice genomes_Wang et al. 2018	264282030	8	22252502	585262	C/A	intergenic
687	chr08:22776414	s08_22776414	3K rice genomes_Wang et al. 2018	264805942	8	22776414	523912	G/A	intergenic
688	chr08:23713744	s08_23713744	3K rice genomes_Wang et al. 2018	265743272	8	23713744	937330	A/T	LOC_Os08g37432
689	chr08:24125399	s08_24125399	C6AIR_Thomson et al. 2017	id8006789	8	24125399	411655	A/G	LOC_Os08g38086
690	chr08:24205833	s08_24205833	C6AIR_Thomson et al. 2017	8938168	8	24205833	80434	G/A	LOC_Os08g38200
691	chr08:24753844	s08_24753844	C6AIR_Thomson et al. 2017	8951753	8	24753844	548011	T/C	LOC_Os08g39180
692	chr08:24903648	s08_24903648	C6AIR_Thomson et al. 2017	8956374	8	24903648	149804	T/C	intergenic
693	chr08:25157676	s08_25157676	C6AIR_Thomson et al. 2017	8964581	8	25157676	254028	T/G	LOC_Os08g39740
694	chr08:25467581	s08_25467581	3K rice genomes_Wang et al. 2018	267497109	8	25467581	309905	T/A	LOC_Os08g40250
695	chr08:25757847	s08_25757847	C6AIR_Thomson et al. 2017	8983572	8	25757847	290266	T/G	intergenic
696	chr08:26448560	xa13_01	xa13	xa13	8	NA	NA	G/T	LOC_Os08g41890
697	chr08:26709228	xa13_02	xa13	xa13	8	NA	NA	A/G	LOC_Os08g42310
698	chr08:26755059	xa13_03	xa13	xa13	8	NA	NA	A/C	intergenic
699	chr08:26898822	xa13_04	xa13	xa13	8	NA	NA	C/T	intergenic
700	chr08:27039158	s08_27039158	3K rice genomes_Wang et al. 2018	269068686	8	27039158	140336	C/A	intergenic
701	chr08:27282645	s08_27282645	3K rice genomes_Wang et al. 2018	id8007472	8	27282645	243487	G/T	LOC_Os08g43130
702	chr08:27563586	s08_27563586	3K rice genomes_Wang et al. 2018	269593114	8	27563586	280941	T/C	LOC_Os08g43570
703	chr08:28125942	s08_28125942	3K rice genomes_Wang et al. 2018	270155470	8	28125942	562356	C/T	LOC_Os08g44760
704	chr09:148594	s09_148594	3K rice genomes_Wang et al. 2018	270621144	9	148594	NA	T/C	LOC_Os09g01140
705	chr09:496013	s09_496013	C6AIR_Thomson et al. 2017	id9000064	9	496013	347419	A/C	LOC_Os09g01700
706	chr09:591085	s09_591085	C6AIR_Thomson et al. 2017	9083605	9	591085	95072	A/G	intergenic
707	chr09:1098249	s09_1098249	3K rice genomes_Wang et al. 2018	271570799	9	1098249	507164	C/T	intergenic
708	chr09:1467951	s09_1467951	C6AIR_Thomson et al. 2017	9118417	9	1467951	369702	A/G	LOC_Os09g03090
709	chr09:2096551	s09_2096551	3K rice genomes_Wang et al. 2018	272569101	9	2096551	628600	C/T	intergenic
710	chr09:2298381	s09_2298381	C6AIR_Thomson et al. 2017	9147439	9	2298381	201830	T/C	LOC_Os09g04339
711	chr09:2380203	s09_2380203	C6AIR_Thomson et al. 2017	9150052	9	2380203	81822	C/T	intergenic
712	chr09:2930321	s09_2930321	C6AIR_Thomson et al. 2017	9169545	9	2930321	550118	T/C	intergenic
713	chr09:3357568	s09_3357568	C6AIR_Thomson et al. 2017	9186082	9	3357568	427247	A/G	intergenic
714	chr09:3603443	s09_3603443	C6AIR_Thomson et al. 2017	id9000854	9	3603443	245875	T/C	LOC_Os09g07300
715	chr09:3934768	s09_3934768	C6AIR_Thomson et al. 2017	9206158	9	3934768	331325	C/A	intergenic
716	chr09:4136552	s09_4136552	C6AIR_Thomson et al. 2017	9214727	9	4136552	201784	A/G	intergenic
717	chr09:4347203	s09_4347203	3K rice genomes_Wang et al. 2018	274819753	9	4347203	210651	G/A	intergenic
718	chr09:4650293	s09_4650293	3K rice genomes_Wang et al. 2018	275122843	9	4650293	303090	G/T	intergenic
719	chr09:5008706	s09_5008706	C6AIR_Thomson et al. 2017	9250909	9	5008706	358413	G/T	LOC_Os09g09360
720	chr09:5305969	s09_5305969	3K rice genomes_Wang et al. 2018	id9001352	9	5305969	297263	A/G	intergenic
721	chr09:5812738	s09_5812738	C6AIR_Thomson et al. 2017	9287377	9	5812738	506769	C/T	intergenic
722	chr09:5922125	Sub1_01	Sub1	Sub1	9	NA	NA	T/C	LOC_Os09g10840
723	chr09:6093984	s09_6093984	C6AIR_Thomson et al. 2017	9297511	9	6093984	171859	T/C	LOC_Os09g11005
724	chr09:6252407	Sub1_02	Sub1	Sub1	9	NA	NA	G/A	LOC_Os09g11270
725	chr09:6360984	s09_6360984	C6AIR_Thomson et al. 2017	9311693	9	6360984	108577	T/C	LOC_Os09g11380
726	chr09:6774928	s09_6774928	3K rice genomes_Wang et al. 2018	NA	9	6774928	413944	NA	NA
727	chr09:6796269	s09_6796269	C6AIR_Thomson et al. 2017	9335837	9	6796269	21341	C/T	intergenic
728	chr09:6913547	Sub1_03	Sub1	Sub1	9	NA	NA	G/C	intergenic
729	chr09:7116276	s09_7116276	C6AIR_Thomson et al. 2017	9351657	9	7116276	202729	T/G	LOC_Os09g12430
730	chr09:7280339	s09_7280339	3K rice genomes_Wang et al. 2018	277752889	9	7280339	164063	T/C	LOC_Os09g12720
731	chr09:7793877	s09_7793877	C6AIR_Thomson et al. 2017	9382269	9	7793877	513538	G/T	intergenic
732	chr09:8043218	s09_8043218	3K rice genomes_Wang et al. 2018	id9002497	9	8043218	249341	C/T	LOC_Os09g13740
733	chr09:8511436	s09_8511436	C6AIR_Thomson et al. 2017	9409284	9	8511436	468218	A/G	LOC_Os09g14410
734	chr09:8851945	s09_8851945	C6AIR_Thomson et al. 2017	9422380	9	8851945	340509	C/T	intergenic
735	chr09:9252104	s09_9252104	3K rice genomes_Wang et al. 2018	279724654	9	9252104	400159	G/C	LOC_Os09g15240
736	chr09:9626056	s09_9626056	C6AIR_Thomson et al. 2017	id9002721	9	9626056	373952	A/G	LOC_Os09g15750
737	chr09:9784212	s09_9784212	C6AIR_Thomson et al. 2017	9464502	9	9784212	158156	T/G	intergenic
738	chr09:9945591	s09_9945591	C6AIR_Thomson et al. 2017	9471936	9	9945591	161379	C/T	LOC_Os09g16290
739	chr09:10119114	s09_10119114	C6AIR_Thomson et al. 2017	9479757	9	10119114	173523	G/A	intergenic
740	chr09:10324014	s09_10324014	C6AIR_Thomson et al. 2017	9489255	9	10324014	204900	G/A	intergenic
741	chr09:10757351	s09_10757351	C6AIR_Thomson et al. 2017	9507290	9	10757351	433337	A/G	intergenic
742	chr09:10934233	s09_10934233	3K rice genomes_Wang et al. 2018	281406783	9	10934233	176882	T/C	intergenic
743	chr09:11237877	s09_11237877	C6AIR_Thomson et al. 2017	9527688	9	11237877	303644	C/T	LOC_Os09g18320
744	chr09:11608425	s09_11608425	C6AIR_Thomson et al. 2017	9541829	9	11608425	370548	C/T	LOC_Os09g19390
745	chr09:11746684	s09_11746684	C6AIR_Thomson et al. 2017	9548553	9	11746684	138259	A/G	LOC_Os09g19650
746	chr09:11848827	s09_11848827	C6AIR_Thomson et al. 2017	id9003183	9	11848827	102143	A/G	LOC_Os09g19790
747	chr09:11871485	s09_11871485	C6AIR_Thomson et al. 2017	id9003198	9	11871485	22658	G/T	LOC_Os09g19830
748	chr09:12029697	s09_12029697	3K rice genomes_Wang et al. 2018	282502247	9	12029697	158212	C/T	intergenic
749	chr09:12326525	s09_12326525	C6AIR_Thomson et al. 2017	9569595	9	12326525	296828	A/G	intergenic
750	chr09:14920092	s09_14920092	3K rice genomes_Wang et al. 2018	285392642	9	14920092	2593567	A/G	intergenic
751	chr09:15322775	s09_15322775	C6AIR_Thomson et al. 2017	id9004406	9	15322775	402683	A/G	LOC_Os09g25540
752	chr09:15429734	s09_15429734	3K rice genomes_Wang et al. 2018	285902284	9	15429734	106959	T/G	intergenic
753	chr09:16616509	s09_16616509	3K rice genomes_Wang et al. 2018	287089059	9	16616509	1186775	C/T	intergenic
754	chr09:17213519	s09_17213519	3K rice genomes_Wang et al. 2018	287686069	9	17213519	597010	C/T	intergenic
755	chr09:17447522	s09_17447522	3K rice genomes_Wang et al. 2018	287920072	9	17447522	234003	G/A	intergenic
756	chr09:17707080	s09_17707080	3K rice genomes_Wang et al. 2018	288179630	9	17707080	259558	G/A	intergenic
757	chr09:19322095	s09_19322095	C6AIR_Thomson et al. 2017	9796547	9	19322095	1615015	G/A	LOC_Os09g32350
758	chr09:19683788	s09_19683788	3K rice genomes_Wang et al. 2018	290156338	9	19683788	361693	C/T	LOC_Os09g32976
759	chr09:20138174	s09_20138174	3K rice genomes_Wang et al. 2018	290610724	9	20138174	454386	A/T	intergenic
760	chr09:20682114	s09_20682114	C6AIR_Thomson et al. 2017	9835761	9	20682114	543940	A/C	intergenic
761	chr09:21148430	s09_21148430	3K rice genomes_Wang et al. 2018	291620980	9	21148430	466316	A/G	LOC_Os09g36650
762	chr09:21348882	s09_21348882	C6AIR_Thomson et al. 2017	9852552	9	21348882	200452	G/A	LOC_Os09g37012
763	chr09:21612758	s09_21612758	C6AIR_Thomson et al. 2017	9858839	9	21612758	263876	T/C	LOC_Os09g37510
764	chr09:21667022	s09_21667022	3K rice genomes_Wang et al. 2018	292139572	9	21667022	54264	G/A	LOC_Os09g37590
765	chr09:21885499	s09_21885499	C6AIR_Thomson et al. 2017	9865892	9	21885499	218477	T/C	intergenic
766	chr09:21896910	s09_21896910	C6AIR_Thomson et al. 2017	9866313	9	21896910	11411	C/T	LOC_Os09g37976
767	chr09:22076185	s09_22076185	C6AIR_Thomson et al. 2017	9870411	9	22076185	179275	T/C	intergenic
768	chr10:146531	s10_146531	C6AIR_Thomson et al. 2017	9898598	10	146531	NA	T/C	intergenic
769	chr10:790044	s10_790044	3K rice genomes_Wang et al. 2018	294275314	10	790044	643513	G/C	LOC_Os10g02240
770	chr10:1430027	s10_1430027	C6AIR_Thomson et al. 2017	9958372	10	1430027	639983	T/C	intergenic
771	chr10:1562931	s10_1562931	3K rice genomes_Wang et al. 2018	295048201	10	1562931	132904	T/A	LOC_Os10g03620
772	chr10:1873548	s10_1873548	C6AIR_Thomson et al. 2017	id10000391	10	1873548	310617	T/C	LOC_Os10g04060
773	chr10:2129424	s10_2129424	C6AIR_Thomson et al. 2017	9990622	10	2129424	255876	T/C	LOC_Os10g04490
774	chr10:2258418	s10_2258418	3K rice genomes_Wang et al. 2018	295743688	10	2258418	128994	G/C	LOC_Os10g04730
775	chr10:3358419	s10_3358419	C6AIR_Thomson et al. 2017	10060149	10	3358419	1100001	T/C	LOC_Os10g06540
776	chr10:3400212	s10_3400212	C6AIR_Thomson et al. 2017	10063204	10	3400212	41793	C/T	intergenic
777	chr10:4019997	s10_4019997	3K rice genomes_Wang et al. 2018	id10001250	10	4019997	619785	C/T	intergenic
778	chr10:4281052	s10_4281052	C6AIR_Thomson et al. 2017	10098336	10	4281052	261055	C/T	LOC_Os10g07994
779	chr10:5257224	s10_5257224	3K rice genomes_Wang et al. 2018	298742494	10	5257224	976172	C/T	intergenic
780	chr10:5488256	s10_5488256	3K rice genomes_Wang et al. 2018	id10001624	10	5488256	231032	T/C	LOC_Os10g10080
781	chr10:5826161	s10_5826161	C6AIR_Thomson et al. 2017	10186546	10	5826161	337905	G/T	LOC_Os10g10540
782	chr10:6648158	s10_6648158	C6AIR_Thomson et al. 2017	10223029	10	6648158	821997	C/T	intergenic
783	chr10:6798684	s10_6798684	3K rice genomes_Wang et al. 2018	300283954	10	6798684	150526	T/C	LOC_Os10g12200
784	chr10:7120214	s10_7120214	C6AIR_Thomson et al. 2017	id10002295	10	7120214	321530	A/G	intergenic
785	chr10:7397104	s10_7397104	C6AIR_Thomson et al. 2017	10259438	10	7397104	276890	T/C	intergenic
786	chr10:7530092	s10_7530092	3K rice genomes_Wang et al. 2018	301015362	10	7530092	132988	G/A	LOC_Os10g13850
787	chr10:8404652	s10_8404652	C6AIR_Thomson et al. 2017	10309364	10	8404652	874560	T/C	intergenic
788	chr10:8795028	s10_8795028	3K rice genomes_Wang et al. 2018	302280298	10	8795028	390376	C/T	LOC_Os10g17454
789	chr10:9095431	s10_9095431	C6AIR_Thomson et al. 2017	10340265	10	9095431	300403	C/T	intergenic
790	chr10:10293012	s10_10293012	C6AIR_Thomson et al. 2017	10402510	10	10293012	1197581	C/A	intergenic
791	chr10:10476379	s10_10476379	3K rice genomes_Wang et al. 2018	303961649	10	10476379	183367	C/A	intergenic
792	chr10:10755400	s10_10755400	C6AIR_Thomson et al. 2017	10423381	10	10755400	279021	C/T	intergenic
793	chr10:11087428	s10_11087428	C6AIR_Thomson et al. 2017	10432540	10	11087428	332028	C/T	intergenic
794	chr10:11195773	s10_11195773	C6AIR_Thomson et al. 2017	id10002943	10	11195773	108345	A/C	LOC_Os10g21810
795	chr10:11563555	s10_11563555	C6AIR_Thomson et al. 2017	10451278	10	11563555	367782	T/C	intergenic
796	chr10:11664750	s10_11664750	C6AIR_Thomson et al. 2017	id10003015	10	11664750	101195	G/A	LOC_Os10g22510
797	chr10:11918679	s10_11918679	C6AIR_Thomson et al. 2017	10465477	10	11918679	253929	T/G	LOC_Os10g22930
798	chr10:12145295	s10_12145295	C6AIR_Thomson et al. 2017	10472641	10	12145295	226616	C/T	intergenic
799	chr10:12658334	s10_12658334	C6AIR_Thomson et al. 2017	10493478	10	12658334	513039	A/G	intergenic
800	chr10:12780901	s10_12780901	C6AIR_Thomson et al. 2017	10496421	10	12780901	122567	A/G	intergenic
801	chr10:13551338	s10_13551338	C6AIR_Thomson et al. 2017	id10003555	10	13551338	770437	G/A	LOC_Os10g26145
802	chr10:13778768	s10_13778768	3K rice genomes_Wang et al. 2018	307264038	10	13778768	227430	A/G	intergenic
803	chr10:14086902	s10_14086902	C6AIR_Thomson et al. 2017	id10003686	10	14086902	308134	G/A	intergenic
804	chr10:14640458	s10_14640458	C6AIR_Thomson et al. 2017	10562661	10	14640458	553556	G/A	LOC_Os10g28200
805	chr10:14777004	s10_14777004	3K rice genomes_Wang et al. 2018	id10003885	10	14777004	136546	A/G	LOC_Os10g28410
806	chr10:15824876	s10_15824876	3K rice genomes_Wang et al. 2018	309310146	10	15824876	1047872	G/A	intergenic
807	chr10:16229530	s10_16229530	C6AIR_Thomson et al. 2017	10618874	10	16229530	404654	T/G	LOC_Os10g31040
808	chr10:16742656	s10_16742656	C6AIR_Thomson et al. 2017	10638230	10	16742656	513126	G/A	intergenic
809	chr10:17397576	s10_17397576	C6AIR_Thomson et al. 2017	10659848	10	17397576	654920	A/G	intergenic
810	chr10:18098744	s10_18098744	3K rice genomes_Wang et al. 2018	311584014	10	18098744	701168	G/A	intergenic
811	chr10:18302926	s10_18302926	3K rice genomes_Wang et al. 2018	311788196	10	18302926	204182	G/A	LOC_Os10g34320
812	chr10:18583084	s10_18583084	3K rice genomes_Wang et al. 2018	312068354	10	18583084	280158	T/G	intergenic
813	chr10:18852690	s10_18852690	C6AIR_Thomson et al. 2017	10704657	10	18852690	269606	T/C	LOC_Os10g35280
814	chr10:19025553	s10_19025553	C6AIR_Thomson et al. 2017	id10005853	10	19025553	172863	A/G	intergenic
815	chr10:19217152	s10_19217152	C6AIR_Thomson et al. 2017	id10005962	10	19217152	191599	G/A	intergenic
816	chr10:19378143	s10_19378143	C6AIR_Thomson et al. 2017	id10006100	10	19378143	160991	A/C	LOC_Os10g36250
817	chr10:19421322	s10_19421322	C6AIR_Thomson et al. 2017	10722207	10	19421322	43179	C/T	intergenic
818	chr10:19678268	s10_19678268	C6AIR_Thomson et al. 2017	id10006285	10	19678268	256946	T/G	LOC_Os10g36760
819	chr10:19899160	s10_19899160	C6AIR_Thomson et al. 2017	10735601	10	19899160	220892	G/A	LOC_Os10g37190
820	chr10:20272810	s10_20272810	C6AIR_Thomson et al. 2017	10746432	10	20272810	373650	A/G	intergenic
821	chr10:20723502	s10_20723502	C6AIR_Thomson et al. 2017	10760503	10	20723502	450692	G/A	intergenic
822	chr10:21338558	s10_21338558	3K rice genomes_Wang et al. 2018	314823828	10	21338558	615056	T/C	LOC_Os10g39890
823	chr10:21596449	s10_21596449	3K rice genomes_Wang et al. 2018	315081719	10	21596449	257891	G/A	LOC_Os10g40290
824	chr10:22512962	s10_22512962	3K rice genomes_Wang et al. 2018	315998232	10	22512962	916513	C/T	LOC_Os10g41829
825	chr10:22979577	s10_22979577	3K rice genomes_Wang et al. 2018	316464847	10	22979577	466615	C/T	intergenic
826	chr11:256688	s11_256688	C6AIR_Thomson et al. 2017	10827454	11	256688	NA	T/G	intergenic
827	chr11:650148	s11_650148	C6AIR_Thomson et al. 2017	wd11000037	11	650148	393460	G/T	LOC_Os11g02280
828	chr11:2393690	s11_2393690	3K rice genomes_Wang et al. 2018	319086247	11	2393690	1743542	C/T	intergenic
829	chr11:2875870	s11_2875870	3K rice genomes_Wang et al. 2018	319568427	11	2875870	482180	G/T	intergenic
830	chr11:3516253	s11_3516253	C6AIR_Thomson et al. 2017	10912978	11	3516253	640383	G/T	intergenic
831	chr11:3802930	s11_3802930	C6AIR_Thomson et al. 2017	ud11000156	11	3802930	286677	A/G	LOC_Os11g07500
832	chr11:3827762	s11_3827762	C6AIR_Thomson et al. 2017	10923991	11	3827762	24832	A/G	LOC_Os11g07560
833	chr11:4783262	s11_4783262	3K rice genomes_Wang et al. 2018	321475819	11	4783262	955500	T/C	intergenic
834	chr11:5615885	s11_5615885	C6AIR_Thomson et al. 2017	10983929	11	5615885	832623	A/G	LOC_Os11g10340
835	chr11:5852961	s11_5852961	3K rice genomes_Wang et al. 2018	322545518	11	5852961	237076	G/A	LOC_Os11g10670
836	chr11:6088667	s11_6088667	C6AIR_Thomson et al. 2017	11004162	11	6088667	235706	C/T	LOC_Os11g11020
837	chr11:6472086	s11_6472086	C6AIR_Thomson et al. 2017	11019786	11	6472086	383419	C/A	LOC_Os11g11630
838	chr11:6599793	s11_6599793	3K rice genomes_Wang et al. 2018	323292350	11	6599793	127707	C/T	LOC_Os11g11890
839	chr11:7099319	s11_7099319	3K rice genomes_Wang et al. 2018	323791876	11	7099319	499526	C/T	intergenic
840	chr11:7434978	s11_7434978	C6AIR_Thomson et al. 2017	id11002933	11	7434978	335659	A/C	LOC_Os11g13560
841	chr11:7542820	s11_7542820	C6AIR_Thomson et al. 2017	11066495	11	7542820	107842	C/T	intergenic
842	chr11:8083891	s11_8083891	C6AIR_Thomson et al. 2017	11083523	11	8083891	541071	A/G	LOC_Os11g14390
843	chr11:8247118	s11_8247118	C6AIR_Thomson et al. 2017	11088315	11	8247118	163227	T/C	LOC_Os11g14630
844	chr11:8601502	s11_8601502	C6AIR_Thomson et al. 2017	id11003281	11	8601502	354384	A/C	intergenic
845	chr11:8786491	s11_8786491	C6AIR_Thomson et al. 2017	11112384	11	8786491	184989	A/G	intergenic
846	chr11:9183139	s11_9183139	C6AIR_Thomson et al. 2017	11129011	11	9183139	396648	G/A	LOC_Os11g16560
847	chr11:9413614	s11_9413614	C6AIR_Thomson et al. 2017	11140670	11	9413614	230475	A/G	intergenic
848	chr11:9561302	s11_9561302	3K rice genomes_Wang et al. 2018	326253859	11	9561302	147688	G/T	intergenic
849	chr11:9933184	s11_9933184	3K rice genomes_Wang et al. 2018	326625741	11	9933184	371882	T/C	intergenic
850	chr11:10741559	s11_10741559	C6AIR_Thomson et al. 2017	id11003923	11	10741559	808375	T/G	LOC_Os11g18880
851	chr11:11600170	s11_11600170	C6AIR_Thomson et al. 2017	11228619	11	11600170	858611	T/C	intergenic
852	chr11:11715177	s11_11715177	C6AIR_Thomson et al. 2017	11233430	11	11715177	115007	T/C	intergenic
853	chr11:12142966	s11_12142966	C6AIR_Thomson et al. 2017	11246387	11	12142966	427789	A/G	intergenic
854	chr11:12583306	s11_12583306	C6AIR_Thomson et al. 2017	11255522	11	12583306	440340	G/A	intergenic
855	chr11:13020856	s11_13020856	C6AIR_Thomson et al. 2017	11275485	11	13020856	437550	C/A	intergenic
856	chr11:13926471	s11_13926471	C6AIR_Thomson et al. 2017	11314657	11	13926471	905615	A/G	intergenic
857	chr11:14737362	s11_14737362	3K rice genomes_Wang et al. 2018	id11004812	11	14737362	810891	A/T	intergenic
858	chr11:15074297	s11_15074297	C6AIR_Thomson et al. 2017	11360398	11	15074297	336935	T/C	intergenic
859	chr11:15447862	s11_15447862	3K rice genomes_Wang et al. 2018	id11005065	11	15447862	373565	C/T	intergenic
860	chr11:15638505	s11_15638505	C6AIR_Thomson et al. 2017	11387335	11	15638505	190643	T/C	LOC_Os11g27170
861	chr11:15850522	s11_15850522	C6AIR_Thomson et al. 2017	11396738	11	15850522	212017	A/C	intergenic
862	chr11:16284824	s11_16284824	C6AIR_Thomson et al. 2017	id11005543	11	16284824	434302	A/C	intergenic
863	chr11:16440431	s11_16440431	3K rice genomes_Wang et al. 2018	333132988	11	16440431	155607	T/G	intergenic
864	chr11:17047762	s11_17047762	C6AIR_Thomson et al. 2017	11455383	11	17047762	607331	T/C	intergenic
865	chr11:17292835	s11_17292835	C6AIR_Thomson et al. 2017	11468426	11	17292835	245073	G/T	LOC_Os11g29790
866	chr11:17489208	s11_17489208	3K rice genomes_Wang et al. 2018	334181765	11	17489208	196373	C/G	LOC_Os06g30310
867	chr11:17697337	s11_17697337	3K rice genomes_Wang et al. 2018	334389894	11	17697337	208129	C/A	intergenic
868	chr11:17908099	s11_17908099	C6AIR_Thomson et al. 2017	11499828	11	17908099	210762	A/G	intergenic
869	chr11:18290104	s11_18290104	C6AIR_Thomson et al. 2017	id11006398	11	18290104	382005	C/A	LOC_Os11g31330
870	chr11:18483298	s11_18483298	C6AIR_Thomson et al. 2017	11526737	11	18483298	193194	T/C	intergenic
871	chr11:18936070	s11_18936070	C6AIR_Thomson et al. 2017	11548084	11	18936070	452772	A/G	intergenic
872	chr11:18993024	s11_18993024	C6AIR_Thomson et al. 2017	11550353	11	18993024	56954	T/C	LOC_Os11g32170
873	chr11:19648542	s11_19648542	3K rice genomes_Wang et al. 2018	336341099	11	19648542	655518	T/A	intergenic
874	chr11:19898835	s11_19898835	C6AIR_Thomson et al. 2017	id11007432	11	19898835	250293	T/G	intergenic
875	chr11:20074439	s11_20074439	C6AIR_Thomson et al. 2017	11596998	11	20074439	175604	T/C	LOC_Os11g34270
876	chr11:20239426	s11_20239426	C6AIR_Thomson et al. 2017	11603884	11	20239426	164987	G/A	LOC_Os11g34570
877	chr11:20353609	s11_20353609	C6AIR_Thomson et al. 2017	11608239	11	20353609	114183	T/C	intergenic
878	chr11:20647651	s11_20647651	C6AIR_Thomson et al. 2017	11618004	11	20647651	294042	G/A	intergenic
879	chr11:20837771	s11_20837771	C6AIR_Thomson et al. 2017	11628064	11	20837771	190120	T/C	intergenic
880	chr11:21190115	Xa21_01	Xa21	Xa21	11	NA	NA	C/T	LOC_Os11g36060
881	chr11:21273677	Xa21_02	Xa21	Xa21	11	NA	NA	C/G	LOC_Os06g36310
882	chr11:21446099	s11_21446099	3K rice genomes_Wang et al. 2018	id11008036	11	21446099	172422	C/T	intergenic
883	chr11:21689303	s11_21689303	C6AIR_Thomson et al. 2017	11673017	11	21689303	243204	G/A	LOC_Os11g36740
884	chr11:21691103	s11_21691103	C6AIR_Thomson et al. 2017	11673053	11	21691103	1800	T/C	intergenic
885	chr11:22044151	s11_22044151	C6AIR_Thomson et al. 2017	id11008214	11	22044151	353048	G/T	LOC_Os11g37330
886	chr11:22162729	Xa23_01	Xa23	Xa23	11	NA	NA	C/T	intergenic
887	chr11:22440795	s11_22440795	C6AIR_Thomson et al. 2017	11712754	11	22440795	278066	G/A	intergenic
888	chr11:22453819	Xa23_02	Xa23	Xa23	11	NA	NA	C/T	intergenic
889	chr11:22562351	s11_22562351	C6AIR_Thomson et al. 2017	11720074	11	22562351	108532	A/G	LOC_Os11g38030
890	chr11:22912310	s11_22912310	C6AIR_Thomson et al. 2017	11734873	11	22912310	349959	C/A	LOC_Os11g38640
891	chr11:23023708	s11_23023708	C6AIR_Thomson et al. 2017	id11008862	11	23023708	111398	C/A	intergenic
892	chr11:23080452	s11_23080452	C6AIR_Thomson et al. 2017	id11008882	11	23080452	56744	T/C	intergenic
893	chr11:23083051	s11_23083051	C6AIR_Thomson et al. 2017	id11008888	11	23083051	2599	C/A	intergenic
894	chr11:23116218	Xa21_03	Xa21	Xa21	11	NA	NA	NA	intergenic
895	chr11:23231455	Xa23_03	Xa23	Xa23	11	NA	NA	G/A	intergenic
896	chr11:23553389	s11_23553389	3K rice genomes_Wang et al. 2018	340245946	11	23553389	321934	C/T	intergenic
897	chr11:24086107	s11_24086107	3K rice genomes_Wang et al. 2018	340778664	11	24086107	532718	G/T	intergenic
898	chr11:24100905	s11_24100905	C6AIR_Thomson et al. 2017	11789957	11	24100905	14798	T/C	intergenic
899	chr11:24397959	s11_24397959	C6AIR_Thomson et al. 2017	11802853	11	24397959	297054	G/A	intergenic
900	chr11:24585862	s11_24585862	3K rice genomes_Wang et al. 2018	341278419	11	24585862	187903	C/T	intergenic
901	chr11:25135188	s11_25135188	C6AIR_Thomson et al. 2017	11837210	11	25135188	549326	A/G	intergenic
902	chr11:25279481	s11_25279481	C6AIR_Thomson et al. 2017	id11009915	11	25279481	144293	A/G	intergenic
903	chr11:25432067	s11_25432067	C6AIR_Thomson et al. 2017	id11009984	11	25432067	152586	A/G	intergenic
904	chr11:25562299	s11_25562299	C6AIR_Thomson et al. 2017	rd11003240	11	25562299	130232	C/A	intergenic
905	chr11:25811598	s11_25811598	C6AIR_Thomson et al. 2017	11866168	11	25811598	249299	T/C	intergenic
906	chr11:26300403	s11_26300403	C6AIR_Thomson et al. 2017	id11010335	11	26300403	488805	A/G	LOC_Os06g43680
907	chr11:26476839	s11_26476839	C6AIR_Thomson et al. 2017	11892433	11	26476839	176436	A/G	LOC_Os11g43830
908	chr11:27603799	Xa4	Xa4	Xa4	11	NA	NA	A/C	LOC_Os06g45590
909	chr11:27817978	s11_27817978	C6AIR_Thomson et al. 2017	11955796	11	27817978	214179	T/C	LOC_Os11g45970
910	chr11:27994133	s11_27994133	C6AIR_Thomson et al. 2017	11963686	11	27994133	176155	C/T	LOC_Os11g46230
911	chr11:28625316	s11_28625316	3K rice genomes_Wang et al. 2018	345317873	11	28625316	631183	T/G	LOC_Os06g47210
912	chr11:28966693	s11_28966693	3K rice genomes_Wang et al. 2018	345659250	11	28966693	341377	G/C	intergenic
913	chr12:350921	s12_350921	3K rice genomes_Wang et al. 2018	346064584	12	350921	NA	C/A	LOC_Os12g01580
914	chr12:2324105	s12_2324105	C6AIR_Thomson et al. 2017	12062547	12	2324105	1973184	T/C	intergenic
915	chr12:2651274	s12_2651274	C6AIR_Thomson et al. 2017	12072314	12	2651274	327169	A/G	LOC_Os12g05750
916	chr12:3086293	s12_3086293	C6AIR_Thomson et al. 2017	12086489	12	3086293	435019	G/T	intergenic
917	chr12:3217524	s12_3217524	C6AIR_Thomson et al. 2017	12091354	12	3217524	131231	A/G	LOC_Os12g06630
918	chr12:3285571	s12_3285571	3K rice genomes_Wang et al. 2018	348999234	12	3285571	68047	C/T	intergenic
919	chr12:3544726	s12_3544726	C6AIR_Thomson et al. 2017	12101911	12	3544726	259155	T/G	LOC_Os12g07210
920	chr12:3679918	s12_3679918	C6AIR_Thomson et al. 2017	c12p3679917	12	3679918	135192	G/A	intergenic
921	chr12:3843753	s12_3843753	C6AIR_Thomson et al. 2017	12112697	12	3843753	163835	C/A	intergenic
922	chr12:4141420	s12_4141420	C6AIR_Thomson et al. 2017	12121893	12	4141420	297667	T/C	intergenic
923	chr12:4433511	s12_4433511	C6AIR_Thomson et al. 2017	12134336	12	4433511	292091	A/G	intergenic
924	chr12:4554103	s12_4554103	3K rice genomes_Wang et al. 2018	350267766	12	4554103	120592	A/G	LOC_Os12g08820
925	chr12:5041059	s12_5041059	3K rice genomes_Wang et al. 2018	350754722	12	5041059	486956	G/T	intergenic
926	chr12:7114076	s12_7114076	C6AIR_Thomson et al. 2017	12245152	12	7114076	2073017	G/T	LOC_Os12g12860
927	chr12:7222123	s12_7222123	C6AIR_Thomson et al. 2017	12249991	12	7222123	108047	A/G	intergenic
928	chr12:7445812	s12_7445812	C6AIR_Thomson et al. 2017	c12p7445811	12	7445812	223689	T/G	LOC_Os12g13340
929	chr12:7917509	s12_7917509	C6AIR_Thomson et al. 2017	12278233	12	7917509	471697	A/G	LOC_Os12g13930
930	chr12:8070782	s12_8070782	C6AIR_Thomson et al. 2017	12286755	12	8070782	153273	C/A	intergenic
931	chr12:8240608	s12_8240608	C6AIR_Thomson et al. 2017	12295768	12	8240608	169826	T/C	LOC_Os12g14440
932	chr12:8794364	s12_8794364	C6AIR_Thomson et al. 2017	12318521	12	8794364	553756	A/C	LOC_Os12g15400
933	chr12:8913217	s12_8913217	C6AIR_Thomson et al. 2017	12323485	12	8913217	118853	A/G	LOC_Os12g15590
934	chr12:9120135	s12_9120135	3K rice genomes_Wang et al. 2018	354833798	12	9120135	206918	G/A	intergenic
935	chr12:9540170	s12_9540170	C6AIR_Thomson et al. 2017	id12003803	12	9540170	420035	A/G	LOC_Os12g16650
936	chr12:10051752	s12_10051752	C6AIR_Thomson et al. 2017	12379451	12	10051752	511582	G/T	LOC_Os12g17530
937	chr12:10469146	s12_10469146	C6AIR_Thomson et al. 2017	id12004047	12	10469146	417394	G/A	LOC_Os12g18150
938	chr12:10509878	s12_10509878	C6AIR_Thomson et al. 2017	12401704	12	10509878	40732	A/G	LOC_Os12g18200
939	chr12:10740779	s12_10740779	C6AIR_Thomson et al. 2017	12413246	12	10740779	230901	A/G	intergenic
940	chr12:11257069	s12_11257069	C6AIR_Thomson et al. 2017	c12p11257068	12	11257069	516290	G/A	LOC_Os12g19370
941	chr12:11720114	s12_11720114	C6AIR_Thomson et al. 2017	12453446	12	11720114	463045	T/C	LOC_Os12g20144
942	chr12:12075622	s12_12075622	C6AIR_Thomson et al. 2017	12476691	12	12075622	355508	T/C	LOC_Os12g21500
943	chr12:12509917	s12_12509917	C6AIR_Thomson et al. 2017	12492559	12	12509917	434295	T/C	intergenic
944	chr12:12904225	s12_12904225	3K rice genomes_Wang et al. 2018	358617888	12	12904225	394308	T/C	intergenic
945	chr12:13248798	s12_13248798	C6AIR_Thomson et al. 2017	12525380	12	13248798	344573	A/G	intergenic
946	chr12:13764151	s12_13764151	C6AIR_Thomson et al. 2017	12545879	12	13764151	515353	G/T	LOC_Os12g24170
947	chr12:13948879	s12_13948879	C6AIR_Thomson et al. 2017	id12005012	12	13948879	184728	G/A	intergenic
948	chr12:14060565	s12_14060565	3K rice genomes_Wang et al. 2018	359774228	12	14060565	111686	C/T	intergenic
949	chr12:14489210	s12_14489210	C6AIR_Thomson et al. 2017	id12005205	12	14489210	428645	C/A	LOC_Os12g25200
950	chr12:14599449	s12_14599449	3K rice genomes_Wang et al. 2018	360313112	12	14599449	110239	C/T	intergenic
951	chr12:14835375	s12_14835375	C6AIR_Thomson et al. 2017	12602855	12	14835375	235926	T/C	intergenic
952	chr12:14936674	s12_14936674	C6AIR_Thomson et al. 2017	12607113	12	14936674	101299	G/A	intergenic
953	chr12:15140411	s12_15140411	3K rice genomes_Wang et al. 2018	360854074	12	15140411	203737	A/T	intergenic
954	chr12:15342492	s12_15342492	3K rice genomes_Wang et al. 2018	361056155	12	15342492	202081	T/C	intergenic
955	chr12:15573598	s12_15573598	C6AIR_Thomson et al. 2017	12638892	12	15573598	231106	A/C	intergenic
956	chr12:15757091	s12_15757091	C6AIR_Thomson et al. 2017	12648606	12	15757091	183493	T/C	intergenic
957	chr12:15960393	s12_15960393	C6AIR_Thomson et al. 2017	12660593	12	15960393	203302	A/G	LOC_Os12g27190
958	chr12:16287347	s12_16287347	C6AIR_Thomson et al. 2017	12672785	12	16287347	326954	G/T	intergenic
959	chr12:16591134	s12_16591134	3K rice genomes_Wang et al. 2018	362304797	12	16591134	303787	T/C	LOC_Os12g28100
960	chr12:16990670	s12_16990670	C6AIR_Thomson et al. 2017	12702327	12	16990670	399536	C/A	LOC_Os12g28750
961	chr12:17443323	s12_17443323	C6AIR_Thomson et al. 2017	id12005832	12	17443323	452653	T/C	LOC_Os12g29370
962	chr12:17571574	s12_17571574	C6AIR_Thomson et al. 2017	id12005912	12	17571574	128251	A/G	LOC_Os12g29520
963	chr12:17788006	s12_17788006	C6AIR_Thomson et al. 2017	12740505	12	17788006	216432	T/C	LOC_Os12g29750
964	chr12:18003414	s12_18003414	3K rice genomes_Wang et al. 2018	363717077	12	18003414	215408	T/C	LOC_Os12g30060
965	chr12:18514358	s12_18514358	3K rice genomes_Wang et al. 2018	364228021	12	18514358	510944	G/A	LOC_Os12g30824
966	chr12:18764104	s12_18764104	C6AIR_Thomson et al. 2017	id12006262	12	18764104	249746	T/C	intergenic
967	chr12:18881059	s12_18881059	3K rice genomes_Wang et al. 2018	id12006327	12	18881059	116955	T/A	LOC_Os12g31380
968	chr12:19161731	s12_19161731	C6AIR_Thomson et al. 2017	12796677	12	19161731	280672	G/A	intergenic
969	chr12:19522102	s12_19522102	C6AIR_Thomson et al. 2017	id12006560	12	19522102	360371	G/A	intergenic
970	chr12:19578931	s12_19578931	C6AIR_Thomson et al. 2017	12817508	12	19578931	56829	T/C	LOC_Os12g32450
971	chr12:19829588	s12_19829588	C6AIR_Thomson et al. 2017	12827606	12	19829588	250657	C/T	LOC_Os12g32814
972	chr12:21446549	s12_21446549	C6AIR_Thomson et al. 2017	12879546	12	21446549	1616961	T/G	LOC_Os12g35290
973	chr12:21731719	s12_21731719	3K rice genomes_Wang et al. 2018	367445382	12	21731719	285170	A/T	intergenic
974	chr12:22040192	s12_22040192	C6AIR_Thomson et al. 2017	id12007298	12	22040192	308473	A/G	intergenic
975	chr12:22290524	s12_22290524	3K rice genomes_Wang et al. 2018	368004187	12	22290524	250332	C/G	LOC_Os12g36420
976	chr12:22600624	s12_22600624	3K rice genomes_Wang et al. 2018	368314287	12	22600624	310100	A/G	LOC_Os12g36880
977	chr12:22858063	s12_22858063	C6AIR_Thomson et al. 2017	12939027	12	22858063	257439	T/C	LOC_Os12g37260
978	chr12:23066809	s12_23066809	C6AIR_Thomson et al. 2017	id12007838	12	23066809	208746	A/G	LOC_Os12g37570
979	chr12:23108164	s12_23108164	C6AIR_Thomson et al. 2017	12948266	12	23108164	41355	T/C	LOC_Os12g37640
980	chr12:23190179	s12_23190179	C6AIR_Thomson et al. 2017	12951919	12	23190179	82015	A/G	intergenic
981	chr12:23387696	s12_23387696	C6AIR_Thomson et al. 2017	12958301	12	23387696	197517	A/G	LOC_Os12g38051
982	chr12:23828922	s12_23828922	C6AIR_Thomson et al. 2017	id12008328	12	23828922	441226	T/C	LOC_Os12g38780
983	chr12:24088209	s12_24088209	C6AIR_Thomson et al. 2017	id12008557	12	24088209	259287	A/G	LOC_Os12g39160
984	chr12:24145303	s12_24145303	C6AIR_Thomson et al. 2017	12985052	12	24145303	57094	G/A	intergenic
985	chr12:24317071	s12_24317071	C6AIR_Thomson et al. 2017	12990352	12	24317071	171768	T/C	intergenic
986	chr12:24417433	s12_24417433	C6AIR_Thomson et al. 2017	12993236	12	24417433	100362	T/C	intergenic
987	chr12:24705450	s12_24705450	3K rice genomes_Wang et al. 2018	370419113	12	24705450	288017	G/A	LOC_Os12g39980
988	chr12:24913573	s12_24913573	C6AIR_Thomson et al. 2017	13009053	12	24913573	208123	T/C	intergenic
989	chr12:25490919	s12_25490919	C6AIR_Thomson et al. 2017	13022382	12	25490919	577346	C/A	LOC_Os12g39660
990	chr12:25756224	s12_25756224	3K rice genomes_Wang et al. 2018	371469887	12	25756224	265305	G/A	LOC_Os12g41620
991	chr12:26259494	s12_26259494	3K rice genomes_Wang et al. 2018	371973157	12	26259494	503270	G/T	intergenic
992	chr12:26463351	s12_26463351	3K rice genomes_Wang et al. 2018	372177014	12	26463351	203857	A/G	intergenic
993	chr12:26665728	s12_26665728	3K rice genomes_Wang et al. 2018	372379391	12	26665728	202377	T/C	intergenic
994	chr12:27023424	s12_27023424	C6AIR_Thomson et al. 2017	13069784	12	27023424	357696	G/T	LOC_Os12g43550
995	chr12:27304351	s12_27304351	3K rice genomes_Wang et al. 2018	373018014	12	27304351	280927	G/T	LOC_Os12g44020

## Sheet: Supplementary File 4
rs#	alleles	chrom	pos	strand	assembly#	center	protLSID	assayLSID	panelLSID	QCcode	bcr35	QMp04	QMp08	bcr441	bcr457	SW191	SW127	bcr267	SW112	bcr249	bcr205	bcr18	bcr19	SW211	SW242	SW226	bcr295	bcr383	bcr606	bcr1	bcr23	QMp03	QMp07	bcr227	bcr126	SW311	SW264	SW165	HB2056	SW312	SW254	SW314	SW315	SW317	SW286	SW352	bcr254	bcr253	bcr39
chr01:194844	G/A	1	194844	+	NA	NA	NA	NA	NA	NA	NN	GG	GG	AA	AA	AA	AA	GG	GG	GG	GG	AA	AA	GG	GG	AA	GG	AA	AA	AA	AA	AA	AA	GG	AA	GG	AA	AA	GG	GG	GG	AA	AA	GG	GG	GG	GG	GG	AA
chr01:375814	G/T	1	375814	+	NA	NA	NA	NA	NA	NA	GG	NN	TT	TT	GG	TT	TT	GG	GG	GG	GG	TT	TT	GG	GG	TT	GG	TT	TT	TT	TT	TT	TT	GG	TT	GG	TT	TT	GG	GG	GG	TT	TT	GG	GG	GG	GG	GG	TT
chr01:717702	G/A	1	717702	+	NA	NA	NA	NA	NA	NA	GG	NN	GG	GG	AA	AA	AA	AA	GG	AA	AA	GG	AA	AA	AA	GG	AA	GG	AA	NN	GG	AA	AA	AA	AA	GG	GG	GG	GG	AA	AA	GG	GG	GG	GG	AA	AA	AA	GG
chr01:932866	G/A	1	932866	+	NA	NA	NA	NA	NA	NA	GG	NN	GG	GG	GG	AA	AA	AA	GG	AA	AA	GG	GG	AA	AA	GG	AA	GG	GG	AA	GG	GG	GG	AA	GG	GG	GG	GG	GG	AA	AA	GG	GG	GG	GG	GG	AA	AA	GG
chr01:1044946	A/G	1	1044946	+	NA	NA	NA	NA	NA	NA	AA	NN	AA	GG	GG	AA	GG	GG	GG	GG	AA	AA	GG	GG	GG	AA	GG	GG	GG	GG	AA	AA	AA	AA	GG	AA	AA	AA	AA	GG	GG	AA	AA	AA	AA	GG	AA	AA	GG
chr01:1175585	A/G	1	1175585	+	NA	NA	NA	NA	NA	NA	GG	NN	NN	AA	AA	GG	AA	AA	AA	AA	AA	AA	AA	AA	AA	AA	AA	AA	AA	AA	AA	GG	GG	AA	AA	GG	GG	GG	GG	AA	AA	GG	AA	GG	GG	AA	AA	AA	AA
chr01:1410467	C/T	1	1410467	+	NA	NA	NA	NA	NA	NA	CC	CC	CC	CC	CC	CC	TT	TT	TT	TT	TT	CC	CC	TT	TT	CC	TT	CC	CC	TT	CC	CC	CC	TT	CC	TT	CC	CC	TT	CC	CC	CC	CC	TT	CC	TT	TT	TT	CC
chr01:1532281	A/C	1	1532281	+	NA	NA	NA	NA	NA	NA	AA	NN	AA	AA	AA	AA	AA	CC	CC	CC	CC	AA	CC	CC	CC	CC	CC	AA	CC	CC	AA	AA	AA	NN	CC	CC	AA	AA	CC	CC	CC	AA	CC	CC	AA	CC	CC	CC	AA
chr01:2100471	C/T	1	2100471	+	NA	NA	NA	NA	NA	NA	CC	TT	TT	TT	TT	CC	TT	CC	TT	CC	TT	NN	NN	TT	CC	TT	CC	TT	TT	CC	TT	TT	TT	TT	CC	TT	CC	CC	TT	TT	TT	CC	TT	CC	CC	CC	TT	TT	TT
chr01:2277961	C/T	1	2277961	+	NA	NA	NA	NA	NA	NA	CC	CC	CC	TT	TT	CC	TT	CC	CC	CC	CC	CC	CC	CC	TT	TT	CC	CC	TT	CC	TT	TT	TT	CC	CC	CC	CC	CC	CC	CC	CC	CC	CC	CC	CC	CC	CC	CC	CC
chr01:2532252	T/C	1	2532252	+	NA	NA	NA	NA	NA	NA	TT	CC	CC	CC	CC	TT	CC	CC	TT	CC	TT	TT	TT	TT	CC	CC	TT	CC	CC	TT	CC	CC	CC	TT	CC	CC	TT	TT	CC	CC	CC	TT	CC	TT	TT	CC	TT	TT	CC
chr01:2726468	C/T	1	2726468	+	NA	NA	NA	NA	NA	NA	CC	NN	CC	CC	CC	TT	CC	CC	CC	CC	CC	CC	CC	TT	CC	TT	CC	TT	TT	TT	CC	CC	CC	CC	TT	CC	TT	TT	CC	CC	CC	TT	CC	TT	TT	CC	CC	CC	CC
chr01:2865232	T/C	1	2865232	+	NA	NA	NA	NA	NA	NA	CC	TT	TT	CC	CC	TT	CC	TT	CC	NN	CC	CC	CC	CC	CC	CC	CC	CC	CC	TT	CC	CC	CC	CC	CC	TT	TT	TT	TT	TT	TT	TT	TT	TT	TT	CC	CC	CC	CC
chr01:3236648	A/C	1	3236648	+	NA	NA	NA	NA	NA	NA	CC	AA	AA	CC	CC	AA	AA	AA	CC	NN	AA	CC	CC	CC	CC	CC	CC	CC	CC	AA	CC	CC	CC	NN	AA	AA	AA	AA	AA	AA	AA	AA	AA	AA	AA	CC	AA	NN	CC
chr01:3529691	G/A	1	3529691	+	NA	NA	NA	NA	NA	NA	GG	NN	NN	GG	GG	GG	GG	GG	GG	GG	AA	AA	GG	GG	AA	GG	GG	AA	AA	AA	GG	GG	GG	GG	GG	AA	GG	GG	AA	AA	AA	GG	GG	GG	GG	GG	NN	AA	GG
chr01:4167976	G/A	1	4167976	+	NA	NA	NA	NA	NA	NA	AA	GG	GG	AA	AA	GG	AA	AA	AA	AA	GG	AA	AA	GG	AA	AA	GG	AA	AA	GG	AA	GG	GG	AA	AA	GG	GG	GG	GG	GG	GG	GG	GG	GG	GG	GG	GG	GG	AA
chr01:4307004	C/T	1	4307004	+	NA	NA	NA	NA	NA	NA	TT	TT	TT	CC	CC	TT	CC	CC	CC	TT	CC	CC	CC	CC	CC	CC	CC	CC	CC	CC	CC	CC	CC	TT	CC	TT	TT	TT	TT	TT	TT	TT	CC	TT	TT	CC	CC	CC	CC
chr01:5064126	C/T	1	5064126	+	NA	NA	NA	NA	NA	NA	CC	CC	CC	TT	TT	CC	CC	CC	CC	CC	CC	TT	TT	CC	CC	TT	CC	TT	TT	CC	TT	CC	CC	CC	TT	TT	CC	CC	TT	TT	TT	CC	CC	CC	CC	CC	CC	CC	TT
chr01:5510350	G/T	1	5510350	+	NA	NA	NA	NA	NA	NA	GG	GG	GG	TT	TT	GG	GG	GG	GG	GG	TT	TT	TT	GG	GG	TT	GG	TT	TT	GG	TT	GG	GG	GG	TT	TT	GG	GG	TT	TT	TT	GG	TT	GG	GG	GG	TT	TT	GG
chr01:6130240	G/T	1	6130240	+	NA	NA	NA	NA	NA	NA	TT	TT	TT	TT	TT	TT	GG	GG	TT	GG	TT	TT	TT	TT	GG	GG	GG	GG	GG	GG	TT	TT	TT	TT	GG	GG	TT	TT	GG	GG	GG	TT	TT	TT	TT	TT	TT	TT	GG
chr01:6543217	C/T	1	6543217	+	NA	NA	NA	NA	NA	NA	CC	CC	CC	TT	TT	CC	TT	CC	CC	CC	CC	TT	TT	CC	CC	TT	CC	CC	TT	CC	TT	CC	CC	CC	TT	TT	CC	CC	TT	TT	TT	CC	CC	CC	CC	CC	CC	CC	CC
chr01:6829682	G/T	1	6829682	+	NA	NA	NA	NA	NA	NA	GG	GG	GG	GG	GG	GG	TT	TT	GG	TT	GG	GG	GG	GG	GG	GG	GG	GG	GG	GG	GG	GG	GG	GG	GG	TT	GG	GG	GG	TT	TT	GG	GG	GG	GG	GG	GG	GG	GG
chr01:7068516	A/G	1	7068516	+	NA	NA	NA	NA	NA	NA	GG	AA	NN	AA	AA	GG	AA	AA	GG	AA	GG	AA	AA	GG	AA	GG	AA	AA	GG	AA	AA	GG	GG	AA	GG	AA	GG	GG	AA	AA	AA	GG	AA	GG	GG	GG	GG	GG	AA
chr01:7563923	G/A	1	7563923	+	NA	NA	NA	NA	NA	NA	AA	AA	AA	GG	GG	AA	GG	AA	GG	GG	GG	GG	GG	AA	AA	GG	AA	GG	GG	AA	GG	GG	GG	AA	GG	GG	AA	AA	GG	GG	GG	AA	AA	AA	AA	AA	GG	GG	GG
chr01:8245748	A/G	1	8245748	+	NA	NA	NA	NA	NA	NA	AA	GG	GG	GG	GG	AA	AA	GG	AA	AA	AA	GG	NN	AA	AA	GG	GG	GG	GG	GG	GG	AA	AA	AA	GG	AA	AA	AA	AA	AA	AA	AA	AA	AA	GG	AA	AA	AA	GG
chr01:8760562	G/A	1	8760562	+	NA	NA	NA	NA	NA	NA	AA	GG	AA	GG	AA	GG	GG	GG	AA	GG	AA	AA	AA	GG	GG	AA	AA	AA	AA	GG	AA	AA	AA	AA	AA	AA	GG	GG	GG	GG	GG	GG	AA	GG	AA	GG	AA	AA	AA
chr01:9164508	A/G	1	9164508	+	NA	NA	NA	NA	NA	NA	AA	AA	AA	AA	AA	AA	GG	GG	AA	GG	GG	AA	AA	GG	GG	AA	GG	AA	AA	GG	AA	AA	AA	GG	AA	GG	GG	GG	GG	AA	AA	GG	AA	GG	AA	GG	GG	GG	AA
chr01:10100605	G/A	1	10100605	+	NA	NA	NA	NA	NA	NA	GG	GG	GG	GG	GG	GG	GG	GG	GG	GG	AA	GG	GG	GG	GG	GG	GG	GG	GG	GG	GG	GG	GG	AA	GG	GG	GG	GG	GG	GG	GG	GG	GG	GG	AA	GG	AA	AA	GG
chr01:10202227	A/G	1	10202227	+	NA	NA	NA	NA	NA	NA	GG	AA	GG	GG	GG	GG	AA	AA	AA	AA	AA	GG	GG	AA	AA	GG	AA	GG	GG	AA	GG	AA	AA	AA	GG	AA	AA	AA	AA	GG	GG	AA	AA	AA	AA	AA	AA	AA	GG
chr01:10645259	C/T	1	10645259	+	NA	NA	NA	NA	NA	NA	TT	TT	TT	CC	CC	CC	CC	TT	CC	TT	TT	CC	CC	CC	TT	CC	CC	CC	CC	CC	CC	TT	TT	CC	CC	TT	TT	CC	CC	TT	TT	CC	CC	CC	CC	CC	TT	TT	CC
chr01:10846090	G/A	1	10846090	+	NA	NA	NA	NA	NA	NA	AA	GG	GG	GG	GG	AA	AA	GG	AA	AA	GG	GG	GG	GG	GG	GG	AA	GG	GG	GG	GG	GG	GG	GG	GG	GG	GG	GG	GG	GG	GG	GG	AA	GG	GG	AA	GG	GG	GG
chr01:11250486	G/A	1	11250486	+	NA	NA	NA	NA	NA	NA	NN	AA	AA	GG	GG	AA	GG	AA	AA	AA	AA	GG	GG	AA	AA	GG	AA	GG	GG	AA	GG	AA	AA	NN	GG	AA	GG	AA	AA	AA	AA	AA	GG	AA	AA	AA	AA	AA	GG
chr01:12216652	A/G	1	12216652	+	NA	NA	NA	NA	NA	NA	AA	AA	NN	AA	AA	AA	AA	AA	AA	AA	AA	AA	AA	AA	AA	AA	AA	NN	AA	AA	NN	AA	AA	AA	AA	AA	AA	AA	AA	AA	AA	AA	AA	AA	GG	AA	AA	AA	AA
chr01:12335190	T/C	1	12335190	+	NA	NA	NA	NA	NA	NA	TT	NN	TT	CC	CC	CC	TT	TT	CC	TT	TT	CC	TT	TT	TT	CC	CC	CC	CC	TT	CC	TT	TT	TT	CC	TT	CC	TT	TT	TT	TT	TT	CC	TT	TT	CC	TT	TT	CC
chr01:12941687	C/A	1	12941687	+	NA	NA	NA	NA	NA	NA	AA	CC	CC	CC	CC	CC	CC	AA	AA	AA	CC	CC	AA	AA	AA	CC	CC	CC	CC	AA	CC	CC	CC	NN	CC	AA	CC	AA	AA	CC	CC	AA	CC	AA	AA	AA	CC	CC	CC
chr01:13121543	C/T	1	13121543	+	NA	NA	NA	NA	NA	NA	CC	CC	CC	CC	CC	NN	TT	CC	CC	CC	CC	CC	CC	CC	CC	CC	CC	CC	CC	CC	CC	TT	TT	CC	CC	CC	CC	CC	CC	TT	TT	CC	CC	CC	CC	CC	CC	CC	CC
chr01:13442034	T/C	1	13442034	+	NA	NA	NA	NA	NA	NA	CC	TT	TT	CC	CC	TT	TT	CC	TT	CC	CC	CC	CC	TT	TT	CC	TT	CC	CC	TT	CC	TT	TT	NN	CC	TT	CC	TT	TT	TT	TT	TT	CC	TT	TT	CC	CC	NN	CC
chr01:13777831	T/C	1	13777831	+	NA	NA	NA	NA	NA	NA	TT	CC	CC	TT	TT	TT	CC	TT	TT	TT	TT	NN	TT	TT	TT	TT	TT	TT	TT	TT	TT	CC	CC	TT	TT	TT	TT	TT	TT	CC	CC	TT	TT	TT	TT	TT	TT	TT	TT
chr01:13902629	G/A	1	13902629	+	NA	NA	NA	NA	NA	NA	AA	GG	GG	AA	AA	GG	GG	GG	GG	GG	GG	AA	AA	AA	AA	GG	GG	AA	AA	AA	AA	GG	GG	GG	AA	GG	GG	AA	AA	GG	GG	AA	AA	AA	AA	GG	GG	GG	AA
chr01:14375630	G/A	1	14375630	+	NA	NA	NA	NA	NA	NA	GG	GG	AA	GG	GG	GG	AA	GG	GG	GG	GG	GG	GG	GG	GG	GG	GG	GG	GG	GG	GG	AA	AA	GG	GG	GG	GG	GG	GG	AA	AA	GG	AA	GG	GG	GG	GG	GG	GG
chr01:14508449	C/T	1	14508449	+	NA	NA	NA	NA	NA	NA	TT	NN	CC	TT	TT	TT	CC	TT	TT	CC	CC	TT	TT	CC	TT	TT	TT	TT	TT	CC	TT	TT	TT	CC	TT	TT	TT	CC	CC	CC	CC	CC	CC	CC	CC	CC	CC	CC	TT
chr01:14937939	A/G	1	14937939	+	NA	NA	NA	NA	NA	NA	AA	GG	GG	AA	AA	GG	GG	GG	GG	AA	GG	AA	AA	AA	GG	AA	GG	AA	AA	GG	AA	GG	GG	NN	AA	GG	GG	AA	AA	GG	GG	AA	GG	AA	AA	AA	GG	GG	AA
chr01:15092392	G/A	1	15092392	+	NA	NA	NA	NA	NA	NA	NN	GG	GG	AA	AA	GG	GG	GG	GG	GG	GG	GG	GG	GG	GG	GG	GG	GG	GG	GG	GG	GG	GG	GG	GG	GG	GG	GG	GG	GG	GG	GG	GG	GG	GG	GG	GG	GG	GG
chr01:15393352	T/A	1	15393352	+	NA	NA	NA	NA	NA	NA	NN	AA	AA	TT	TT	TT	AA	AA	TT	TT	TT	TT	TT	TT	TT	TT	AA	TT	TT	TT	TT	TT	TT	TT	TT	TT	TT	TT	TT	AA	AA	TT	AA	TT	TT	TT	NN	TT	TT
chr01:15883941	C/T	1	15883941	+	NA	NA	NA	NA	NA	NA	CC	TT	CC	CC	CC	TT	CC	TT	TT	TT	TT	CC	CC	TT	TT	CC	TT	CC	CC	TT	CC	TT	TT	TT	CC	TT	TT	TT	TT	CC	CC	TT	CC	TT	TT	TT	TT	TT	CC
chr01:16113201	G/T	1	16113201	+	NA	NA	NA	NA	NA	NA	TT	TT	GG	GG	GG	TT	GG	TT	TT	TT	TT	GG	GG	TT	TT	GG	TT	GG	GG	TT	GG	TT	TT	TT	GG	TT	TT	TT	TT	GG	GG	TT	GG	TT	TT	TT	TT	TT	GG
chr01:16284866	A/G	1	16284866	+	NA	NA	NA	NA	NA	NA	GG	AA	AA	GG	GG	AA	AA	AA	AA	AA	AA	GG	GG	AA	AA	GG	AA	GG	GG	AA	GG	AA	AA	AA	GG	AA	AA	AA	AA	AA	AA	AA	AA	AA	AA	AA	AA	AA	GG
chr01:16596849	C/A	1	16596849	+	NA	NA	NA	NA	NA	NA	CC	AA	AA	CC	CC	CC	AA	CC	CC	CC	CC	CC	CC	CC	CC	CC	CC	CC	CC	CC	CC	CC	CC	CC	NN	CC	CC	CC	CC	AA	AA	CC	AA	CC	CC	AA	CC	CC	CC
chr01:17008280	G/A	1	17008280	+	NA	NA	NA	NA	NA	NA	GG	GG	AA	GG	GG	GG	AA	GG	GG	NN	GG	GG	GG	GG	GG	GG	GG	GG	GG	GG	NN	GG	GG	GG	GG	GG	GG	GG	GG	AA	AA	GG	AA	GG	GG	GG	NN	NN	GG
chr01:17219764	A/T	1	17219764	+	NA	NA	NA	NA	NA	NA	TT	NN	AA	AA	AA	TT	AA	TT	TT	TT	TT	AA	AA	TT	TT	AA	TT	AA	AA	TT	AA	TT	TT	TT	AA	TT	TT	TT	TT	AA	AA	TT	AA	TT	TT	TT	TT	TT	AA
chr01:17426109	G/A	1	17426109	+	NA	NA	NA	NA	NA	NA	GG	NN	AA	GG	GG	GG	AA	GG	GG	GG	GG	GG	GG	GG	GG	GG	GG	GG	GG	GG	GG	GG	GG	GG	GG	GG	GG	GG	GG	AA	AA	GG	AA	GG	GG	GG	GG	GG	GG
chr01:17743869	T/C	1	17743869	+	NA	NA	NA	NA	NA	NA	NN	TT	TT	CC	CC	CC	TT	CC	TT	TT	CC	CC	CC	TT	TT	CC	CC	CC	CC	CC	CC	TT	TT	CC	CC	TT	CC	TT	TT	TT	TT	TT	TT	TT	TT	TT	CC	CC	CC
chr01:18102213	G/A	1	18102213	+	NA	NA	NA	NA	NA	NA	GG	GG	GG	GG	GG	GG	AA	NN	GG	GG	GG	GG	GG	GG	GG	GG	GG	GG	GG	NN	GG	GG	GG	GG	GG	GG	GG	GG	GG	AA	AA	GG	AA	GG	GG	GG	GG	GG	GG
chr01:18332445	T/G	1	18332445	+	NA	NA	NA	NA	NA	NA	TT	NN	GG	TT	TT	TT	GG	TT	TT	TT	TT	TT	TT	TT	TT	TT	TT	TT	TT	TT	TT	TT	TT	TT	TT	TT	TT	TT	TT	GG	GG	TT	GG	TT	TT	TT	TT	TT	TT
chr01:18501890	A/G	1	18501890	+	NA	NA	NA	NA	NA	NA	GG	AA	AA	GG	GG	GG	AA	GG	AA	GG	AA	GG	GG	GG	AA	GG	AA	GG	GG	AA	GG	GG	GG	AA	GG	AA	AA	AA	AA	AA	AA	AA	AA	AA	AA	AA	AA	AA	GG
chr01:18891591	G/T	1	18891591	+	NA	NA	NA	NA	NA	NA	GG	TT	TT	GG	GG	GG	TT	TT	GG	GG	GG	GG	GG	GG	GG	GG	GG	GG	GG	GG	NN	GG	GG	NN	GG	TT	GG	GG	GG	TT	TT	GG	TT	GG	GG	GG	GG	GG	GG
chr01:19308987	A/G	1	19308987	+	NA	NA	NA	NA	NA	NA	NN	AA	AA	GG	GG	AA	AA	AA	NN	AA	AA	GG	GG	AA	GG	GG	AA	GG	GG	AA	GG	GG	GG	AA	GG	AA	AA	AA	AA	AA	AA	AA	AA	AA	AA	AA	AA	AA	GG
chr01:20262103	C/T	1	20262103	+	NA	NA	NA	NA	NA	NA	CC	CC	TT	CC	CC	CC	TT	CC	CC	CC	TT	CC	CC	CC	CC	CC	CC	CC	CC	CC	CC	CC	CC	TT	CC	CC	CC	CC	TT	CC	CC	CC	TT	TT	CC	CC	TT	TT	CC
chr01:20418175	T/C	1	20418175	+	NA	NA	NA	NA	NA	NA	NN	CC	CC	TT	TT	TT	CC	TT	NN	TT	CC	TT	TT	TT	CC	TT	TT	TT	TT	TT	TT	TT	TT	CC	TT	TT	TT	TT	CC	CC	CC	TT	CC	CC	TT	CC	CC	CC	TT
chr01:20562598	T/A	1	20562598	+	NA	NA	NA	NA	NA	NA	NN	AA	AA	TT	TT	TT	AA	TT	AA	TT	AA	TT	TT	TT	AA	TT	TT	TT	TT	TT	TT	TT	TT	AA	TT	TT	TT	TT	AA	AA	AA	TT	AA	AA	AA	AA	AA	AA	TT
chr01:21011077	G/A	1	21011077	+	NA	NA	NA	NA	NA	NA	NN	NN	AA	GG	GG	GG	AA	GG	GG	GG	AA	GG	AA	AA	GG	AA	GG	GG	AA	GG	GG	GG	GG	AA	AA	GG	GG	GG	AA	GG	GG	GG	AA	AA	AA	AA	AA	AA	GG
chr01:22328417	G/A	1	22328417	+	NA	NA	NA	NA	NA	NA	GG	NN	GG	GG	GG	AA	GG	GG	GG	NN	NN	GG	GG	GG	GG	GG	NN	GG	GG	NN	GG	AA	AA	GG	GG	GG	AA	AA	GG	GG	GG	AA	GG	GG	GG	GG	NN	NN	GG
chr01:22554065	T/C	1	22554065	+	NA	NA	NA	NA	NA	NA	CC	NN	CC	TT	TT	TT	CC	TT	TT	TT	TT	TT	TT	TT	TT	TT	TT	TT	TT	TT	TT	TT	TT	CC	TT	CC	TT	TT	TT	CC	CC	TT	CC	CC	CC	TT	TT	TT	TT
chr01:22829240	C/A	1	22829240	+	NA	NA	NA	NA	NA	NA	AA	NN	AA	CC	AA	CC	AA	CC	CC	AA	CC	AA	CC	CC	CC	CC	CC	CC	CC	CC	CC	AA	AA	CC	CC	CC	CC	CC	CC	AA	AA	CC	AA	AA	AA	CC	CC	CC	CC
chr01:23091103	C/A	1	23091103	+	NA	NA	NA	NA	NA	NA	CC	NN	AA	CC	CC	CC	AA	CC	CC	CC	CC	CC	CC	CC	AA	CC	CC	CC	CC	CC	CC	CC	CC	CC	CC	CC	CC	CC	CC	AA	AA	CC	AA	AA	AA	CC	CC	CC	CC
chr01:23240729	G/A	1	23240729	+	NA	NA	NA	NA	NA	NA	NN	GG	GG	AA	GG	AA	GG	AA	GG	AA	AA	AA	AA	AA	GG	AA	AA	AA	AA	AA	AA	AA	AA	AA	AA	AA	AA	AA	AA	GG	GG	AA	GG	GG	GG	AA	NN	AA	AA
chr01:23656773	A/C	1	23656773	+	NA	NA	NA	NA	NA	NA	CC	NN	AA	NN	CC	CC	AA	AA	CC	AA	AA	AA	CC	AA	AA	AA	AA	AA	AA	AA	NN	AA	AA	CC	CC	CC	CC	CC	AA	AA	AA	CC	AA	AA	AA	AA	AA	AA	CC
chr01:24050118	A/G	1	24050118	+	NA	NA	NA	NA	NA	NA	AA	GG	AA	AA	AA	GG	AA	AA	GG	GG	AA	AA	AA	GG	GG	AA	AA	AA	AA	AA	AA	AA	AA	AA	AA	GG	GG	GG	AA	AA	AA	GG	AA	AA	AA	GG	AA	AA	AA
chr01:24515673	A/T	1	24515673	+	NA	NA	NA	NA	NA	NA	TT	TT	NN	AA	AA	AA	TT	TT	AA	TT	TT	AA	AA	TT	TT	AA	TT	AA	AA	AA	AA	AA	AA	AA	AA	TT	AA	AA	TT	TT	TT	AA	TT	TT	TT	TT	TT	TT	AA
chr01:24722142	C/T	1	24722142	+	NA	NA	NA	NA	NA	NA	CC	CC	TT	CC	CC	TT	TT	CC	TT	TT	CC	CC	CC	CC	CC	CC	CC	CC	CC	TT	CC	TT	TT	CC	CC	TT	TT	TT	CC	CC	CC	TT	CC	TT	CC	TT	CC	CC	CC
chr01:26187514	T/C	1	26187514	+	NA	NA	NA	NA	NA	NA	TT	CC	CC	TT	TT	CC	TT	TT	TT	TT	TT	TT	TT	TT	TT	TT	TT	TT	TT	TT	TT	TT	TT	TT	TT	CC	CC	CC	TT	TT	TT	CC	TT	CC	TT	TT	TT	TT	TT
chr01:27046296	T/G	1	27046296	+	NA	NA	NA	NA	NA	NA	GG	TT	TT	TT	TT	TT	GG	TT	TT	TT	GG	TT	TT	TT	TT	TT	TT	TT	TT	TT	TT	TT	TT	NN	TT	TT	TT	TT	TT	GG	GG	TT	GG	TT	GG	TT	GG	GG	TT
chr01:27330724	G/A	1	27330724	+	NA	NA	NA	NA	NA	NA	GG	GG	AA	GG	GG	AA	GG	AA	GG	GG	GG	GG	GG	GG	AA	GG	AA	GG	GG	AA	GG	GG	GG	NN	GG	AA	AA	AA	AA	GG	GG	AA	GG	AA	GG	GG	GG	GG	GG
chr01:28142020	A/T	1	28142020	+	NA	NA	NA	NA	NA	NA	AA	AA	AA	AA	TT	AA	TT	AA	AA	AA	AA	AA	AA	AA	AA	AA	AA	AA	AA	AA	AA	AA	AA	AA	AA	AA	AA	TT	AA	AA	AA	AA	TT	AA	AA	AA	AA	AA	AA
chr01:28478660	T/C	1	28478660	+	NA	NA	NA	NA	NA	NA	CC	CC	TT	TT	TT	CC	TT	CC	CC	CC	CC	TT	TT	TT	CC	TT	CC	TT	TT	CC	TT	CC	CC	TT	CC	CC	CC	TT	CC	TT	TT	CC	TT	CC	CC	CC	CC	CC	TT
chr01:28826738	C/A	1	28826738	+	NA	NA	NA	NA	NA	NA	CC	NN	AA	CC	CC	AA	CC	AA	CC	CC	CC	CC	CC	CC	CC	CC	AA	CC	CC	CC	CC	CC	CC	CC	CC	AA	AA	CC	AA	CC	CC	AA	CC	AA	CC	CC	CC	CC	CC
chr01:30341513	C/T	1	30341513	+	NA	NA	NA	NA	NA	NA	TT	CC	CC	CC	CC	CC	TT	CC	CC	CC	CC	CC	CC	CC	CC	CC	CC	CC	CC	CC	CC	CC	CC	CC	CC	CC	CC	TT	CC	CC	CC	CC	TT	CC	CC	CC	CC	CC	CC
chr01:30569798	G/A	1	30569798	+	NA	NA	NA	NA	NA	NA	AA	NN	GG	GG	GG	GG	AA	AA	AA	AA	GG	GG	GG	AA	AA	GG	GG	GG	GG	GG	GG	AA	AA	GG	GG	GG	GG	AA	GG	GG	GG	GG	AA	GG	AA	AA	GG	GG	GG
chr01:31396842	G/T	1	31396842	+	NA	NA	NA	NA	NA	NA	TT	GG	GG	GG	GG	GG	TT	GG	GG	GG	GG	GG	GG	GG	GG	GG	GG	GG	GG	GG	GG	TT	TT	GG	GG	GG	GG	TT	GG	TT	TT	GG	TT	GG	GG	GG	GG	GG	GG
chr01:32041358	A/G	1	32041358	+	NA	NA	NA	NA	NA	NA	GG	AA	AA	AA	AA	AA	GG	AA	AA	AA	AA	AA	AA	AA	AA	AA	AA	AA	AA	AA	AA	GG	GG	AA	AA	AA	AA	GG	AA	GG	GG	AA	GG	AA	GG	AA	AA	AA	AA
chr01:32359998	T/G	1	32359998	+	NA	NA	NA	NA	NA	NA	TT	TT	TT	GG	GG	TT	TT	GG	TT	TT	GG	GG	GG	TT	TT	GG	GG	GG	GG	GG	GG	TT	TT	TT	GG	GG	TT	TT	GG	TT	TT	GG	TT	GG	TT	TT	GG	GG	GG
chr01:32563460	A/G	1	32563460	+	NA	NA	NA	NA	NA	NA	AA	AA	AA	GG	GG	AA	AA	AA	GG	GG	GG	NN	GG	AA	AA	GG	GG	GG	GG	GG	GG	AA	AA	NN	GG	GG	AA	AA	GG	AA	AA	GG	AA	GG	AA	AA	GG	GG	GG
chr01:33164035	G/A	1	33164035	+	NA	NA	NA	NA	NA	NA	GG	AA	AA	GG	GG	AA	GG	GG	AA	AA	GG	GG	GG	GG	GG	GG	GG	GG	GG	GG	GG	GG	GG	GG	GG	GG	AA	GG	GG	GG	GG	GG	GG	AA	GG	GG	GG	GG	GG
chr01:33472174	C/T	1	33472174	+	NA	NA	NA	NA	NA	NA	CC	NN	CC	TT	TT	CC	CC	TT	TT	TT	TT	TT	TT	TT	TT	TT	TT	TT	TT	TT	TT	TT	TT	TT	TT	CC	CC	TT	TT	CC	CC	TT	CC	TT	CC	TT	TT	TT	TT
chr01:33695501	A/T	1	33695501	+	NA	NA	NA	NA	NA	NA	TT	NN	TT	AA	AA	AA	AA	AA	AA	AA	AA	AA	AA	AA	AA	AA	AA	AA	AA	AA	AA	AA	AA	AA	AA	TT	AA	AA	AA	AA	AA	AA	TT	AA	TT	AA	AA	AA	AA
chr01:33901317	G/T	1	33901317	+	NA	NA	NA	NA	NA	NA	GG	NN	GG	GG	GG	TT	TT	TT	TT	TT	TT	GG	GG	TT	TT	GG	TT	GG	GG	TT	GG	TT	TT	TT	GG	GG	TT	TT	TT	TT	TT	TT	GG	TT	GG	TT	TT	TT	GG
chr01:34201543	G/A	1	34201543	+	NA	NA	NA	NA	NA	NA	AA	GG	GG	NN	GG	AA	AA	AA	GG	GG	AA	NN	GG	AA	GG	GG	AA	NN	GG	NN	NN	AA	AA	NN	NN	GG	AA	AA	AA	AA	AA	AA	GG	AA	GG	AA	AA	AA	GG
chr01:34363755	A/C	1	34363755	+	NA	NA	NA	NA	NA	NA	CC	CC	CC	AA	AA	CC	CC	CC	AA	CC	CC	AA	AA	CC	CC	AA	CC	AA	AA	CC	AA	CC	CC	CC	AA	AA	CC	CC	CC	CC	CC	CC	AA	CC	AA	CC	CC	CC	AA
chr01:34508997	T/C	1	34508997	+	NA	NA	NA	NA	NA	NA	TT	TT	TT	TT	TT	TT	TT	CC	TT	CC	TT	TT	TT	TT	TT	TT	TT	TT	TT	TT	TT	TT	TT	TT	TT	CC	CC	TT	CC	TT	TT	CC	CC	CC	CC	CC	TT	TT	TT
chr01:35259107	A/T	1	35259107	+	NA	NA	NA	NA	NA	NA	AA	TT	TT	TT	TT	TT	TT	TT	TT	TT	AA	TT	TT	AA	TT	TT	AA	TT	TT	TT	TT	AA	AA	AA	TT	AA	TT	TT	TT	AA	AA	TT	AA	TT	AA	AA	AA	AA	TT
chr01:35794891	T/C	1	35794891	+	NA	NA	NA	NA	NA	NA	TT	NN	CC	CC	CC	CC	CC	TT	TT	NN	TT	CC	CC	TT	CC	CC	TT	CC	CC	NN	CC	TT	TT	NN	CC	CC	TT	TT	TT	TT	TT	TT	TT	TT	TT	CC	TT	TT	CC
chr01:36150523	A/T	1	36150523	+	NA	NA	NA	NA	NA	NA	AA	TT	TT	TT	TT	TT	TT	TT	TT	TT	TT	TT	TT	TT	TT	TT	TT	TT	TT	TT	TT	TT	TT	TT	TT	TT	TT	TT	TT	AA	AA	TT	AA	TT	AA	TT	TT	TT	TT
chr01:36419842	G/C	1	36419842	+	NA	NA	NA	NA	NA	NA	GG	CC	CC	CC	CC	CC	CC	CC	CC	CC	CC	CC	CC	CC	CC	CC	CC	CC	CC	CC	NN	CC	CC	NN	CC	CC	CC	CC	CC	GG	GG	CC	GG	CC	GG	CC	CC	CC	CC
chr01:37274755	T/C	1	37274755	+	NA	NA	NA	NA	NA	NA	TT	CC	CC	CC	CC	CC	CC	CC	CC	CC	CC	CC	CC	CC	TT	CC	CC	CC	CC	CC	CC	CC	CC	TT	CC	CC	CC	CC	CC	TT	TT	CC	TT	CC	TT	TT	CC	CC	CC
chr01:37680628	G/A	1	37680628	+	NA	NA	NA	NA	NA	NA	GG	AA	AA	AA	AA	AA	AA	GG	AA	AA	GG	AA	AA	AA	GG	AA	AA	AA	AA	AA	AA	AA	AA	GG	AA	AA	AA	AA	GG	GG	GG	AA	GG	GG	GG	GG	GG	GG	AA
chr01:37920337	T/A	1	37920337	+	NA	NA	NA	NA	NA	NA	TT	AA	AA	AA	NN	AA	AA	AA	AA	AA	AA	AA	AA	AA	AA	AA	TT	AA	TT	AA	AA	TT	TT	TT	AA	AA	AA	AA	AA	AA	AA	AA	TT	AA	TT	TT	AA	AA	AA
chr01:38632196	A/T	1	38632196	+	NA	NA	NA	NA	NA	NA	AA	AA	AA	TT	TT	AA	AA	TT	AA	AA	TT	TT	TT	TT	AA	TT	TT	TT	TT	TT	TT	TT	TT	TT	TT	AA	TT	TT	TT	AA	AA	TT	AA	TT	AA	TT	TT	TT	TT
chr01:39548506	C/T	1	39548506	+	NA	NA	NA	NA	NA	NA	CC	CC	CC	TT	TT	TT	CC	TT	TT	TT	TT	TT	TT	TT	TT	TT	TT	TT	TT	TT	TT	TT	TT	CC	TT	TT	TT	TT	TT	CC	CC	TT	CC	TT	CC	TT	TT	TT	TT
chr01:39955529	A/C	1	39955529	+	NA	NA	NA	NA	NA	NA	AA	CC	CC	CC	CC	CC	AA	CC	CC	CC	CC	CC	CC	CC	CC	CC	CC	CC	CC	CC	CC	CC	CC	CC	CC	AA	CC	CC	CC	CC	CC	CC	AA	CC	AA	CC	CC	CC	CC
chr01:40699488	A/G	1	40699488	+	NA	NA	NA	NA	NA	NA	AA	AA	AA	GG	GG	GG	GG	GG	GG	GG	GG	GG	GG	GG	GG	GG	GG	GG	GG	GG	NN	GG	GG	NN	GG	AA	AA	GG	GG	AA	AA	AA	AA	AA	AA	GG	GG	GG	GG
chr01:41020155	C/T	1	41020155	+	NA	NA	NA	NA	NA	NA	TT	TT	TT	CC	CC	TT	CC	CC	CC	TT	CC	CC	CC	TT	TT	CC	CC	CC	CC	CC	CC	CC	CC	TT	CC	TT	TT	CC	CC	CC	CC	TT	CC	TT	TT	CC	CC	CC	CC
chr01:41911439	T/A	1	41911439	+	NA	NA	NA	NA	NA	NA	TT	NN	TT	AA	AA	TT	TT	AA	AA	TT	TT	AA	AA	AA	AA	AA	TT	AA	AA	AA	AA	AA	AA	AA	AA	TT	TT	AA	TT	TT	TT	TT	AA	TT	TT	TT	TT	TT	AA
chr01:42425574	G/A	1	42425574	+	NA	NA	NA	NA	NA	NA	AA	AA	AA	GG	GG	GG	AA	GG	GG	GG	GG	GG	GG	GG	GG	GG	GG	NN	GG	GG	NN	GG	GG	GG	GG	AA	AA	GG	AA	AA	AA	AA	GG	AA	AA	GG	GG	GG	GG
chr01:42555349	T/C	1	42555349	+	NA	NA	NA	NA	NA	NA	TT	TT	TT	TT	CC	CC	TT	CC	TT	CC	CC	NN	NN	CC	CC	TT	TT	TT	TT	CC	TT	CC	CC	CC	TT	TT	TT	CC	CC	TT	TT	TT	CC	TT	TT	CC	CC	CC	TT
chr01:42877440	C/T	1	42877440	+	NA	NA	NA	NA	NA	NA	CC	CC	CC	TT	TT	CC	CC	CC	NN	TT	CC	TT	TT	CC	CC	TT	TT	TT	TT	CC	TT	CC	CC	TT	TT	CC	CC	TT	TT	CC	CC	CC	CC	CC	CC	CC	CC	CC	TT
chr01:43074709	G/T	1	43074709	+	NA	NA	NA	NA	NA	NA	NN	GG	GG	GG	GG	GG	TT	GG	TT	TT	GG	TT	TT	GG	GG	GG	TT	GG	GG	GG	GG	GG	GG	GG	GG	TT	TT	GG	TT	TT	TT	TT	GG	TT	TT	TT	GG	GG	GG
chr02:103273	A/T	2	103273	+	NA	NA	NA	NA	NA	NA	TT	NN	AA	AA	AA	AA	AA	AA	AA	TT	AA	AA	AA	AA	TT	AA	AA	AA	AA	AA	AA	TT	TT	AA	AA	AA	AA	AA	AA	TT	TT	AA	TT	AA	TT	AA	AA	AA	AA
chr02:316859	C/T	2	316859	+	NA	NA	NA	NA	NA	NA	CC	CC	TT	TT	TT	CC	CC	CC	CC	CC	CC	TT	TT	CC	CC	TT	CC	TT	TT	TT	TT	CC	CC	TT	TT	CC	CC	CC	CC	CC	CC	CC	CC	CC	TT	CC	CC	CC	TT
chr02:494373	C/T	2	494373	+	NA	NA	NA	NA	NA	NA	TT	CC	NN	CC	CC	CC	CC	CC	CC	CC	CC	CC	CC	CC	CC	CC	CC	CC	CC	CC	CC	CC	CC	CC	CC	CC	CC	CC	CC	CC	CC	CC	CC	CC	TT	CC	CC	CC	NN
chr02:629512	G/A	2	629512	+	NA	NA	NA	NA	NA	NA	AA	AA	GG	GG	GG	GG	AA	AA	AA	AA	AA	GG	GG	GG	AA	GG	AA	GG	GG	NN	GG	AA	AA	GG	GG	GG	GG	AA	GG	GG	GG	AA	AA	AA	AA	GG	AA	AA	GG
chr02:890901	T/C	2	890901	+	NA	NA	NA	NA	NA	NA	CC	CC	CC	TT	TT	TT	CC	CC	TT	TT	CC	TT	TT	TT	CC	TT	CC	TT	TT	TT	TT	CC	CC	TT	TT	TT	TT	CC	TT	CC	CC	CC	TT	CC	CC	CC	CC	CC	TT
chr02:1082416	G/A	2	1082416	+	NA	NA	NA	NA	NA	NA	AA	GG	GG	AA	AA	AA	GG	GG	GG	GG	GG	AA	AA	GG	GG	AA	GG	AA	AA	AA	AA	GG	GG	GG	AA	GG	AA	GG	GG	GG	GG	GG	GG	GG	GG	GG	GG	GG	AA
chr02:1288670	G/A	2	1288670	+	NA	NA	NA	NA	NA	NA	GG	GG	GG	GG	GG	GG	AA	NN	AA	AA	GG	GG	GG	GG	GG	GG	AA	GG	GG	AA	GG	NN	AA	GG	GG	AA	GG	AA	GG	AA	AA	AA	AA	AA	GG	AA	GG	GG	GG
chr02:1380527	A/G	2	1380527	+	NA	NA	NA	NA	NA	NA	GG	AA	AA	AA	GG	GG	AA	AA	AA	AA	AA	AA	AA	AA	AA	GG	AA	GG	GG	AA	GG	AA	AA	AA	GG	AA	GG	AA	AA	AA	AA	AA	AA	AA	AA	AA	AA	AA	GG
chr02:1487009	C/T	2	1487009	+	NA	NA	NA	NA	NA	NA	CC	TT	TT	CC	CC	TT	CC	CC	CC	CC	TT	CC	CC	TT	CC	CC	CC	CC	CC	CC	CC	TT	TT	TT	CC	CC	TT	CC	TT	CC	CC	CC	CC	CC	TT	CC	TT	TT	CC
chr02:1660713	T/C	2	1660713	+	NA	NA	NA	NA	NA	NA	CC	TT	TT	TT	TT	CC	TT	CC	TT	TT	CC	TT	TT	TT	TT	TT	TT	TT	TT	TT	TT	CC	CC	CC	TT	CC	CC	TT	CC	CC	CC	TT	TT	TT	CC	CC	CC	CC	TT
chr02:2008370	T/C	2	2008370	+	NA	NA	NA	NA	NA	NA	TT	TT	TT	TT	TT	TT	TT	TT	TT	TT	TT	TT	TT	TT	TT	TT	TT	TT	TT	TT	TT	TT	TT	CC	TT	TT	TT	TT	CC	CC	CC	TT	TT	TT	CC	TT	TT	TT	TT
chr02:2334960	C/T	2	2334960	+	NA	NA	NA	NA	NA	NA	CC	CC	CC	CC	CC	CC	CC	CC	CC	CC	CC	CC	CC	CC	CC	CC	CC	CC	CC	CC	CC	CC	CC	NN	CC	CC	CC	CC	TT	CC	CC	CC	CC	CC	TT	CC	CC	CC	CC
chr02:2819095	C/T	2	2819095	+	NA	NA	NA	NA	NA	NA	CC	TT	TT	CC	CC	CC	TT	TT	TT	TT	TT	CC	CC	TT	TT	TT	CC	CC	TT	CC	CC	TT	TT	TT	TT	CC	CC	TT	CC	CC	CC	TT	TT	TT	CC	TT	TT	TT	CC
chr02:3136771	A/T	2	3136771	+	NA	NA	NA	NA	NA	NA	TT	TT	TT	TT	AA	TT	TT	TT	TT	TT	TT	AA	AA	TT	TT	AA	TT	AA	AA	AA	TT	TT	TT	AA	AA	AA	TT	TT	AA	AA	AA	TT	TT	TT	AA	TT	TT	TT	AA
chr02:3477202	A/C	2	3477202	+	NA	NA	NA	NA	NA	NA	AA	AA	AA	AA	AA	AA	AA	AA	AA	AA	AA	AA	AA	AA	AA	AA	AA	AA	AA	AA	AA	AA	AA	CC	AA	CC	AA	AA	CC	CC	CC	AA	AA	AA	CC	AA	AA	AA	AA
chr02:3830712	G/A	2	3830712	+	NA	NA	NA	NA	NA	NA	GG	AA	AA	AA	AA	AA	AA	AA	AA	AA	AA	AA	AA	AA	GG	AA	AA	AA	AA	AA	AA	GG	GG	AA	AA	AA	GG	AA	AA	AA	AA	AA	GG	AA	GG	AA	AA	AA	AA
chr02:4047646	A/G	2	4047646	+	NA	NA	NA	NA	NA	NA	GG	AA	AA	AA	GG	GG	GG	AA	GG	GG	GG	GG	GG	AA	AA	GG	AA	GG	GG	GG	AA	GG	GG	GG	GG	GG	AA	AA	GG	AA	AA	AA	AA	GG	AA	GG	GG	GG	GG
chr02:4342883	T/C	2	4342883	+	NA	NA	NA	NA	NA	NA	CC	CC	CC	CC	CC	CC	CC	CC	CC	TT	CC	CC	CC	CC	CC	CC	CC	CC	CC	CC	CC	TT	TT	NN	CC	CC	TT	TT	CC	TT	TT	TT	TT	CC	TT	NN	NN	CC	CC
chr02:4823175	C/T	2	4823175	+	NA	NA	NA	NA	NA	NA	CC	CC	TT	CC	CC	CC	CC	CC	CC	CC	CC	TT	TT	TT	CC	TT	CC	TT	TT	TT	NN	CC	CC	NN	TT	TT	CC	CC	TT	CC	CC	CC	TT	TT	TT	CC	CC	CC	TT
chr02:4930742	C/T	2	4930742	+	NA	NA	NA	NA	NA	NA	TT	CC	CC	CC	CC	TT	CC	TT	TT	CC	CC	TT	TT	TT	CC	TT	TT	TT	TT	TT	CC	CC	CC	CC	TT	CC	TT	CC	CC	TT	TT	CC	TT	CC	TT	CC	CC	CC	TT
chr02:5231169	G/T	2	5231169	+	NA	NA	NA	NA	NA	NA	GG	TT	GG	GG	TT	GG	GG	GG	GG	TT	TT	GG	GG	GG	GG	GG	GG	GG	GG	GG	GG	GG	GG	GG	GG	TT	GG	GG	GG	GG	GG	GG	GG	GG	GG	GG	TT	TT	GG
chr02:5836334	G/A	2	5836334	+	NA	NA	NA	NA	NA	NA	GG	GG	GG	GG	GG	GG	AA	AA	AA	AA	AA	GG	GG	GG	GG	GG	AA	GG	GG	AA	GG	GG	GG	AA	GG	GG	GG	GG	GG	GG	GG	GG	AA	GG	AA	AA	AA	AA	GG
chr02:6186335	T/C	2	6186335	+	NA	NA	NA	NA	NA	NA	CC	CC	CC	TT	TT	CC	TT	TT	NN	CC	TT	TT	TT	TT	TT	TT	TT	TT	TT	TT	TT	TT	TT	CC	TT	CC	TT	TT	CC	CC	CC	TT	TT	CC	TT	CC	TT	TT	TT
chr02:6373446	G/C	2	6373446	+	NA	NA	NA	NA	NA	NA	GG	GG	GG	CC	CC	GG	GG	GG	GG	GG	GG	CC	CC	CC	CC	CC	GG	CC	CC	GG	CC	GG	GG	GG	CC	GG	GG	GG	GG	GG	GG	GG	GG	GG	GG	GG	GG	GG	CC
chr02:6805305	T/A	2	6805305	+	NA	NA	NA	NA	NA	NA	AA	TT	AA	TT	TT	TT	AA	TT	TT	TT	TT	TT	TT	TT	TT	TT	TT	TT	TT	AA	TT	TT	TT	TT	TT	TT	AA	AA	AA	TT	TT	AA	TT	TT	TT	TT	TT	TT	TT
chr02:7342223	G/T	2	7342223	+	NA	NA	NA	NA	NA	NA	TT	NN	GG	GG	GG	TT	GG	GG	GG	GG	GG	GG	GG	GG	GG	GG	GG	GG	GG	GG	GG	GG	GG	TT	GG	TT	TT	GG	TT	TT	TT	TT	TT	TT	TT	TT	GG	GG	GG
chr02:8019748	T/G	2	8019748	+	NA	NA	NA	NA	NA	NA	GG	TT	TT	TT	TT	GG	TT	GG	TT	NN	TT	NN	TT	GG	GG	TT	TT	TT	TT	GG	TT	TT	TT	TT	TT	GG	TT	GG	TT	GG	GG	TT	TT	GG	TT	TT	TT	TT	TT
chr02:8814718	G/A	2	8814718	+	NA	NA	NA	NA	NA	NA	GG	GG	AA	GG	GG	GG	AA	GG	GG	GG	GG	GG	GG	GG	GG	GG	GG	GG	GG	GG	GG	GG	GG	GG	GG	GG	AA	AA	GG	GG	GG	AA	GG	GG	GG	GG	GG	GG	GG
chr02:9570228	A/G	2	9570228	+	NA	NA	NA	NA	NA	NA	AA	AA	GG	AA	AA	AA	GG	AA	GG	GG	GG	AA	AA	AA	AA	AA	AA	AA	AA	GG	AA	AA	AA	GG	AA	AA	AA	AA	GG	GG	GG	GG	AA	GG	AA	AA	GG	GG	AA
chr02:9801099	T/G	2	9801099	+	NA	NA	NA	NA	NA	NA	TT	GG	GG	TT	TT	TT	GG	TT	GG	TT	GG	TT	TT	TT	TT	TT	TT	TT	TT	GG	NN	TT	TT	GG	TT	TT	TT	TT	TT	GG	GG	TT	TT	GG	TT	TT	GG	GG	TT
chr02:9975660	G/A	2	9975660	+	NA	NA	NA	NA	NA	NA	GG	GG	GG	GG	GG	GG	GG	GG	AA	GG	GG	GG	GG	AA	GG	GG	GG	GG	GG	GG	GG	GG	GG	GG	GG	GG	GG	GG	AA	AA	AA	AA	GG	AA	GG	GG	GG	GG	GG
chr02:10555263	C/T	2	10555263	+	NA	NA	NA	NA	NA	NA	TT	NN	CC	CC	CC	TT	CC	TT	CC	CC	CC	CC	CC	TT	CC	CC	TT	CC	CC	TT	CC	CC	CC	CC	CC	TT	TT	TT	TT	TT	TT	TT	TT	CC	CC	CC	CC	CC	TT
chr02:10874369	G/T	2	10874369	+	NA	NA	NA	NA	NA	NA	GG	NN	TT	TT	GG	TT	TT	GG	GG	TT	TT	TT	TT	TT	TT	TT	GG	TT	TT	GG	TT	TT	TT	GG	TT	GG	GG	TT	TT	TT	TT	TT	GG	GG	GG	GG	TT	TT	TT
chr02:11102648	T/C	2	11102648	+	NA	NA	NA	NA	NA	NA	TT	TT	NN	TT	TT	CC	TT	TT	TT	CC	CC	TT	TT	CC	CC	TT	TT	TT	TT	TT	TT	CC	CC	TT	TT	TT	TT	CC	CC	CC	CC	CC	TT	TT	TT	TT	NN	CC	CC
chr02:11701123	G/A	2	11701123	+	NA	NA	NA	NA	NA	NA	AA	AA	AA	GG	GG	GG	AA	GG	AA	AA	AA	GG	GG	AA	GG	GG	AA	GG	GG	GG	GG	AA	AA	GG	GG	AA	AA	AA	AA	AA	AA	AA	AA	GG	GG	GG	AA	AA	GG
chr02:13962476	T/A	2	13962476	+	NA	NA	NA	NA	NA	NA	TT	AA	TT	TT	TT	TT	AA	AA	TT	AA	TT	TT	TT	AA	TT	TT	AA	TT	TT	AA	TT	AA	AA	NN	TT	AA	AA	AA	AA	AA	AA	TT	TT	TT	TT	TT	TT	TT	TT
chr02:16224316	T/C	2	16224316	+	NA	NA	NA	NA	NA	NA	CC	NN	NN	NN	CC	TT	TT	TT	CC	TT	TT	NN	NN	TT	CC	CC	TT	NN	CC	TT	NN	CC	CC	TT	NN	CC	CC	TT	TT	CC	CC	CC	TT	TT	TT	TT	TT	TT	CC
chr02:16464872	C/T	2	16464872	+	NA	NA	NA	NA	NA	NA	TT	TT	TT	CC	TT	CC	TT	CC	TT	TT	CC	CC	CC	CC	TT	CC	CC	CC	CC	CC	CC	TT	TT	CC	CC	TT	TT	CC	CC	TT	TT	TT	CC	CC	CC	CC	CC	CC	CC
chr02:16919033	A/G	2	16919033	+	NA	NA	NA	NA	NA	NA	AA	NN	GG	AA	AA	AA	AA	AA	AA	AA	AA	AA	AA	GG	AA	GG	GG	AA	GG	GG	AA	AA	AA	GG	GG	AA	AA	AA	AA	AA	AA	AA	AA	AA	GG	GG	AA	AA	GG
chr02:17160895	T/C	2	17160895	+	NA	NA	NA	NA	NA	NA	TT	CC	TT	CC	CC	TT	CC	TT	TT	TT	TT	CC	CC	TT	TT	CC	TT	CC	CC	TT	CC	TT	TT	TT	TT	CC	CC	TT	TT	CC	CC	TT	TT	TT	TT	TT	TT	TT	TT
chr02:18370293	G/A	2	18370293	+	NA	NA	NA	NA	NA	NA	GG	GG	GG	GG	GG	GG	GG	GG	AA	GG	AA	AA	AA	GG	AA	AA	GG	GG	AA	AA	GG	AA	AA	GG	AA	GG	GG	GG	AA	GG	GG	AA	GG	GG	GG	GG	AA	AA	GG
chr02:18811812	G/T	2	18811812	+	NA	NA	NA	NA	NA	NA	GG	TT	GG	GG	GG	GG	GG	GG	GG	GG	GG	GG	GG	GG	GG	GG	GG	GG	GG	GG	GG	GG	GG	GG	GG	TT	TT	GG	GG	TT	TT	GG	GG	GG	GG	GG	GG	GG	GG
chr02:19283769	G/T	2	19283769	+	NA	NA	NA	NA	NA	NA	GG	NN	TT	GG	GG	TT	GG	TT	GG	GG	GG	GG	GG	TT	TT	GG	TT	GG	GG	NN	NN	TT	TT	NN	GG	GG	TT	GG	TT	TT	TT	TT	TT	TT	TT	TT	GG	GG	GG
chr02:19642635	C/T	2	19642635	+	NA	NA	NA	NA	NA	NA	CC	TT	TT	CC	CC	TT	TT	TT	TT	TT	TT	NN	NN	TT	CC	CC	TT	CC	CC	TT	CC	TT	TT	CC	CC	TT	TT	CC	CC	CC	CC	TT	TT	TT	TT	TT	TT	TT	CC
chr02:19981768	A/G	2	19981768	+	NA	NA	NA	NA	NA	NA	AA	GG	GG	AA	AA	GG	GG	GG	GG	GG	GG	AA	AA	GG	GG	AA	GG	AA	AA	GG	AA	GG	GG	GG	AA	GG	GG	AA	AA	AA	AA	GG	GG	GG	GG	GG	GG	GG	AA
chr02:20145859	C/T	2	20145859	+	NA	NA	NA	NA	NA	NA	TT	CC	CC	CC	CC	CC	CC	CC	CC	CC	CC	CC	CC	CC	CC	CC	CC	CC	CC	CC	CC	CC	CC	CC	CC	CC	CC	TT	TT	TT	TT	CC	CC	CC	CC	CC	CC	CC	CC
chr02:20824958	A/G	2	20824958	+	NA	NA	NA	NA	NA	NA	AA	AA	AA	AA	AA	AA	AA	GG	GG	AA	GG	AA	AA	AA	GG	AA	GG	AA	AA	AA	AA	AA	AA	AA	AA	AA	AA	GG	GG	GG	GG	GG	AA	AA	AA	AA	GG	GG	AA
chr02:21060669	C/T	2	21060669	+	NA	NA	NA	NA	NA	NA	CC	CC	CC	TT	TT	CC	TT	TT	CC	CC	CC	TT	TT	TT	TT	TT	TT	TT	TT	TT	TT	TT	TT	CC	TT	TT	CC	TT	CC	CC	CC	TT	CC	CC	CC	TT	CC	CC	TT
chr02:21832777	A/G	2	21832777	+	NA	NA	NA	NA	NA	NA	GG	AA	AA	GG	GG	AA	AA	AA	NN	GG	AA	GG	GG	AA	AA	GG	AA	GG	GG	AA	GG	AA	AA	GG	GG	AA	GG	GG	AA	AA	AA	GG	GG	AA	AA	AA	AA	AA	GG
chr02:22340836	T/C	2	22340836	+	NA	NA	NA	NA	NA	NA	TT	TT	TT	TT	TT	CC	CC	TT	TT	TT	CC	TT	TT	TT	TT	TT	CC	TT	TT	TT	TT	TT	TT	CC	TT	CC	TT	TT	CC	CC	CC	TT	TT	CC	TT	CC	CC	CC	TT
chr02:23073414	G/T	2	23073414	+	NA	NA	NA	NA	NA	NA	GG	GG	GG	TT	TT	GG	TT	GG	GG	GG	GG	TT	TT	GG	GG	TT	GG	TT	TT	GG	TT	GG	GG	TT	TT	GG	GG	GG	TT	GG	GG	GG	GG	GG	GG	GG	GG	GG	TT
chr02:23396915	C/A	2	23396915	+	NA	NA	NA	NA	NA	NA	CC	CC	CC	CC	CC	CC	CC	CC	CC	CC	AA	NN	CC	AA	AA	AA	AA	CC	AA	NN	AA	NN	CC	NN	CC	CC	CC	CC	CC	CC	CC	CC	CC	CC	AA	NN	AA	AA	CC
chr02:23538743	G/A	2	23538743	+	NA	NA	NA	NA	NA	NA	AA	GG	GG	GG	GG	AA	GG	AA	GG	GG	GG	GG	GG	GG	GG	AA	GG	AA	AA	GG	AA	AA	AA	GG	GG	AA	GG	AA	GG	GG	GG	GG	AA	GG	GG	GG	GG	GG	GG
chr02:23852677	A/G	2	23852677	+	NA	NA	NA	NA	NA	NA	AA	GG	GG	GG	AA	AA	AA	AA	GG	AA	AA	GG	GG	AA	GG	GG	GG	GG	GG	GG	GG	GG	GG	AA	GG	GG	AA	AA	GG	GG	GG	GG	AA	GG	AA	AA	AA	AA	GG
chr02:24168273	G/A	2	24168273	+	NA	NA	NA	NA	NA	NA	GG	AA	AA	AA	GG	AA	GG	AA	AA	GG	GG	AA	AA	GG	GG	AA	GG	NN	GG	GG	AA	GG	GG	GG	AA	AA	GG	AA	AA	AA	AA	AA	GG	AA	GG	GG	GG	GG	GG
chr02:24264653	A/C	2	24264653	+	NA	NA	NA	NA	NA	NA	CC	AA	AA	AA	CC	AA	AA	AA	AA	AA	AA	AA	AA	AA	AA	AA	AA	AA	AA	AA	CC	AA	AA	AA	AA	AA	AA	AA	CC	AA	AA	AA	CC	AA	AA	AA	AA	AA	AA
chr02:24772301	C/A	2	24772301	+	NA	NA	NA	NA	NA	NA	AA	CC	CC	CC	CC	CC	CC	CC	AA	CC	AA	CC	CC	CC	AA	CC	CC	CC	CC	AA	CC	CC	CC	CC	CC	CC	CC	CC	AA	CC	CC	CC	AA	CC	AA	AA	AA	AA	CC
chr02:24887320	T/C	2	24887320	+	NA	NA	NA	NA	NA	NA	NN	CC	CC	TT	TT	CC	TT	NN	TT	TT	TT	TT	TT	CC	TT	TT	TT	TT	TT	TT	TT	CC	CC	TT	TT	CC	TT	CC	CC	CC	CC	CC	CC	CC	CC	TT	TT	TT	TT
chr02:25193353	T/C	2	25193353	+	NA	NA	NA	NA	NA	NA	TT	CC	CC	CC	CC	TT	TT	CC	CC	TT	CC	TT	TT	CC	TT	CC	CC	CC	CC	NN	CC	TT	TT	CC	CC	CC	CC	TT	TT	CC	CC	CC	TT	CC	TT	TT	CC	CC	CC
chr02:25415397	A/T	2	25415397	+	NA	NA	NA	NA	NA	NA	TT	AA	AA	TT	TT	AA	TT	AA	AA	TT	AA	NN	TT	AA	AA	TT	AA	NN	AA	AA	TT	AA	AA	NN	AA	AA	AA	AA	TT	AA	AA	AA	TT	AA	AA	AA	AA	AA	TT
chr02:25949636	A/C	2	25949636	+	NA	NA	NA	NA	NA	NA	AA	AA	AA	NN	CC	AA	CC	AA	AA	CC	CC	NN	NN	AA	AA	AA	AA	CC	NN	CC	NN	CC	CC	NN	NN	AA	CC	AA	AA	AA	AA	AA	AA	AA	AA	AA	CC	NN	NN
chr02:26406867	G/A	2	26406867	+	NA	NA	NA	NA	NA	NA	GG	GG	GG	GG	GG	AA	AA	GG	AA	GG	AA	GG	GG	GG	GG	GG	GG	GG	GG	GG	GG	GG	GG	GG	GG	GG	GG	AA	AA	AA	AA	GG	AA	AA	GG	GG	AA	AA	GG
chr02:27548893	A/C	2	27548893	+	NA	NA	NA	NA	NA	NA	AA	CC	CC	AA	AA	CC	AA	AA	AA	AA	AA	AA	AA	AA	AA	AA	AA	AA	AA	AA	AA	AA	AA	AA	AA	CC	AA	CC	AA	AA	AA	CC	CC	CC	CC	AA	AA	AA	AA
chr02:28049479	G/A	2	28049479	+	NA	NA	NA	NA	NA	NA	AA	GG	GG	AA	AA	GG	AA	GG	GG	GG	GG	AA	AA	GG	AA	AA	GG	AA	AA	GG	AA	AA	AA	GG	AA	GG	GG	GG	AA	AA	AA	GG	GG	GG	GG	GG	GG	GG	AA
chr02:28211032	T/C	2	28211032	+	NA	NA	NA	NA	NA	NA	NN	TT	TT	CC	CC	TT	CC	CC	TT	CC	TT	CC	CC	TT	TT	CC	CC	CC	CC	CC	CC	CC	CC	NN	CC	TT	TT	CC	CC	TT	TT	CC	TT	TT	CC	CC	TT	TT	CC
chr02:28778297	A/G	2	28778297	+	NA	NA	NA	NA	NA	NA	AA	AA	AA	AA	AA	GG	GG	GG	GG	GG	GG	AA	AA	GG	AA	AA	GG	AA	AA	GG	AA	AA	AA	GG	AA	AA	GG	GG	AA	AA	AA	AA	AA	GG	GG	AA	GG	GG	AA
chr02:29415200	T/C	2	29415200	+	NA	NA	NA	NA	NA	NA	TT	CC	NN	TT	TT	TT	TT	NN	TT	NN	CC	TT	TT	TT	TT	TT	CC	TT	TT	TT	NN	TT	TT	NN	TT	NN	CC	TT	TT	TT	TT	TT	CC	TT	NN	TT	CC	CC	TT
chr02:29568762	C/T	2	29568762	+	NA	NA	NA	NA	NA	NA	TT	CC	CC	TT	TT	TT	TT	CC	CC	TT	TT	TT	TT	TT	TT	TT	CC	TT	TT	TT	TT	CC	CC	TT	TT	CC	TT	TT	CC	CC	CC	CC	CC	TT	CC	CC	TT	TT	TT
chr02:29718772	C/T	2	29718772	+	NA	NA	NA	NA	NA	NA	TT	CC	TT	TT	TT	CC	CC	CC	CC	CC	CC	TT	TT	CC	NN	TT	CC	TT	TT	CC	TT	NN	NN	NN	TT	CC	NN	CC	CC	CC	CC	CC	CC	CC	CC	CC	CC	CC	TT
chr02:30345735	C/A	2	30345735	+	NA	NA	NA	NA	NA	NA	AA	AA	AA	AA	AA	CC	CC	CC	AA	AA	CC	AA	AA	AA	CC	AA	CC	AA	AA	CC	AA	AA	AA	NN	AA	AA	CC	CC	CC	CC	CC	CC	AA	CC	AA	AA	CC	CC	AA
chr02:30530432	A/G	2	30530432	+	NA	NA	NA	NA	NA	NA	AA	AA	AA	AA	AA	AA	AA	GG	GG	AA	GG	AA	AA	AA	GG	AA	GG	AA	AA	GG	AA	AA	AA	AA	AA	AA	AA	AA	GG	GG	GG	GG	AA	AA	AA	AA	NN	GG	AA
chr02:31135814	C/T	2	31135814	+	NA	NA	NA	NA	NA	NA	CC	CC	CC	TT	TT	TT	TT	TT	CC	CC	TT	TT	TT	CC	CC	TT	CC	TT	TT	CC	TT	CC	CC	TT	TT	CC	TT	TT	CC	CC	CC	CC	CC	TT	CC	CC	TT	TT	TT
chr02:31403314	A/T	2	31403314	+	NA	NA	NA	NA	NA	NA	AA	AA	AA	TT	TT	TT	AA	AA	AA	AA	AA	TT	TT	AA	AA	TT	AA	NN	TT	AA	TT	AA	AA	AA	TT	AA	TT	TT	AA	AA	AA	AA	AA	TT	AA	AA	AA	AA	TT
chr02:31678155	T/G	2	31678155	+	NA	NA	NA	NA	NA	NA	TT	TT	NN	GG	GG	GG	GG	TT	GG	TT	TT	GG	GG	TT	TT	GG	TT	GG	GG	TT	NN	TT	TT	TT	GG	TT	GG	GG	TT	TT	TT	GG	TT	GG	TT	TT	TT	TT	GG
chr02:31914486	G/A	2	31914486	+	NA	NA	NA	NA	NA	NA	GG	GG	GG	GG	GG	GG	GG	GG	AA	GG	GG	GG	GG	AA	AA	GG	GG	GG	GG	AA	GG	AA	AA	GG	GG	AA	GG	GG	AA	AA	AA	GG	AA	GG	AA	AA	GG	GG	GG
chr02:32101050	G/A	2	32101050	+	NA	NA	NA	NA	NA	NA	GG	GG	GG	GG	GG	GG	GG	GG	GG	GG	GG	GG	GG	GG	GG	GG	GG	GG	GG	AA	GG	AA	AA	GG	GG	AA	GG	GG	GG	AA	AA	AA	AA	GG	AA	GG	GG	GG	GG
chr02:32303539	A/T	2	32303539	+	NA	NA	NA	NA	NA	NA	AA	AA	AA	TT	TT	TT	TT	AA	AA	AA	AA	TT	TT	AA	TT	TT	AA	TT	TT	AA	TT	TT	TT	AA	TT	AA	TT	TT	TT	AA	AA	AA	AA	TT	AA	AA	AA	AA	TT
chr02:33035683	A/G	2	33035683	+	NA	NA	NA	NA	NA	NA	GG	AA	AA	AA	AA	GG	GG	AA	AA	AA	AA	AA	AA	AA	AA	AA	AA	AA	AA	GG	AA	AA	AA	AA	AA	AA	GG	GG	AA	GG	GG	AA	GG	AA	AA	AA	AA	AA	AA
chr02:34072964	C/T	2	34072964	+	NA	NA	NA	NA	NA	NA	TT	CC	CC	CC	CC	CC	CC	CC	CC	CC	TT	CC	CC	CC	CC	CC	CC	CC	CC	CC	CC	CC	CC	CC	CC	CC	CC	CC	CC	TT	TT	CC	TT	CC	TT	CC	TT	TT	CC
chr02:34425408	G/A	2	34425408	+	NA	NA	NA	NA	NA	NA	GG	AA	AA	GG	GG	AA	AA	AA	GG	GG	AA	GG	GG	GG	AA	GG	AA	GG	GG	GG	GG	AA	AA	AA	GG	AA	AA	AA	AA	GG	GG	AA	GG	AA	GG	AA	AA	AA	GG
chr02:34707946	G/T	2	34707946	+	NA	NA	NA	NA	NA	NA	TT	GG	GG	GG	GG	TT	TT	GG	GG	GG	GG	GG	GG	GG	GG	GG	GG	GG	GG	GG	GG	GG	GG	GG	GG	TT	TT	TT	GG	GG	GG	TT	GG	GG	GG	GG	GG	GG	GG
chr02:34865754	A/G	2	34865754	+	NA	NA	NA	NA	NA	NA	AA	AA	AA	AA	AA	AA	AA	GG	GG	NN	GG	AA	AA	GG	AA	AA	AA	AA	AA	GG	AA	GG	GG	NN	AA	AA	AA	AA	GG	AA	AA	AA	AA	GG	GG	AA	GG	NN	AA
chr02:34868096	G/A	2	34868096	+	NA	NA	NA	NA	NA	NA	GG	GG	AA	GG	AA	GG	GG	AA	AA	GG	AA	GG	GG	AA	GG	GG	GG	GG	GG	AA	GG	AA	AA	GG	GG	GG	GG	GG	AA	GG	GG	GG	GG	AA	AA	GG	AA	AA	GG
chr02:35216781	A/C	2	35216781	+	NA	NA	NA	NA	NA	NA	CC	AA	AA	CC	AA	AA	AA	CC	AA	AA	AA	AA	AA	AA	AA	AA	AA	AA	AA	AA	CC	AA	AA	AA	CC	AA	AA	CC	AA	AA	AA	AA	AA	AA	AA	AA	AA	AA	AA
chr02:35401891	C/A	2	35401891	+	NA	NA	NA	NA	NA	NA	AA	CC	CC	CC	CC	AA	AA	CC	CC	CC	CC	CC	CC	CC	CC	CC	CC	CC	CC	CC	CC	CC	CC	CC	CC	AA	AA	AA	CC	CC	CC	AA	AA	CC	CC	CC	CC	CC	CC
chr02:35568365	G/A	2	35568365	+	NA	NA	NA	NA	NA	NA	AA	GG	GG	GG	GG	GG	AA	GG	GG	AA	GG	GG	GG	GG	GG	GG	GG	GG	GG	AA	GG	AA	AA	GG	GG	AA	AA	AA	GG	AA	AA	AA	AA	GG	GG	GG	GG	GG	GG
chr03:484812	T/C	3	484812	+	NA	NA	NA	NA	NA	NA	TT	CC	CC	TT	TT	TT	CC	TT	CC	TT	TT	TT	TT	TT	TT	TT	TT	TT	TT	TT	TT	TT	TT	TT	TT	TT	TT	CC	CC	CC	CC	CC	TT	CC	TT	TT	TT	TT	TT
chr03:851785	T/C	3	851785	+	NA	NA	NA	NA	NA	NA	TT	CC	CC	TT	TT	TT	CC	TT	NN	TT	TT	TT	TT	TT	TT	TT	TT	TT	TT	TT	TT	TT	TT	TT	TT	TT	TT	CC	CC	CC	CC	CC	TT	CC	CC	TT	TT	TT	TT
chr03:1270943	G/A	3	1270943	+	NA	NA	NA	NA	NA	NA	GG	GG	GG	GG	GG	GG	GG	AA	AA	AA	AA	GG	GG	AA	AA	GG	AA	GG	GG	AA	GG	AA	AA	AA	GG	AA	AA	GG	GG	GG	GG	GG	AA	GG	GG	AA	AA	AA	GG
chr03:1481412	C/T	3	1481412	+	NA	NA	NA	NA	NA	NA	TT	TT	TT	CC	CC	TT	TT	CC	CC	CC	CC	CC	CC	CC	CC	CC	CC	CC	CC	CC	CC	CC	CC	CC	CC	CC	CC	TT	TT	TT	TT	TT	CC	TT	TT	CC	CC	CC	CC
chr03:1761412	G/A	3	1761412	+	NA	NA	NA	NA	NA	NA	AA	AA	AA	GG	GG	GG	AA	AA	GG	GG	AA	GG	GG	GG	GG	GG	AA	GG	GG	GG	GG	GG	GG	GG	GG	AA	GG	AA	AA	AA	AA	AA	GG	AA	GG	AA	AA	AA	GG
chr03:2151496	A/G	3	2151496	+	NA	NA	NA	NA	NA	NA	GG	GG	GG	GG	GG	AA	GG	AA	AA	AA	GG	GG	GG	AA	AA	GG	AA	GG	GG	AA	GG	AA	AA	GG	GG	AA	AA	GG	AA	AA	AA	AA	AA	AA	AA	GG	GG	GG	GG
chr03:2885423	T/C	3	2885423	+	NA	NA	NA	NA	NA	NA	TT	TT	TT	TT	TT	TT	TT	TT	TT	TT	TT	TT	TT	TT	TT	TT	TT	TT	TT	TT	TT	TT	TT	TT	TT	TT	CC	TT	TT	CC	CC	TT	CC	TT	TT	TT	TT	TT	TT
chr03:3382980	G/T	3	3382980	+	NA	NA	NA	NA	NA	NA	GG	GG	GG	GG	GG	GG	TT	GG	GG	TT	GG	GG	GG	GG	TT	GG	GG	GG	GG	GG	GG	GG	GG	GG	TT	GG	TT	TT	TT	TT	TT	TT	TT	TT	TT	GG	GG	GG	GG
chr03:3657643	C/G	3	3657643	+	NA	NA	NA	NA	NA	NA	GG	CC	GG	GG	GG	GG	GG	GG	GG	CC	GG	GG	GG	CC	CC	GG	GG	GG	GG	GG	GG	CC	CC	CC	GG	GG	CC	CC	CC	CC	CC	CC	CC	CC	CC	GG	GG	NN	GG
chr03:4047654	C/T	3	4047654	+	NA	NA	NA	NA	NA	NA	TT	TT	TT	CC	CC	CC	CC	CC	CC	CC	CC	CC	CC	CC	CC	CC	CC	CC	CC	CC	CC	CC	CC	TT	CC	CC	CC	CC	CC	CC	CC	CC	CC	CC	CC	CC	CC	CC	CC
chr03:4321231	C/T	3	4321231	+	NA	NA	NA	NA	NA	NA	TT	TT	TT	CC	CC	CC	CC	CC	TT	TT	CC	TT	CC	CC	TT	CC	CC	CC	CC	TT	CC	TT	TT	TT	CC	CC	CC	TT	TT	TT	TT	TT	TT	TT	TT	CC	CC	CC	CC
chr03:5109298	T/C	3	5109298	+	NA	NA	NA	NA	NA	NA	TT	TT	TT	TT	TT	CC	TT	CC	TT	CC	TT	TT	TT	TT	TT	TT	CC	TT	TT	CC	TT	TT	TT	CC	TT	CC	CC	CC	CC	TT	TT	CC	TT	CC	TT	CC	TT	TT	TT
chr03:5880211	C/T	3	5880211	+	NA	NA	NA	NA	NA	NA	CC	TT	TT	CC	CC	CC	CC	CC	TT	TT	TT	CC	CC	CC	CC	CC	TT	CC	CC	TT	CC	CC	CC	TT	CC	TT	TT	CC	TT	CC	CC	TT	CC	TT	CC	TT	TT	TT	CC
chr03:6283461	T/C	3	6283461	+	NA	NA	NA	NA	NA	NA	TT	TT	TT	CC	CC	TT	TT	TT	TT	TT	CC	CC	CC	TT	TT	CC	TT	CC	NN	TT	CC	TT	TT	TT	CC	TT	TT	TT	TT	CC	CC	TT	CC	TT	TT	TT	CC	CC	CC
chr03:6902921	A/G	3	6902921	+	NA	NA	NA	NA	NA	NA	AA	AA	AA	AA	AA	GG	GG	GG	GG	NN	AA	AA	GG	GG	GG	AA	GG	AA	AA	GG	AA	GG	GG	NN	AA	GG	GG	GG	GG	AA	AA	GG	AA	GG	AA	GG	AA	AA	AA
chr03:7605347	G/A	3	7605347	+	NA	NA	NA	NA	NA	NA	GG	GG	GG	GG	GG	GG	AA	GG	GG	GG	AA	GG	GG	GG	GG	GG	GG	GG	GG	GG	GG	GG	GG	AA	GG	GG	GG	GG	GG	AA	AA	GG	AA	GG	AA	GG	AA	AA	GG
chr03:8532555	A/G	3	8532555	+	NA	NA	NA	NA	NA	NA	AA	AA	AA	AA	AA	AA	GG	AA	AA	AA	AA	AA	AA	AA	AA	AA	AA	AA	AA	AA	AA	AA	AA	AA	AA	AA	AA	AA	AA	GG	GG	AA	GG	AA	GG	AA	AA	AA	AA
chr03:8711509	A/G	3	8711509	+	NA	NA	NA	NA	NA	NA	GG	AA	GG	GG	GG	GG	AA	GG	GG	AA	GG	GG	GG	AA	GG	GG	GG	GG	GG	AA	GG	AA	AA	GG	GG	GG	GG	GG	AA	AA	AA	GG	AA	GG	AA	AA	GG	GG	GG
chr03:9026803	T/C	3	9026803	+	NA	NA	NA	NA	NA	NA	CC	NN	CC	CC	CC	TT	TT	CC	CC	TT	CC	CC	CC	TT	CC	CC	CC	CC	CC	TT	CC	TT	TT	CC	CC	CC	CC	CC	TT	TT	TT	CC	TT	CC	TT	CC	CC	CC	CC
chr03:9375374	G/A	3	9375374	+	NA	NA	NA	NA	NA	NA	AA	NN	NN	GG	GG	GG	GG	AA	AA	GG	AA	GG	GG	GG	GG	GG	AA	GG	GG	GG	GG	GG	GG	AA	GG	AA	AA	GG	GG	GG	GG	AA	GG	AA	GG	AA	AA	AA	GG
chr03:9636224	T/C	3	9636224	+	NA	NA	NA	NA	NA	NA	TT	CC	CC	TT	TT	CC	TT	CC	CC	CC	TT	TT	TT	CC	CC	TT	CC	TT	TT	TT	TT	CC	CC	TT	TT	CC	CC	CC	CC	TT	TT	CC	TT	CC	TT	CC	TT	TT	TT
chr03:9751213	C/T	3	9751213	+	NA	NA	NA	NA	NA	NA	CC	TT	TT	CC	CC	TT	CC	TT	TT	TT	CC	CC	CC	TT	TT	CC	TT	CC	CC	CC	CC	TT	TT	CC	CC	TT	TT	TT	TT	CC	CC	TT	CC	TT	CC	TT	CC	CC	CC
chr03:9878813	T/C	3	9878813	+	NA	NA	NA	NA	NA	NA	TT	CC	CC	CC	NN	CC	TT	CC	CC	CC	TT	CC	CC	CC	CC	CC	CC	CC	CC	TT	CC	CC	CC	TT	CC	CC	CC	CC	CC	TT	TT	CC	TT	CC	TT	CC	TT	TT	CC
chr03:10184356	G/A	3	10184356	+	NA	NA	NA	NA	NA	NA	GG	AA	AA	AA	AA	AA	GG	AA	AA	AA	AA	AA	AA	AA	AA	AA	AA	AA	AA	AA	AA	AA	AA	GG	AA	AA	AA	AA	AA	GG	GG	AA	GG	AA	GG	AA	AA	AA	GG
chr03:10544320	C/T	3	10544320	+	NA	NA	NA	NA	NA	NA	TT	CC	CC	NN	CC	CC	TT	CC	CC	CC	CC	CC	CC	CC	CC	CC	CC	CC	CC	CC	NN	CC	CC	NN	CC	CC	CC	CC	CC	TT	TT	CC	TT	CC	TT	CC	CC	NN	CC
chr03:10798982	T/C	3	10798982	+	NA	NA	NA	NA	NA	NA	CC	TT	TT	TT	TT	TT	CC	TT	TT	TT	TT	TT	TT	TT	TT	TT	TT	TT	TT	TT	TT	TT	TT	TT	TT	CC	TT	TT	TT	TT	TT	TT	CC	TT	CC	TT	TT	TT	TT
chr03:11031220	G/A	3	11031220	+	NA	NA	NA	NA	NA	NA	AA	GG	GG	GG	GG	GG	AA	GG	GG	GG	GG	GG	GG	GG	GG	GG	GG	GG	GG	GG	GG	GG	GG	GG	GG	AA	GG	GG	GG	GG	GG	GG	AA	GG	AA	GG	GG	GG	GG
chr03:11644944	C/T	3	11644944	+	NA	NA	NA	NA	NA	NA	TT	CC	CC	CC	CC	CC	TT	CC	CC	CC	CC	CC	CC	CC	CC	CC	CC	CC	CC	CC	CC	CC	CC	CC	CC	TT	CC	CC	CC	CC	CC	CC	TT	CC	TT	CC	CC	CC	CC
chr03:11851886	A/C	3	11851886	+	NA	NA	NA	NA	NA	NA	CC	NN	AA	AA	AA	AA	CC	CC	AA	AA	CC	AA	AA	CC	AA	AA	CC	AA	AA	AA	AA	CC	CC	AA	AA	AA	AA	AA	AA	AA	AA	AA	AA	AA	CC	AA	CC	CC	AA
chr03:12564300	C/T	3	12564300	+	NA	NA	NA	NA	NA	NA	TT	CC	CC	CC	CC	CC	TT	CC	CC	CC	CC	CC	CC	CC	CC	CC	CC	CC	CC	CC	CC	CC	CC	TT	CC	CC	CC	CC	TT	CC	CC	CC	CC	CC	TT	CC	CC	CC	CC
chr03:13224089	T/C	3	13224089	+	NA	NA	NA	NA	NA	NA	TT	CC	CC	TT	TT	CC	TT	CC	CC	CC	CC	TT	TT	CC	CC	TT	CC	TT	TT	CC	TT	TT	TT	CC	TT	CC	CC	CC	CC	CC	CC	CC	CC	CC	TT	CC	CC	CC	TT
chr03:13932387	A/C	3	13932387	+	NA	NA	NA	NA	NA	NA	CC	AA	AA	AA	AA	AA	CC	AA	AA	AA	AA	AA	AA	AA	AA	AA	AA	AA	AA	AA	AA	AA	AA	AA	AA	AA	AA	AA	AA	AA	AA	AA	AA	AA	CC	AA	AA	AA	AA
chr03:14169727	G/T	3	14169727	+	NA	NA	NA	NA	NA	NA	GG	NN	TT	GG	GG	TT	GG	GG	GG	GG	GG	GG	GG	GG	GG	GG	GG	GG	GG	GG	GG	TT	TT	GG	GG	TT	TT	TT	TT	GG	GG	TT	GG	TT	GG	GG	GG	GG	GG
chr03:14554651	C/G	3	14554651	+	NA	NA	NA	NA	NA	NA	GG	CC	CC	CC	CC	GG	GG	CC	CC	GG	CC	CC	CC	CC	CC	CC	CC	CC	CC	CC	CC	CC	CC	GG	CC	GG	GG	GG	CC	GG	GG	GG	GG	GG	CC	CC	CC	CC	CC
chr03:14777813	A/G	3	14777813	+	NA	NA	NA	NA	NA	NA	GG	GG	AA	AA	AA	AA	GG	AA	AA	AA	AA	GG	GG	GG	AA	AA	AA	AA	GG	AA	AA	AA	AA	GG	GG	AA	AA	AA	AA	GG	GG	AA	AA	AA	AA	AA	AA	AA	GG
chr03:15365726	T/G	3	15365726	+	NA	NA	NA	NA	NA	NA	GG	NN	NN	TT	TT	GG	TT	GG	TT	GG	GG	TT	TT	TT	GG	TT	GG	TT	TT	NN	TT	GG	GG	TT	TT	GG	GG	GG	TT	GG	GG	GG	TT	GG	TT	GG	GG	GG	NN
chr03:16733441	T/G	3	16733441	+	NA	NA	NA	NA	NA	NA	TT	TT	TT	TT	GG	TT	TT	GG	GG	GG	TT	TT	TT	GG	GG	TT	GG	TT	TT	TT	TT	GG	GG	GG	GG	TT	TT	GG	GG	TT	TT	TT	TT	TT	GG	GG	TT	TT	TT
chr03:17307455	G/T	3	17307455	+	NA	NA	NA	NA	NA	NA	TT	GG	TT	GG	GG	TT	GG	GG	GG	GG	GG	GG	GG	GG	GG	GG	GG	GG	GG	GG	GG	GG	GG	GG	GG	TT	GG	GG	GG	TT	TT	GG	TT	TT	GG	GG	GG	GG	GG
chr03:17827706	A/G	3	17827706	+	NA	NA	NA	NA	NA	NA	GG	GG	GG	AA	AA	GG	AA	AA	AA	AA	AA	AA	AA	AA	AA	AA	AA	AA	AA	AA	AA	AA	AA	AA	AA	GG	AA	AA	GG	GG	GG	AA	GG	GG	AA	AA	AA	AA	AA
chr03:18273682	C/T	3	18273682	+	NA	NA	NA	NA	NA	NA	TT	TT	TT	CC	CC	TT	CC	CC	CC	CC	CC	CC	CC	CC	CC	CC	CC	CC	CC	CC	CC	CC	CC	CC	CC	TT	CC	CC	CC	TT	TT	CC	TT	TT	CC	CC	CC	CC	CC
chr03:18629240	G/A	3	18629240	+	NA	NA	NA	NA	NA	NA	AA	NN	AA	GG	GG	AA	GG	GG	GG	GG	GG	GG	GG	GG	GG	GG	GG	GG	GG	GG	GG	GG	GG	GG	GG	AA	GG	GG	GG	AA	AA	GG	AA	AA	GG	GG	GG	GG	GG
chr03:19929911	C/T	3	19929911	+	NA	NA	NA	NA	NA	NA	TT	NN	TT	CC	CC	TT	CC	CC	CC	CC	CC	CC	CC	CC	CC	CC	CC	CC	CC	CC	CC	CC	CC	CC	CC	TT	CC	CC	CC	TT	TT	CC	TT	TT	CC	CC	CC	CC	CC
chr03:21003404	C/T	3	21003404	+	NA	NA	NA	NA	NA	NA	TT	CC	CC	CC	CC	TT	CC	CC	CC	CC	CC	CC	CC	CC	CC	CC	CC	CC	CC	CC	NN	CC	CC	NN	CC	TT	CC	CC	CC	TT	TT	CC	TT	TT	CC	CC	CC	CC	CC
chr03:22050510	T/C	3	22050510	+	NA	NA	NA	NA	NA	NA	CC	NN	CC	TT	TT	CC	TT	TT	TT	TT	TT	TT	TT	TT	TT	TT	TT	TT	TT	TT	TT	TT	TT	TT	TT	CC	TT	TT	TT	CC	CC	TT	CC	CC	TT	TT	TT	TT	TT
chr03:22633713	G/A	3	22633713	+	NA	NA	NA	NA	NA	NA	AA	NN	NN	GG	GG	AA	GG	GG	GG	GG	GG	GG	GG	GG	GG	GG	GG	GG	GG	GG	GG	GG	GG	GG	GG	AA	GG	GG	GG	AA	AA	GG	AA	AA	GG	GG	GG	GG	GG
chr03:23037368	G/T	3	23037368	+	NA	NA	NA	NA	NA	NA	TT	NN	TT	GG	GG	TT	GG	GG	GG	GG	GG	GG	GG	GG	GG	GG	GG	GG	GG	GG	GG	GG	GG	GG	GG	TT	GG	GG	GG	TT	TT	GG	TT	GG	GG	GG	GG	GG	GG
chr03:23354868	C/T	3	23354868	+	NA	NA	NA	NA	NA	NA	TT	NN	TT	CC	CC	TT	CC	CC	CC	CC	CC	CC	CC	CC	CC	CC	CC	CC	CC	CC	CC	CC	CC	CC	CC	TT	CC	CC	CC	TT	TT	CC	TT	CC	CC	CC	CC	CC	CC
chr03:23851835	G/T	3	23851835	+	NA	NA	NA	NA	NA	NA	GG	GG	GG	GG	GG	TT	GG	GG	GG	GG	GG	GG	GG	GG	GG	GG	GG	GG	GG	GG	GG	GG	GG	GG	GG	TT	TT	GG	GG	GG	GG	TT	TT	TT	GG	GG	GG	GG	GG
chr03:24413888	G/A	3	24413888	+	NA	NA	NA	NA	NA	NA	AA	GG	GG	GG	GG	AA	AA	GG	GG	GG	GG	GG	GG	GG	GG	GG	GG	GG	GG	GG	GG	GG	GG	GG	GG	AA	AA	GG	GG	GG	GG	AA	AA	AA	GG	GG	GG	GG	GG
chr03:24682521	T/C	3	24682521	+	NA	NA	NA	NA	NA	NA	TT	CC	CC	CC	CC	TT	TT	CC	CC	TT	CC	CC	CC	TT	CC	CC	CC	CC	CC	CC	CC	TT	TT	NN	CC	TT	TT	TT	CC	CC	CC	TT	TT	TT	CC	TT	CC	CC	CC
chr03:25157655	A/G	3	25157655	+	NA	NA	NA	NA	NA	NA	AA	AA	AA	AA	AA	GG	GG	AA	AA	AA	AA	AA	AA	AA	AA	AA	AA	AA	AA	AA	AA	AA	AA	AA	AA	AA	GG	AA	AA	AA	AA	GG	GG	GG	AA	AA	AA	AA	AA
chr03:25259336	G/A	3	25259336	+	NA	NA	NA	NA	NA	NA	GG	AA	AA	GG	AA	GG	GG	GG	AA	AA	GG	AA	AA	GG	AA	AA	GG	GG	GG	GG	AA	AA	AA	AA	AA	AA	GG	AA	GG	AA	AA	GG	GG	GG	AA	GG	GG	GG	GG
chr03:25530777	A/G	3	25530777	+	NA	NA	NA	NA	NA	NA	GG	AA	AA	AA	AA	GG	GG	GG	AA	AA	AA	AA	AA	GG	AA	AA	AA	AA	AA	GG	AA	AA	AA	AA	AA	AA	GG	AA	GG	AA	AA	GG	GG	GG	AA	GG	AA	AA	AA
chr03:25833182	G/T	3	25833182	+	NA	NA	NA	NA	NA	NA	TT	GG	GG	GG	GG	TT	TT	GG	GG	GG	GG	GG	GG	GG	GG	GG	GG	GG	GG	GG	GG	GG	GG	GG	GG	GG	TT	GG	GG	GG	GG	GG	TT	TT	GG	GG	GG	GG	GG
chr03:26334305	C/T	3	26334305	+	NA	NA	NA	NA	NA	NA	CC	TT	TT	NN	TT	CC	CC	TT	TT	TT	TT	NN	TT	TT	TT	TT	TT	NN	TT	TT	NN	TT	TT	NN	TT	TT	CC	CC	TT	TT	TT	TT	CC	CC	TT	TT	TT	NN	TT
chr03:26456796	G/T	3	26456796	+	NA	NA	NA	NA	NA	NA	TT	GG	GG	GG	GG	TT	TT	GG	GG	GG	GG	GG	GG	GG	GG	GG	GG	GG	GG	GG	GG	GG	GG	GG	GG	GG	TT	GG	GG	GG	GG	GG	TT	TT	GG	GG	GG	GG	GG
chr03:26590992	T/C	3	26590992	+	NA	NA	NA	NA	NA	NA	TT	TT	TT	CC	CC	TT	TT	CC	TT	CC	TT	CC	CC	CC	CC	CC	NN	CC	CC	CC	CC	CC	CC	CC	CC	TT	TT	CC	CC	TT	TT	CC	TT	TT	CC	CC	TT	TT	CC
chr03:26982172	A/T	3	26982172	+	NA	NA	NA	NA	NA	NA	TT	AA	NN	AA	AA	TT	TT	AA	AA	NN	AA	AA	AA	AA	AA	AA	AA	NN	AA	AA	AA	AA	AA	AA	AA	TT	TT	TT	AA	AA	AA	AA	TT	TT	AA	AA	AA	AA	AA
chr03:27275567	T/G	3	27275567	+	NA	NA	NA	NA	NA	NA	GG	TT	TT	TT	TT	GG	GG	GG	TT	TT	TT	TT	TT	GG	TT	TT	TT	TT	TT	TT	TT	TT	TT	NN	TT	GG	GG	TT	TT	TT	TT	TT	GG	GG	TT	TT	TT	TT	TT
chr03:27494934	C/T	3	27494934	+	NA	NA	NA	NA	NA	NA	TT	CC	CC	CC	CC	CC	TT	TT	TT	CC	CC	CC	CC	CC	CC	CC	TT	CC	CC	CC	CC	CC	CC	CC	CC	TT	TT	CC	CC	CC	CC	CC	TT	TT	CC	CC	CC	CC	CC
chr03:27813704	G/A	3	27813704	+	NA	NA	NA	NA	NA	NA	AA	GG	GG	GG	GG	GG	AA	GG	AA	GG	GG	GG	GG	GG	GG	GG	GG	GG	GG	GG	GG	GG	GG	GG	GG	AA	AA	GG	GG	AA	AA	GG	AA	AA	GG	GG	GG	GG	GG
chr03:28851199	A/C	3	28851199	+	NA	NA	NA	NA	NA	NA	CC	AA	AA	AA	AA	AA	AA	AA	CC	AA	AA	AA	AA	AA	CC	AA	AA	AA	AA	AA	AA	AA	AA	AA	AA	CC	CC	AA	AA	CC	CC	AA	CC	CC	AA	AA	AA	AA	AA
chr03:29152266	C/A	3	29152266	+	NA	NA	NA	NA	NA	NA	AA	CC	CC	CC	CC	CC	CC	CC	AA	CC	CC	CC	CC	CC	CC	CC	CC	CC	CC	CC	CC	CC	CC	CC	CC	AA	AA	CC	CC	AA	AA	CC	AA	AA	CC	CC	CC	CC	CC
chr03:29430694	A/T	3	29430694	+	NA	NA	NA	NA	NA	NA	AA	TT	TT	TT	TT	AA	TT	AA	AA	TT	TT	TT	TT	AA	TT	TT	AA	TT	TT	TT	TT	AA	AA	TT	TT	AA	AA	TT	AA	AA	AA	TT	AA	AA	TT	TT	TT	TT	TT
chr03:30247826	G/T	3	30247826	+	NA	NA	NA	NA	NA	NA	TT	GG	GG	GG	GG	GG	GG	GG	GG	GG	GG	GG	GG	GG	GG	GG	GG	GG	GG	GG	GG	GG	GG	GG	GG	GG	GG	GG	GG	GG	GG	GG	TT	GG	GG	GG	GG	GG	GG
chr03:30604896	C/T	3	30604896	+	NA	NA	NA	NA	NA	NA	CC	CC	CC	CC	CC	CC	TT	TT	CC	TT	TT	CC	CC	TT	TT	CC	TT	NN	CC	TT	CC	TT	TT	TT	CC	TT	TT	TT	CC	TT	TT	TT	CC	TT	CC	CC	TT	TT	CC
chr03:31025197	C/T	3	31025197	+	NA	NA	NA	NA	NA	NA	TT	CC	CC	CC	CC	CC	CC	CC	CC	CC	CC	CC	CC	CC	CC	CC	CC	CC	CC	CC	NN	CC	CC	NN	CC	CC	CC	CC	CC	CC	CC	TT	TT	CC	CC	TT	CC	CC	CC
chr03:31190989	A/G	3	31190989	+	NA	NA	NA	NA	NA	NA	AA	AA	AA	GG	GG	AA	GG	GG	GG	GG	GG	GG	GG	GG	GG	GG	GG	GG	GG	NN	GG	AA	AA	NN	GG	GG	GG	GG	AA	GG	GG	GG	AA	GG	AA	AA	GG	GG	GG
chr03:31427789	G/T	3	31427789	+	NA	NA	NA	NA	NA	NA	GG	GG	GG	TT	TT	GG	TT	TT	GG	TT	TT	TT	TT	GG	GG	TT	TT	TT	TT	TT	TT	GG	GG	TT	TT	TT	TT	GG	GG	TT	TT	GG	GG	TT	GG	GG	TT	TT	TT
chr03:31614921	T/A	3	31614921	+	NA	NA	NA	NA	NA	NA	TT	TT	TT	AA	AA	TT	AA	AA	AA	AA	AA	AA	AA	AA	AA	AA	AA	AA	AA	AA	AA	AA	AA	AA	AA	AA	AA	AA	TT	AA	AA	AA	AA	AA	TT	TT	AA	AA	AA
chr03:31919761	G/A	3	31919761	+	NA	NA	NA	NA	NA	NA	AA	GG	GG	GG	GG	GG	GG	GG	GG	GG	GG	GG	GG	GG	GG	GG	GG	GG	GG	GG	GG	GG	GG	GG	GG	GG	GG	GG	GG	GG	GG	GG	GG	GG	GG	GG	GG	GG	GG
chr03:32063693	C/T	3	32063693	+	NA	NA	NA	NA	NA	NA	TT	TT	TT	CC	CC	TT	CC	CC	CC	TT	CC	CC	CC	CC	CC	CC	CC	CC	CC	CC	CC	CC	CC	TT	CC	TT	TT	CC	TT	CC	CC	CC	CC	TT	CC	TT	CC	CC	CC
chr03:32430702	A/C	3	32430702	+	NA	NA	NA	NA	NA	NA	AA	AA	AA	CC	CC	AA	CC	CC	CC	CC	CC	CC	CC	CC	CC	CC	CC	CC	CC	CC	CC	CC	CC	CC	CC	AA	CC	CC	AA	AA	AA	CC	AA	CC	CC	CC	CC	CC	CC
chr03:32577650	G/A	3	32577650	+	NA	NA	NA	NA	NA	NA	GG	GG	GG	AA	AA	GG	AA	GG	GG	AA	GG	AA	AA	AA	GG	AA	GG	AA	AA	AA	AA	GG	GG	GG	AA	GG	AA	GG	GG	GG	GG	AA	GG	AA	GG	AA	GG	GG	AA
chr03:32832500	A/T	3	32832500	+	NA	NA	NA	NA	NA	NA	AA	AA	AA	TT	TT	AA	TT	TT	TT	TT	TT	TT	TT	TT	TT	TT	TT	TT	TT	AA	TT	TT	TT	TT	TT	AA	AA	TT	AA	AA	AA	AA	AA	AA	AA	AA	TT	TT	TT
chr03:33080942	T/C	3	33080942	+	NA	NA	NA	NA	NA	NA	TT	CC	CC	TT	TT	CC	CC	CC	CC	CC	CC	TT	TT	CC	CC	TT	CC	TT	TT	CC	TT	CC	CC	CC	TT	TT	TT	CC	TT	TT	TT	CC	TT	TT	CC	CC	CC	CC	TT
chr03:33319900	C/T	3	33319900	+	NA	NA	NA	NA	NA	NA	CC	CC	TT	TT	TT	CC	CC	CC	TT	TT	CC	TT	TT	CC	CC	TT	TT	TT	TT	CC	TT	TT	TT	NN	TT	CC	TT	TT	CC	CC	CC	CC	CC	TT	CC	CC	CC	CC	TT
chr03:33713486	C/A	3	33713486	+	NA	NA	NA	NA	NA	NA	CC	CC	CC	AA	AA	CC	CC	CC	AA	AA	CC	AA	AA	CC	AA	AA	CC	AA	AA	CC	AA	CC	CC	CC	AA	CC	AA	AA	CC	CC	CC	CC	CC	AA	CC	CC	CC	CC	AA
chr03:34275405	A/G	3	34275405	+	NA	NA	NA	NA	NA	NA	AA	AA	AA	GG	GG	AA	AA	GG	GG	GG	GG	GG	GG	GG	AA	GG	GG	GG	GG	AA	GG	GG	GG	GG	GG	AA	GG	GG	AA	AA	AA	AA	AA	GG	AA	AA	GG	GG	GG
chr03:34476308	T/C	3	34476308	+	NA	NA	NA	NA	NA	NA	TT	TT	TT	CC	CC	TT	TT	CC	CC	TT	CC	CC	CC	TT	TT	CC	TT	CC	CC	CC	CC	TT	TT	NN	CC	TT	CC	CC	TT	TT	TT	TT	TT	CC	TT	TT	CC	CC	CC
chr03:34678981	G/T	3	34678981	+	NA	NA	NA	NA	NA	NA	GG	GG	GG	TT	TT	GG	GG	TT	TT	TT	TT	TT	TT	GG	TT	TT	GG	TT	TT	TT	NN	TT	TT	TT	TT	GG	TT	TT	GG	GG	GG	GG	GG	TT	GG	GG	TT	TT	TT
chr03:35093761	A/G	3	35093761	+	NA	NA	NA	NA	NA	NA	GG	GG	GG	GG	GG	AA	AA	GG	AA	AA	AA	GG	AA	GG	AA	GG	GG	AA	GG	GG	GG	AA	AA	GG	GG	AA	GG	GG	AA	AA	AA	GG	AA	GG	GG	GG	AA	AA	AA
chr03:35636092	A/G	3	35636092	+	NA	NA	NA	NA	NA	NA	AA	AA	AA	AA	AA	AA	AA	AA	AA	AA	AA	AA	AA	AA	AA	AA	AA	AA	AA	AA	AA	AA	AA	AA	AA	GG	AA	AA	AA	GG	GG	AA	GG	AA	AA	AA	AA	AA	AA
chr03:35824355	A/C	3	35824355	+	NA	NA	NA	NA	NA	NA	CC	CC	CC	CC	AA	AA	AA	CC	AA	CC	AA	AA	NN	AA	CC	AA	AA	AA	AA	AA	AA	CC	CC	CC	AA	AA	AA	AA	AA	AA	AA	CC	AA	CC	AA	AA	AA	AA	AA
chr03:36206765	C/T	3	36206765	+	NA	NA	NA	NA	NA	NA	TT	TT	TT	TT	TT	CC	CC	TT	CC	TT	TT	TT	TT	TT	TT	TT	CC	TT	TT	TT	TT	TT	TT	NN	TT	CC	TT	TT	CC	CC	CC	TT	CC	TT	TT	TT	TT	TT	TT
chr04:193676	A/T	4	193676	+	NA	NA	NA	NA	NA	NA	AA	TT	AA	TT	TT	AA	AA	AA	AA	AA	AA	TT	TT	AA	TT	TT	TT	TT	TT	TT	TT	AA	NN	AA	TT	AA	AA	AA	AA	AA	AA	AA	AA	AA	AA	TT	NN	NN	TT
chr04:603494	G/A	4	603494	+	NA	NA	NA	NA	NA	NA	GG	AA	GG	GG	AA	AA	AA	AA	GG	GG	AA	AA	AA	GG	AA	AA	AA	GG	AA	AA	AA	AA	AA	AA	AA	AA	AA	GG	GG	GG	GG	AA	GG	GG	GG	GG	AA	AA	AA
chr04:1022225	G/A	4	1022225	+	NA	NA	NA	NA	NA	NA	GG	GG	GG	GG	AA	AA	GG	AA	GG	GG	AA	AA	AA	GG	AA	AA	GG	GG	AA	GG	AA	AA	AA	AA	AA	AA	AA	GG	AA	GG	GG	GG	GG	AA	GG	GG	NN	AA	GG
chr04:1136986	T/C	4	1136986	+	NA	NA	NA	NA	NA	NA	CC	CC	TT	CC	CC	TT	CC	CC	CC	CC	CC	TT	TT	CC	CC	TT	CC	CC	TT	TT	TT	TT	TT	TT	TT	TT	CC	TT	TT	TT	TT	CC	CC	TT	TT	CC	CC	CC	TT
chr04:1719865	C/T	4	1719865	+	NA	NA	NA	NA	NA	NA	TT	CC	CC	CC	TT	CC	TT	TT	TT	CC	CC	CC	CC	CC	CC	TT	CC	CC	CC	CC	TT	CC	CC	CC	CC	CC	CC	CC	TT	CC	CC	CC	CC	TT	CC	CC	CC	CC	TT
chr04:3411505	C/A	4	3411505	+	NA	NA	NA	NA	NA	NA	CC	AA	CC	CC	AA	CC	AA	AA	AA	AA	AA	AA	AA	AA	CC	CC	AA	CC	CC	CC	CC	AA	AA	AA	CC	CC	AA	CC	AA	CC	CC	AA	CC	AA	AA	CC	AA	AA	CC
chr04:4456304	T/C	4	4456304	+	NA	NA	NA	NA	NA	NA	CC	TT	CC	TT	TT	TT	CC	CC	TT	TT	CC	TT	TT	TT	TT	TT	TT	CC	TT	TT	TT	TT	TT	TT	TT	CC	TT	CC	CC	CC	CC	CC	CC	CC	TT	TT	CC	CC	TT
chr04:5111222	C/T	4	5111222	+	NA	NA	NA	NA	NA	NA	CC	CC	CC	CC	CC	CC	TT	TT	TT	NN	TT	CC	CC	TT	CC	CC	TT	CC	CC	NN	CC	TT	TT	TT	CC	CC	TT	CC	TT	CC	CC	TT	CC	TT	CC	CC	TT	TT	CC
chr04:5625104	C/T	4	5625104	+	NA	NA	NA	NA	NA	NA	TT	CC	CC	TT	CC	CC	CC	CC	CC	CC	CC	TT	CC	CC	CC	TT	CC	TT	TT	CC	CC	CC	CC	CC	TT	TT	CC	CC	CC	CC	CC	CC	CC	CC	TT	CC	CC	CC	CC
chr04:6027557	C/T	4	6027557	+	NA	NA	NA	NA	NA	NA	TT	NN	TT	CC	TT	TT	CC	CC	CC	CC	TT	TT	TT	CC	TT	TT	TT	CC	CC	TT	TT	TT	TT	TT	CC	CC	CC	TT	CC	TT	TT	CC	TT	CC	TT	TT	TT	TT	CC
chr04:6193569	C/T	4	6193569	+	NA	NA	NA	NA	NA	NA	NN	NN	TT	CC	CC	TT	CC	CC	CC	CC	TT	CC	CC	CC	CC	CC	CC	CC	CC	NN	CC	CC	CC	TT	CC	NN	CC	TT	CC	TT	TT	CC	TT	CC	TT	TT	TT	TT	NN
chr04:6596219	C/T	4	6596219	+	NA	NA	NA	NA	NA	NA	TT	CC	TT	CC	CC	TT	CC	TT	CC	NN	TT	CC	CC	CC	TT	CC	CC	CC	CC	TT	CC	TT	TT	TT	CC	CC	NN	TT	NN	TT	TT	TT	TT	NN	TT	TT	TT	TT	CC
chr04:7170237	C/T	4	7170237	+	NA	NA	NA	NA	NA	NA	CC	NN	TT	CC	CC	TT	CC	TT	CC	CC	TT	CC	CC	CC	CC	CC	CC	CC	CC	TT	CC	CC	CC	TT	CC	CC	TT	TT	CC	TT	TT	CC	TT	CC	TT	TT	TT	TT	CC
chr04:7304413	G/T	4	7304413	+	NA	NA	NA	NA	NA	NA	GG	GG	TT	GG	GG	TT	GG	TT	GG	GG	GG	GG	GG	GG	TT	GG	GG	GG	GG	NN	GG	TT	TT	NN	GG	GG	TT	TT	TT	TT	TT	TT	TT	TT	TT	TT	GG	GG	GG
chr04:7871436	C/T	4	7871436	+	NA	NA	NA	NA	NA	NA	CC	CC	CC	TT	TT	CC	TT	CC	TT	CC	CC	TT	TT	TT	CC	TT	CC	TT	TT	CC	TT	CC	CC	CC	TT	TT	CC	CC	CC	CC	CC	CC	CC	CC	CC	CC	CC	CC	TT
chr04:8217877	A/G	4	8217877	+	NA	NA	NA	NA	NA	NA	AA	AA	AA	GG	GG	AA	GG	AA	GG	AA	AA	GG	GG	AA	AA	GG	AA	GG	GG	AA	GG	AA	AA	AA	GG	GG	AA	AA	AA	AA	AA	AA	AA	AA	AA	AA	AA	AA	GG
chr04:8876854	G/A	4	8876854	+	NA	NA	NA	NA	NA	NA	GG	NN	NN	GG	GG	AA	GG	AA	GG	NN	GG	NN	GG	GG	GG	GG	GG	GG	GG	NN	GG	GG	GG	NN	GG	GG	AA	AA	AA	AA	AA	AA	GG	AA	AA	AA	GG	GG	GG
chr04:10468507	A/G	4	10468507	+	NA	NA	NA	NA	NA	NA	AA	NN	GG	AA	AA	GG	AA	GG	AA	AA	AA	AA	AA	AA	AA	AA	AA	AA	AA	GG	AA	AA	AA	GG	AA	AA	GG	GG	GG	GG	GG	GG	AA	GG	GG	GG	AA	AA	AA
chr04:10991011	T/C	4	10991011	+	NA	NA	NA	NA	NA	NA	TT	NN	CC	TT	TT	CC	TT	CC	TT	TT	TT	TT	TT	TT	TT	TT	TT	TT	TT	CC	TT	TT	TT	CC	TT	TT	CC	CC	CC	CC	CC	CC	TT	CC	CC	CC	TT	TT	TT
chr04:11645506	T/C	4	11645506	+	NA	NA	NA	NA	NA	NA	TT	CC	CC	TT	CC	CC	TT	CC	TT	TT	TT	CC	NN	TT	CC	CC	TT	NN	CC	CC	CC	CC	CC	CC	CC	TT	CC	CC	CC	CC	CC	CC	TT	CC	CC	CC	TT	TT	NN
chr04:11879947	G/A	4	11879947	+	NA	NA	NA	NA	NA	NA	GG	GG	GG	AA	AA	GG	AA	GG	AA	GG	GG	AA	GG	GG	GG	AA	GG	GG	AA	GG	AA	GG	NN	GG	AA	AA	GG	GG	GG	GG	GG	GG	GG	GG	GG	GG	GG	GG	GG
chr04:11986644	T/C	4	11986644	+	NA	NA	NA	NA	NA	NA	TT	CC	CC	CC	CC	CC	TT	CC	TT	TT	TT	CC	TT	TT	TT	CC	TT	TT	CC	CC	CC	TT	TT	CC	CC	TT	CC	CC	CC	CC	CC	CC	TT	CC	CC	CC	TT	TT	TT
chr04:12244931	A/C	4	12244931	+	NA	NA	NA	NA	NA	NA	AA	AA	AA	CC	CC	AA	CC	AA	CC	AA	AA	CC	CC	AA	AA	CC	AA	CC	CC	AA	CC	AA	AA	AA	CC	CC	AA	AA	AA	AA	AA	AA	AA	AA	AA	AA	AA	AA	CC
chr04:12297152	C/T	4	12297152	+	NA	NA	NA	NA	NA	NA	CC	NN	TT	CC	CC	TT	CC	TT	CC	CC	CC	CC	CC	CC	TT	CC	CC	CC	CC	TT	CC	TT	TT	TT	CC	CC	TT	TT	TT	TT	TT	TT	CC	TT	TT	CC	CC	CC	CC
chr04:12594753	A/G	4	12594753	+	NA	NA	NA	NA	NA	NA	AA	AA	AA	GG	GG	AA	GG	AA	GG	AA	AA	GG	GG	AA	AA	GG	AA	GG	GG	AA	GG	AA	AA	AA	GG	GG	AA	AA	AA	AA	AA	AA	AA	AA	AA	AA	AA	AA	GG
chr04:12684621	T/C	4	12684621	+	NA	NA	NA	NA	NA	NA	TT	TT	TT	CC	CC	TT	CC	TT	CC	NN	TT	CC	CC	TT	TT	CC	TT	CC	CC	NN	CC	TT	TT	TT	CC	CC	TT	TT	TT	TT	TT	TT	TT	TT	TT	TT	TT	TT	CC
chr04:13551673	G/A	4	13551673	+	NA	NA	NA	NA	NA	NA	NN	AA	GG	GG	GG	GG	GG	GG	GG	GG	GG	GG	GG	GG	GG	GG	AA	GG	GG	GG	GG	GG	GG	GG	GG	GG	GG	AA	GG	AA	AA	GG	AA	GG	AA	GG	GG	GG	GG
chr04:13665093	T/C	4	13665093	+	NA	NA	NA	NA	NA	NA	TT	TT	TT	CC	CC	TT	CC	TT	CC	TT	TT	CC	CC	TT	TT	CC	TT	TT	CC	TT	CC	TT	TT	TT	CC	CC	TT	TT	TT	TT	TT	TT	TT	TT	TT	TT	TT	TT	TT
chr04:14229856	C/T	4	14229856	+	NA	NA	NA	NA	NA	NA	CC	TT	TT	TT	TT	CC	TT	TT	TT	TT	TT	CC	CC	CC	TT	CC	TT	CC	CC	CC	CC	TT	TT	TT	CC	TT	CC	CC	CC	TT	TT	CC	TT	CC	CC	CC	TT	TT	CC
chr04:14814591	G/A	4	14814591	+	NA	NA	NA	NA	NA	NA	GG	AA	GG	AA	AA	AA	GG	AA	GG	AA	AA	AA	AA	AA	AA	AA	GG	AA	AA	AA	AA	AA	AA	AA	AA	GG	AA	GG	AA	GG	GG	AA	AA	AA	AA	GG	AA	AA	AA
chr04:15389648	G/A	4	15389648	+	NA	NA	NA	NA	NA	NA	AA	GG	GG	GG	GG	GG	AA	GG	GG	GG	GG	GG	GG	GG	GG	GG	GG	GG	GG	GG	GG	GG	GG	GG	GG	GG	GG	AA	GG	NN	AA	GG	GG	GG	GG	AA	GG	GG	GG
chr04:15944977	G/T	4	15944977	+	NA	NA	NA	NA	NA	NA	GG	GG	GG	GG	TT	TT	GG	GG	GG	GG	TT	TT	TT	TT	GG	TT	GG	TT	TT	TT	TT	GG	GG	TT	TT	GG	TT	GG	TT	GG	GG	TT	TT	TT	TT	GG	TT	TT	TT
chr04:16289829	A/C	4	16289829	+	NA	NA	NA	NA	NA	NA	AA	AA	AA	AA	AA	AA	AA	NN	AA	CC	AA	NN	AA	AA	NN	AA	NN	AA	NN	AA	CC	NN	AA	AA	NN	NN	AA	AA	AA	AA	AA	AA	AA	AA	AA	AA	AA	AA	AA
chr04:16559384	T/C	4	16559384	+	NA	NA	NA	NA	NA	NA	CC	TT	TT	CC	CC	TT	CC	TT	CC	TT	CC	TT	CC	TT	TT	TT	TT	TT	TT	TT	CC	TT	TT	CC	CC	CC	TT	TT	TT	CC	CC	TT	TT	TT	CC	TT	CC	CC	TT
chr04:16715200	C/A	4	16715200	+	NA	NA	NA	NA	NA	NA	AA	CC	CC	AA	AA	CC	AA	AA	AA	CC	AA	CC	AA	CC	CC	CC	CC	AA	CC	AA	AA	CC	CC	AA	AA	AA	CC	CC	CC	AA	AA	CC	AA	CC	AA	CC	AA	AA	AA
chr04:17465113	G/T	4	17465113	+	NA	NA	NA	NA	NA	NA	TT	TT	TT	GG	GG	TT	TT	TT	TT	TT	TT	GG	GG	TT	GG	GG	TT	GG	GG	TT	GG	GG	GG	NN	GG	TT	TT	TT	TT	TT	TT	TT	GG	TT	GG	TT	TT	TT	GG
chr04:17911519	G/A	4	17911519	+	NA	NA	NA	NA	NA	NA	GG	GG	GG	NN	AA	GG	GG	GG	GG	GG	GG	AA	AA	GG	AA	AA	GG	AA	AA	GG	AA	AA	AA	AA	AA	GG	GG	GG	GG	GG	GG	GG	GG	GG	AA	GG	GG	GG	AA
chr04:18136052	A/C	4	18136052	+	NA	NA	NA	NA	NA	NA	AA	AA	CC	CC	CC	AA	AA	AA	AA	NN	AA	CC	CC	AA	AA	CC	AA	NN	CC	AA	CC	AA	AA	CC	NN	AA	AA	AA	NN	AA	AA	AA	CC	NN	AA	AA	AA	AA	CC
chr04:18706317	G/A	4	18706317	+	NA	NA	NA	NA	NA	NA	AA	AA	AA	GG	GG	AA	AA	AA	AA	AA	AA	GG	GG	AA	GG	GG	AA	GG	GG	AA	GG	GG	GG	GG	GG	AA	GG	AA	GG	AA	AA	GG	GG	GG	GG	AA	AA	AA	GG
chr04:19123643	G/A	4	19123643	+	NA	NA	NA	NA	NA	NA	GG	AA	AA	GG	GG	AA	AA	GG	AA	AA	AA	GG	GG	GG	AA	GG	AA	GG	GG	GG	GG	AA	AA	AA	GG	GG	GG	AA	GG	AA	AA	GG	GG	GG	AA	AA	AA	AA	GG
chr04:19353709	A/G	4	19353709	+	NA	NA	NA	NA	NA	NA	AA	GG	GG	AA	AA	AA	GG	AA	AA	AA	AA	AA	AA	AA	AA	AA	AA	AA	AA	AA	AA	AA	AA	NN	AA	AA	GG	GG	AA	GG	GG	AA	AA	AA	AA	AA	AA	NN	AA
chr04:20507218	A/G	4	20507218	+	NA	NA	NA	NA	NA	NA	AA	AA	AA	GG	GG	GG	GG	GG	GG	GG	GG	GG	GG	GG	GG	GG	AA	GG	GG	AA	GG	GG	GG	AA	GG	AA	AA	AA	AA	AA	AA	AA	AA	AA	AA	GG	GG	GG	GG
chr04:21237749	T/C	4	21237749	+	NA	NA	NA	NA	NA	NA	TT	TT	TT	CC	CC	CC	TT	CC	CC	CC	CC	CC	CC	CC	CC	CC	CC	CC	CC	CC	CC	CC	CC	TT	CC	CC	CC	CC	CC	TT	TT	CC	TT	CC	TT	CC	CC	CC	CC
chr04:21517348	T/G	4	21517348	+	NA	NA	NA	NA	NA	NA	GG	TT	TT	GG	GG	GG	TT	GG	GG	NN	GG	GG	GG	GG	GG	GG	GG	GG	GG	GG	GG	GG	GG	TT	GG	GG	NN	GG	GG	TT	TT	GG	GG	GG	TT	GG	NN	GG	GG
chr04:21864875	G/A	4	21864875	+	NA	NA	NA	NA	NA	NA	GG	AA	AA	GG	GG	GG	AA	GG	GG	GG	GG	GG	GG	GG	GG	GG	GG	GG	GG	GG	GG	GG	GG	AA	GG	GG	GG	GG	GG	AA	AA	GG	GG	GG	AA	GG	GG	GG	GG
chr04:22435296	G/A	4	22435296	+	NA	NA	NA	NA	NA	NA	AA	GG	GG	GG	GG	GG	GG	GG	AA	GG	GG	GG	GG	AA	AA	GG	GG	GG	GG	GG	GG	AA	AA	GG	GG	GG	AA	AA	AA	GG	GG	AA	GG	AA	GG	GG	GG	GG	GG
chr04:22808095	G/A	4	22808095	+	NA	NA	NA	NA	NA	NA	AA	GG	GG	GG	GG	GG	GG	GG	AA	GG	GG	GG	GG	GG	AA	GG	GG	GG	GG	GG	GG	AA	AA	GG	GG	GG	AA	AA	AA	GG	GG	AA	GG	AA	GG	GG	GG	GG	GG
chr04:23248365	T/C	4	23248365	+	NA	NA	NA	NA	NA	NA	CC	TT	TT	CC	CC	TT	TT	TT	CC	CC	CC	CC	CC	TT	TT	CC	CC	CC	CC	TT	CC	TT	TT	NN	CC	CC	TT	TT	TT	TT	TT	TT	CC	TT	TT	CC	CC	CC	CC
chr04:23526762	C/T	4	23526762	+	NA	NA	NA	NA	NA	NA	CC	TT	TT	CC	CC	CC	TT	CC	CC	CC	CC	CC	CC	CC	CC	CC	CC	CC	CC	CC	CC	CC	CC	CC	CC	TT	TT	TT	TT	TT	TT	TT	TT	TT	CC	CC	CC	CC	CC
chr04:23846299	G/T	4	23846299	+	NA	NA	NA	NA	NA	NA	GG	TT	TT	GG	GG	GG	TT	GG	GG	GG	GG	GG	GG	GG	GG	GG	GG	GG	GG	GG	GG	GG	GG	GG	GG	TT	TT	TT	TT	TT	TT	TT	TT	TT	GG	GG	GG	GG	GG
chr04:25245272	A/G	4	25245272	+	NA	NA	NA	NA	NA	NA	AA	AA	AA	GG	GG	AA	AA	GG	GG	GG	GG	GG	GG	AA	AA	GG	GG	GG	AA	GG	GG	GG	GG	GG	GG	AA	GG	AA	AA	AA	AA	AA	AA	AA	AA	AA	GG	GG	GG
chr04:25437295	A/C	4	25437295	+	NA	NA	NA	NA	NA	NA	CC	AA	AA	CC	CC	CC	AA	AA	CC	CC	CC	CC	CC	CC	CC	CC	AA	CC	AA	CC	CC	CC	CC	CC	CC	AA	CC	AA	AA	CC	CC	AA	AA	AA	CC	CC	CC	CC	CC
chr04:26309089	C/T	4	26309089	+	NA	NA	NA	NA	NA	NA	CC	TT	NN	NN	CC	CC	TT	CC	CC	NN	CC	NN	CC	CC	CC	CC	CC	NN	CC	NN	NN	CC	CC	NN	CC	TT	CC	TT	CC	CC	CC	CC	TT	CC	CC	CC	CC	CC	CC
chr04:26545849	A/G	4	26545849	+	NA	NA	NA	NA	NA	NA	AA	GG	GG	AA	AA	AA	GG	AA	AA	AA	AA	AA	AA	AA	AA	AA	AA	AA	AA	AA	AA	AA	AA	AA	AA	GG	AA	GG	AA	AA	AA	AA	GG	AA	AA	AA	AA	AA	AA
chr04:26832471	C/A	4	26832471	+	NA	NA	NA	NA	NA	NA	CC	AA	AA	CC	CC	CC	AA	CC	CC	CC	CC	CC	CC	CC	CC	CC	CC	CC	CC	CC	CC	CC	CC	CC	CC	AA	CC	AA	CC	CC	CC	CC	AA	CC	CC	CC	CC	CC	CC
chr04:27540988	C/A	4	27540988	+	NA	NA	NA	NA	NA	NA	CC	AA	NN	CC	CC	CC	AA	CC	CC	CC	CC	CC	CC	CC	AA	CC	CC	CC	CC	CC	CC	CC	CC	CC	CC	AA	AA	AA	CC	CC	CC	CC	AA	CC	CC	CC	CC	CC	CC
chr04:28004788	C/T	4	28004788	+	NA	NA	NA	NA	NA	NA	CC	TT	TT	CC	CC	CC	TT	CC	CC	CC	CC	CC	CC	CC	TT	CC	CC	CC	CC	CC	CC	CC	CC	CC	CC	TT	TT	TT	CC	TT	TT	CC	TT	CC	CC	CC	CC	CC	CC
chr04:28901886	C/T	4	28901886	+	NA	NA	NA	NA	NA	NA	CC	TT	TT	CC	CC	CC	TT	CC	CC	CC	CC	CC	CC	CC	CC	CC	CC	CC	CC	CC	CC	CC	CC	CC	CC	TT	TT	TT	CC	TT	TT	CC	TT	CC	CC	TT	CC	CC	CC
chr04:29533215	C/T	4	29533215	+	NA	NA	NA	NA	NA	NA	CC	TT	NN	CC	CC	CC	TT	CC	CC	CC	CC	CC	CC	CC	CC	CC	CC	CC	CC	CC	CC	CC	CC	CC	CC	CC	TT	TT	CC	TT	TT	CC	TT	CC	CC	CC	CC	CC	CC
chr04:29715617	G/A	4	29715617	+	NA	NA	NA	NA	NA	NA	GG	GG	GG	AA	AA	GG	GG	GG	GG	GG	GG	AA	AA	GG	AA	GG	GG	AA	AA	GG	AA	GG	GG	GG	GG	AA	GG	GG	GG	GG	GG	GG	GG	GG	GG	GG	GG	GG	GG
chr04:29881066	C/A	4	29881066	+	NA	NA	NA	NA	NA	NA	CC	AA	AA	CC	CC	CC	AA	CC	CC	CC	CC	CC	CC	CC	CC	CC	CC	CC	CC	CC	CC	CC	CC	CC	CC	AA	AA	AA	CC	AA	AA	CC	AA	CC	CC	AA	CC	CC	CC
chr04:30174083	C/T	4	30174083	+	NA	NA	NA	NA	NA	NA	TT	CC	CC	TT	TT	CC	CC	TT	CC	CC	TT	TT	TT	CC	TT	TT	TT	TT	TT	CC	TT	TT	TT	TT	TT	CC	CC	CC	TT	CC	CC	TT	TT	TT	TT	CC	TT	TT	TT
chr04:30438901	A/G	4	30438901	+	NA	NA	NA	NA	NA	NA	AA	GG	NN	AA	AA	AA	GG	AA	AA	AA	AA	AA	AA	AA	AA	AA	AA	AA	AA	AA	AA	AA	AA	AA	AA	GG	GG	GG	AA	GG	GG	AA	AA	AA	AA	AA	AA	AA	AA
chr04:30879875	T/C	4	30879875	+	NA	NA	NA	NA	NA	NA	CC	TT	TT	TT	CC	CC	TT	TT	CC	NN	TT	CC	TT	CC	TT	TT	CC	TT	TT	NN	CC	CC	CC	TT	TT	TT	TT	TT	CC	TT	TT	CC	TT	CC	TT	TT	TT	TT	TT
chr04:31509863	G/A	4	31509863	+	NA	NA	NA	NA	NA	NA	GG	AA	AA	AA	AA	AA	GG	GG	AA	AA	AA	AA	AA	AA	AA	GG	GG	AA	GG	AA	AA	GG	GG	GG	AA	AA	AA	AA	GG	GG	GG	GG	GG	GG	AA	AA	AA	AA	AA
chr04:31678447	T/C	4	31678447	+	NA	NA	NA	NA	NA	NA	TT	CC	NN	TT	TT	CC	TT	TT	TT	TT	CC	TT	TT	TT	TT	TT	CC	TT	CC	CC	TT	NN	TT	NN	CC	CC	CC	CC	TT	TT	TT	TT	TT	TT	CC	CC	CC	CC	CC
chr04:32038496	G/A	4	32038496	+	NA	NA	NA	NA	NA	NA	AA	GG	GG	AA	GG	GG	AA	GG	GG	GG	AA	AA	AA	GG	GG	GG	GG	AA	AA	AA	AA	GG	GG	GG	GG	GG	GG	GG	GG	AA	AA	GG	GG	GG	GG	GG	AA	AA	GG
chr04:32189893	C/T	4	32189893	+	NA	NA	NA	NA	NA	NA	TT	CC	CC	TT	CC	CC	CC	CC	NN	CC	CC	CC	CC	CC	CC	CC	TT	CC	CC	CC	CC	TT	TT	CC	CC	CC	CC	CC	CC	CC	CC	CC	CC	CC	CC	TT	CC	CC	CC
chr04:33073892	G/A	4	33073892	+	NA	NA	NA	NA	NA	NA	AA	AA	GG	GG	GG	AA	GG	AA	GG	GG	GG	GG	GG	GG	GG	GG	GG	GG	GG	AA	GG	GG	GG	AA	GG	AA	AA	GG	AA	GG	GG	GG	GG	GG	GG	AA	GG	GG	GG
chr04:34643455	A/G	4	34643455	+	NA	NA	NA	NA	NA	NA	AA	AA	AA	AA	AA	AA	GG	GG	AA	GG	GG	AA	AA	GG	AA	AA	GG	AA	AA	AA	AA	GG	GG	GG	AA	GG	AA	AA	GG	GG	GG	GG	AA	GG	GG	GG	GG	GG	AA
chr04:34925111	G/T	4	34925111	+	NA	NA	NA	NA	NA	NA	TT	TT	TT	GG	GG	GG	TT	GG	GG	GG	GG	GG	GG	GG	TT	GG	GG	GG	GG	GG	GG	TT	TT	TT	GG	GG	GG	TT	GG	TT	TT	TT	GG	TT	GG	GG	GG	GG	GG
chr04:35395197	T/C	4	35395197	+	NA	NA	NA	NA	NA	NA	TT	TT	TT	CC	CC	TT	TT	CC	CC	TT	CC	CC	CC	CC	CC	CC	CC	CC	CC	CC	CC	TT	TT	CC	CC	CC	CC	TT	TT	TT	TT	CC	CC	TT	TT	TT	CC	CC	CC
chr05:44806	G/C	5	44806	+	NA	NA	NA	NA	NA	NA	GG	GG	GG	CC	GG	CC	CC	GG	CC	CC	CC	CC	CC	CC	GG	CC	CC	CC	CC	CC	CC	GG	GG	CC	CC	CC	GG	CC	GG	GG	GG	GG	GG	GG	GG	GG	CC	CC	CC
chr05:201193	C/A	5	201193	+	NA	NA	NA	NA	NA	NA	AA	AA	AA	CC	CC	CC	CC	AA	CC	CC	CC	CC	NN	CC	CC	CC	CC	CC	CC	CC	CC	AA	AA	CC	CC	CC	AA	CC	AA	AA	AA	AA	AA	AA	AA	AA	CC	CC	CC
chr05:437499	T/A	5	437499	+	NA	NA	NA	NA	NA	NA	TT	TT	TT	TT	TT	TT	TT	TT	TT	TT	TT	TT	TT	TT	AA	TT	TT	TT	TT	TT	TT	TT	TT	TT	TT	TT	TT	TT	TT	TT	TT	TT	TT	TT	TT	TT	TT	TT	TT
chr05:440644	G/A	5	440644	+	NA	NA	NA	NA	NA	NA	GG	GG	GG	AA	AA	GG	GG	GG	GG	GG	GG	AA	AA	GG	AA	AA	GG	AA	AA	GG	AA	GG	GG	AA	AA	GG	GG	GG	GG	GG	GG	GG	GG	GG	GG	GG	GG	GG	AA
chr05:661832	G/A	5	661832	+	NA	NA	NA	NA	NA	NA	GG	GG	NN	AA	AA	AA	AA	GG	GG	GG	GG	AA	AA	GG	GG	AA	AA	AA	AA	AA	AA	GG	GG	GG	AA	GG	GG	AA	GG	GG	GG	GG	GG	GG	GG	GG	GG	GG	AA
chr05:922530	A/G	5	922530	+	NA	NA	NA	NA	NA	NA	AA	NN	AA	AA	AA	GG	GG	GG	NN	GG	AA	AA	AA	AA	AA	AA	AA	AA	AA	GG	AA	GG	GG	AA	AA	GG	GG	GG	GG	AA	AA	GG	AA	GG	AA	GG	AA	AA	AA
chr05:1277191	G/A	5	1277191	+	NA	NA	NA	NA	NA	NA	GG	GG	NN	AA	AA	GG	AA	AA	AA	AA	AA	AA	AA	AA	GG	AA	GG	AA	AA	GG	AA	AA	AA	GG	AA	AA	GG	GG	AA	GG	GG	GG	GG	GG	GG	GG	AA	NN	AA
chr05:1487229	C/T	5	1487229	+	NA	NA	NA	NA	NA	NA	CC	CC	CC	TT	CC	CC	CC	CC	CC	CC	TT	CC	CC	CC	CC	CC	CC	CC	CC	CC	TT	TT	TT	CC	CC	CC	TT	TT	TT	CC	CC	TT	CC	CC	CC	CC	TT	TT	CC
chr05:2291156	C/T	5	2291156	+	NA	NA	NA	NA	NA	NA	CC	TT	NN	TT	TT	TT	CC	TT	NN	TT	CC	TT	TT	TT	CC	TT	TT	TT	TT	CC	TT	CC	CC	CC	TT	TT	CC	CC	CC	CC	CC	CC	CC	CC	CC	TT	CC	CC	TT
chr05:2525289	G/A	5	2525289	+	NA	NA	NA	NA	NA	NA	AA	NN	AA	GG	GG	GG	AA	AA	GG	GG	GG	GG	GG	GG	GG	GG	GG	GG	GG	GG	GG	GG	GG	AA	GG	AA	GG	GG	AA	AA	AA	GG	GG	AA	AA	GG	GG	GG	GG
chr05:2889262	C/T	5	2889262	+	NA	NA	NA	NA	NA	NA	TT	TT	TT	CC	CC	CC	TT	CC	CC	TT	CC	CC	CC	TT	CC	CC	CC	CC	CC	CC	CC	CC	CC	TT	CC	CC	TT	TT	TT	CC	CC	TT	TT	TT	CC	TT	CC	CC	CC
chr05:3092113	T/C	5	3092113	+	NA	NA	NA	NA	NA	NA	CC	TT	TT	CC	NN	CC	TT	TT	TT	CC	CC	CC	CC	CC	TT	CC	TT	CC	CC	TT	CC	CC	CC	TT	CC	CC	CC	CC	TT	CC	CC	CC	CC	TT	CC	CC	CC	CC	CC
chr05:3470087	C/A	5	3470087	+	NA	NA	NA	NA	NA	NA	CC	AA	AA	CC	CC	CC	AA	AA	CC	CC	CC	CC	CC	CC	CC	CC	CC	CC	CC	CC	CC	CC	CC	AA	CC	AA	AA	CC	AA	AA	AA	AA	AA	AA	CC	AA	CC	CC	CC
chr05:3817643	T/C	5	3817643	+	NA	NA	NA	NA	NA	NA	TT	TT	TT	CC	CC	TT	CC	TT	TT	TT	TT	CC	CC	TT	TT	CC	TT	CC	CC	TT	CC	CC	CC	TT	CC	CC	CC	TT	TT	TT	TT	CC	CC	TT	TT	TT	TT	TT	CC
chr05:4205413	C/A	5	4205413	+	NA	NA	NA	NA	NA	NA	AA	NN	CC	CC	CC	AA	CC	CC	CC	CC	CC	CC	CC	CC	AA	CC	CC	CC	CC	CC	CC	CC	CC	CC	CC	CC	CC	AA	AA	AA	AA	AA	CC	AA	CC	AA	NN	NN	CC
chr05:4589783	T/G	5	4589783	+	NA	NA	NA	NA	NA	NA	TT	GG	TT	TT	TT	GG	GG	GG	GG	GG	TT	TT	TT	TT	GG	TT	TT	TT	TT	TT	TT	TT	TT	TT	TT	GG	GG	TT	GG	GG	GG	GG	GG	GG	TT	GG	TT	TT	TT
chr05:4819475	T/G	5	4819475	+	NA	NA	NA	NA	NA	NA	TT	GG	GG	GG	GG	TT	TT	GG	GG	TT	GG	GG	GG	GG	TT	GG	GG	GG	TT	TT	GG	GG	GG	GG	TT	TT	TT	GG	TT	TT	TT	TT	TT	TT	GG	GG	GG	GG	GG
chr05:4953754	A/G	5	4953754	+	NA	NA	NA	NA	NA	NA	AA	AA	GG	GG	GG	AA	AA	GG	AA	AA	GG	GG	GG	GG	AA	GG	GG	GG	GG	AA	GG	GG	GG	GG	GG	AA	AA	GG	AA	AA	AA	AA	AA	AA	GG	GG	GG	GG	GG
chr05:6129755	A/G	5	6129755	+	NA	NA	NA	NA	NA	NA	GG	AA	AA	AA	AA	AA	GG	AA	AA	GG	GG	AA	AA	GG	GG	AA	AA	AA	AA	NN	AA	AA	AA	AA	AA	AA	AA	AA	AA	AA	AA	AA	GG	AA	AA	GG	GG	GG	AA
chr05:6544781	C/A	5	6544781	+	NA	NA	NA	NA	NA	NA	AA	CC	CC	CC	CC	CC	CC	AA	AA	CC	CC	CC	CC	CC	CC	AA	CC	CC	AA	AA	CC	CC	CC	CC	AA	CC	CC	CC	CC	CC	CC	CC	CC	CC	CC	CC	CC	CC	CC
chr05:6607675	C/T	5	6607675	+	NA	NA	NA	NA	NA	NA	TT	CC	CC	CC	CC	CC	CC	TT	TT	CC	TT	CC	CC	CC	CC	TT	TT	CC	TT	TT	CC	CC	CC	CC	TT	TT	CC	CC	TT	CC	CC	CC	CC	TT	CC	CC	TT	TT	CC
chr05:6833061	T/C	5	6833061	+	NA	NA	NA	NA	NA	NA	CC	TT	TT	TT	TT	CC	TT	CC	TT	TT	TT	TT	TT	TT	TT	TT	CC	TT	TT	CC	TT	CC	CC	CC	TT	TT	CC	CC	TT	TT	TT	CC	TT	TT	CC	CC	TT	TT	TT
chr05:7195992	G/A	5	7195992	+	NA	NA	NA	NA	NA	NA	AA	GG	GG	GG	GG	AA	GG	AA	NN	GG	AA	GG	GG	GG	GG	GG	AA	GG	GG	GG	GG	AA	AA	NN	GG	GG	GG	GG	GG	GG	GG	GG	GG	GG	AA	GG	AA	NN	GG
chr05:7328783	A/G	5	7328783	+	NA	NA	NA	NA	NA	NA	GG	AA	AA	AA	AA	GG	AA	GG	AA	AA	GG	AA	AA	AA	AA	AA	GG	AA	AA	GG	AA	GG	GG	GG	AA	AA	GG	GG	AA	AA	AA	GG	AA	AA	GG	AA	GG	GG	AA
chr05:7706179	G/A	5	7706179	+	NA	NA	NA	NA	NA	NA	AA	GG	GG	AA	AA	GG	AA	GG	AA	AA	GG	AA	AA	GG	AA	AA	GG	AA	AA	GG	AA	GG	GG	GG	AA	GG	GG	GG	GG	AA	AA	GG	AA	GG	AA	AA	GG	GG	AA
chr05:8080666	G/A	5	8080666	+	NA	NA	NA	NA	NA	NA	GG	GG	GG	AA	AA	AA	GG	GG	GG	GG	AA	AA	AA	GG	GG	AA	AA	AA	AA	AA	AA	GG	GG	AA	AA	AA	AA	AA	GG	GG	GG	AA	GG	GG	GG	AA	AA	AA	AA
chr05:8384781	G/A	5	8384781	+	NA	NA	NA	NA	NA	NA	AA	GG	GG	AA	AA	AA	GG	AA	AA	GG	GG	AA	AA	GG	GG	AA	AA	AA	AA	AA	AA	AA	AA	NN	AA	AA	AA	AA	GG	GG	GG	AA	GG	GG	AA	AA	GG	GG	AA
chr05:8585466	C/T	5	8585466	+	NA	NA	NA	NA	NA	NA	CC	NN	CC	CC	CC	CC	TT	CC	CC	TT	TT	CC	CC	TT	TT	CC	CC	CC	CC	CC	CC	CC	CC	CC	CC	CC	CC	CC	CC	TT	TT	CC	TT	CC	CC	CC	TT	TT	CC
chr05:9712988	C/T	5	9712988	+	NA	NA	NA	NA	NA	NA	CC	CC	CC	CC	CC	CC	TT	CC	CC	TT	CC	CC	CC	CC	TT	CC	CC	CC	CC	CC	CC	CC	CC	CC	CC	CC	CC	CC	CC	TT	TT	CC	TT	CC	TT	CC	CC	CC	CC
chr05:10539124	G/A	5	10539124	+	NA	NA	NA	NA	NA	NA	GG	GG	GG	GG	GG	GG	AA	GG	GG	AA	GG	GG	GG	GG	AA	GG	GG	GG	GG	GG	GG	GG	GG	GG	GG	GG	GG	GG	GG	AA	AA	GG	AA	GG	GG	GG	GG	GG	GG
chr05:10886331	C/T	5	10886331	+	NA	NA	NA	NA	NA	NA	TT	NN	CC	CC	CC	CC	TT	CC	TT	TT	TT	CC	CC	TT	TT	CC	TT	CC	CC	TT	CC	CC	CC	CC	CC	CC	CC	CC	CC	TT	TT	CC	TT	CC	CC	CC	TT	TT	CC
chr05:11679660	T/C	5	11679660	+	NA	NA	NA	NA	NA	NA	TT	NN	CC	TT	TT	CC	TT	TT	TT	TT	TT	TT	TT	TT	TT	TT	TT	TT	TT	TT	TT	TT	TT	CC	TT	CC	CC	CC	CC	TT	TT	CC	TT	CC	TT	TT	TT	TT	TT
chr05:13325546	C/T	5	13325546	+	NA	NA	NA	NA	NA	NA	TT	TT	CC	CC	CC	CC	TT	CC	CC	TT	TT	CC	CC	TT	TT	CC	TT	CC	CC	TT	CC	CC	CC	CC	CC	CC	CC	CC	CC	TT	TT	CC	TT	CC	CC	CC	TT	TT	CC
chr05:13768744	T/C	5	13768744	+	NA	NA	NA	NA	NA	NA	TT	NN	TT	TT	CC	CC	TT	TT	NN	TT	TT	CC	CC	CC	TT	CC	CC	CC	CC	TT	CC	TT	TT	CC	CC	CC	CC	CC	TT	TT	TT	CC	TT	TT	TT	TT	TT	TT	CC
chr05:14412355	A/G	5	14412355	+	NA	NA	NA	NA	NA	NA	GG	NN	AA	GG	GG	GG	AA	GG	GG	AA	GG	GG	GG	GG	AA	GG	GG	GG	GG	GG	GG	GG	GG	GG	GG	GG	GG	GG	AA	AA	AA	GG	AA	AA	GG	AA	GG	GG	GG
chr05:14643984	T/C	5	14643984	+	NA	NA	NA	NA	NA	NA	TT	TT	TT	CC	CC	TT	CC	TT	TT	CC	TT	NN	CC	TT	TT	CC	CC	CC	CC	TT	NN	TT	TT	NN	CC	TT	TT	TT	TT	CC	CC	TT	CC	TT	TT	TT	TT	TT	CC
chr05:14928105	A/G	5	14928105	+	NA	NA	NA	NA	NA	NA	AA	NN	NN	AA	AA	AA	GG	AA	AA	GG	AA	AA	AA	AA	GG	AA	AA	AA	AA	GG	AA	AA	AA	NN	AA	AA	AA	AA	GG	GG	GG	AA	AA	GG	AA	GG	AA	GG	AA
chr05:15567844	G/T	5	15567844	+	NA	NA	NA	NA	NA	NA	TT	NN	TT	GG	GG	TT	GG	GG	TT	GG	TT	GG	GG	GG	GG	GG	GG	GG	TT	NN	GG	GG	GG	GG	TT	TT	TT	TT	GG	GG	GG	TT	TT	GG	TT	GG	TT	TT	GG
chr05:16055903	C/A	5	16055903	+	NA	NA	NA	NA	NA	NA	CC	NN	NN	CC	CC	CC	CC	AA	CC	CC	AA	CC	AA	CC	CC	CC	AA	CC	AA	AA	CC	CC	CC	AA	AA	AA	CC	AA	CC	CC	CC	CC	AA	CC	CC	AA	AA	AA	CC
chr05:16262586	C/A	5	16262586	+	NA	NA	NA	NA	NA	NA	CC	NN	AA	CC	CC	AA	CC	AA	AA	CC	AA	CC	AA	CC	CC	CC	AA	CC	AA	AA	CC	CC	CC	AA	AA	AA	AA	AA	CC	CC	CC	AA	AA	CC	AA	CC	AA	AA	CC
chr05:16500527	G/A	5	16500527	+	NA	NA	NA	NA	NA	NA	AA	NN	GG	GG	GG	AA	AA	GG	AA	AA	GG	GG	GG	AA	AA	GG	GG	GG	GG	GG	GG	AA	AA	GG	GG	GG	AA	GG	AA	AA	AA	AA	GG	AA	GG	AA	GG	GG	GG
chr05:16752221	C/A	5	16752221	+	NA	NA	NA	NA	NA	NA	CC	NN	AA	CC	CC	AA	CC	AA	CC	CC	AA	CC	CC	CC	CC	CC	CC	CC	CC	AA	CC	CC	CC	AA	CC	AA	AA	AA	CC	CC	CC	AA	AA	CC	AA	CC	AA	AA	CC
chr05:16955234	T/G	5	16955234	+	NA	NA	NA	NA	NA	NA	TT	TT	TT	GG	GG	GG	TT	GG	GG	GG	GG	GG	GG	TT	TT	GG	GG	GG	GG	GG	GG	GG	GG	TT	GG	GG	GG	TT	TT	TT	TT	GG	GG	TT	TT	GG	GG	GG	GG
chr05:17017106	C/T	5	17017106	+	NA	NA	NA	NA	NA	NA	CC	CC	CC	TT	TT	TT	CC	TT	CC	TT	TT	TT	TT	CC	CC	TT	TT	TT	TT	TT	TT	TT	TT	CC	TT	TT	TT	CC	CC	CC	CC	TT	TT	CC	CC	TT	TT	TT	TT
chr05:18108765	A/T	5	18108765	+	NA	NA	NA	NA	NA	NA	AA	AA	AA	AA	AA	TT	AA	TT	AA	TT	TT	TT	AA	AA	TT	AA	TT	AA	TT	TT	AA	TT	TT	TT	AA	TT	AA	TT	AA	AA	AA	TT	TT	AA	TT	TT	TT	TT	AA
chr05:18405433	T/C	5	18405433	+	NA	NA	NA	NA	NA	NA	CC	TT	TT	TT	TT	TT	CC	NN	TT	TT	NN	NN	TT	TT	CC	TT	NN	TT	TT	NN	TT	TT	TT	TT	TT	TT	TT	TT	CC	CC	CC	TT	CC	CC	CC	TT	NN	TT	TT
chr05:18816269	C/T	5	18816269	+	NA	NA	NA	NA	NA	NA	TT	CC	CC	CC	CC	CC	TT	CC	CC	TT	CC	CC	CC	CC	CC	CC	CC	CC	CC	CC	CC	TT	TT	CC	CC	CC	CC	CC	TT	TT	TT	CC	CC	TT	CC	CC	CC	CC	CC
chr05:19098650	C/T	5	19098650	+	NA	NA	NA	NA	NA	NA	TT	CC	CC	CC	CC	CC	CC	CC	CC	CC	TT	TT	CC	CC	TT	CC	CC	CC	TT	CC	CC	CC	CC	TT	TT	CC	TT	CC	TT	TT	TT	CC	TT	TT	TT	CC	TT	TT	CC
chr05:19155333	A/G	5	19155333	+	NA	NA	NA	NA	NA	NA	GG	AA	AA	AA	AA	AA	AA	AA	AA	AA	GG	GG	AA	AA	GG	AA	AA	AA	GG	AA	AA	AA	AA	GG	GG	AA	GG	AA	GG	GG	GG	AA	GG	GG	GG	AA	GG	GG	AA
chr05:19516545	C/A	5	19516545	+	NA	NA	NA	NA	NA	NA	CC	CC	NN	NN	CC	CC	CC	CC	CC	CC	CC	CC	CC	CC	AA	CC	CC	CC	CC	CC	CC	CC	CC	CC	CC	CC	CC	CC	NN	AA	AA	CC	CC	AA	AA	CC	CC	CC	CC
chr05:19723342	A/G	5	19723342	+	NA	NA	NA	NA	NA	NA	GG	AA	AA	AA	AA	AA	AA	AA	AA	AA	AA	AA	AA	GG	AA	GG	AA	AA	AA	AA	AA	AA	AA	GG	AA	AA	GG	AA	GG	GG	GG	AA	AA	GG	AA	AA	AA	AA	AA
chr05:19974373	A/G	5	19974373	+	NA	NA	NA	NA	NA	NA	GG	GG	AA	AA	AA	GG	GG	GG	NN	GG	GG	AA	AA	AA	AA	AA	GG	AA	AA	GG	AA	GG	GG	AA	AA	GG	AA	GG	AA	AA	AA	GG	AA	AA	GG	GG	GG	GG	AA
chr05:20331215	C/A	5	20331215	+	NA	NA	NA	NA	NA	NA	CC	CC	CC	CC	CC	CC	CC	CC	CC	CC	CC	CC	CC	CC	CC	CC	CC	CC	CC	CC	CC	CC	CC	AA	CC	CC	AA	CC	AA	AA	AA	CC	CC	AA	CC	CC	CC	CC	CC
chr05:20551103	T/C	5	20551103	+	NA	NA	NA	NA	NA	NA	TT	TT	TT	TT	TT	TT	TT	TT	TT	TT	TT	TT	TT	TT	CC	TT	TT	TT	TT	TT	NN	TT	TT	NN	TT	TT	NN	TT	CC	CC	CC	TT	TT	CC	TT	TT	TT	TT	TT
chr05:21494622	T/C	5	21494622	+	NA	NA	NA	NA	NA	NA	CC	TT	TT	TT	TT	TT	CC	TT	CC	CC	TT	TT	TT	CC	TT	TT	TT	TT	TT	TT	TT	CC	CC	CC	TT	TT	TT	TT	CC	TT	TT	CC	CC	CC	CC	CC	TT	TT	TT
chr05:22075948	G/T	5	22075948	+	NA	NA	NA	NA	NA	NA	TT	TT	TT	GG	GG	TT	TT	GG	GG	GG	GG	GG	GG	GG	GG	GG	GG	GG	GG	GG	GG	GG	GG	GG	GG	TT	GG	GG	TT	GG	GG	TT	TT	TT	TT	TT	GG	GG	GG
chr05:22295097	A/C	5	22295097	+	NA	NA	NA	NA	NA	NA	AA	AA	AA	AA	AA	AA	CC	CC	CC	CC	CC	AA	AA	CC	AA	AA	CC	AA	AA	AA	AA	CC	CC	CC	AA	AA	CC	CC	AA	AA	AA	AA	AA	AA	CC	CC	CC	CC	AA
chr05:22711811	G/A	5	22711811	+	NA	NA	NA	NA	NA	NA	GG	GG	GG	AA	AA	GG	GG	AA	GG	GG	AA	AA	AA	GG	AA	AA	AA	AA	AA	GG	AA	GG	GG	AA	AA	GG	GG	GG	GG	GG	GG	GG	AA	GG	GG	GG	AA	AA	AA
chr05:23143060	C/A	5	23143060	+	NA	NA	NA	NA	NA	NA	AA	CC	AA	CC	CC	CC	AA	CC	CC	AA	CC	CC	CC	CC	CC	CC	CC	CC	CC	CC	CC	CC	CC	CC	CC	AA	CC	CC	AA	AA	AA	AA	CC	AA	AA	AA	CC	CC	CC
chr05:23661597	C/A	5	23661597	+	NA	NA	NA	NA	NA	NA	CC	CC	CC	CC	CC	AA	AA	CC	AA	CC	CC	CC	CC	CC	AA	CC	CC	CC	CC	CC	CC	AA	AA	AA	CC	AA	AA	AA	AA	AA	AA	AA	AA	AA	CC	CC	CC	CC	CC
chr05:23824618	T/C	5	23824618	+	NA	NA	NA	NA	NA	NA	TT	TT	CC	TT	TT	CC	CC	TT	CC	CC	TT	TT	TT	TT	CC	TT	TT	TT	TT	TT	TT	CC	CC	CC	TT	CC	CC	CC	CC	CC	CC	CC	CC	CC	CC	CC	TT	TT	TT
chr05:24090514	A/C	5	24090514	+	NA	NA	NA	NA	NA	NA	CC	AA	CC	CC	CC	AA	AA	CC	AA	AA	CC	CC	CC	AA	CC	CC	CC	CC	CC	AA	CC	AA	AA	AA	CC	CC	AA	AA	CC	AA	AA	AA	CC	CC	AA	AA	CC	CC	CC
chr05:25234430	A/G	5	25234430	+	NA	NA	NA	NA	NA	NA	GG	AA	AA	GG	GG	AA	AA	GG	GG	GG	GG	GG	GG	AA	GG	GG	GG	GG	GG	GG	GG	GG	GG	NN	GG	AA	AA	AA	AA	AA	AA	GG	GG	AA	AA	AA	GG	NN	GG
chr05:26185802	C/T	5	26185802	+	NA	NA	NA	NA	NA	NA	CC	CC	NN	CC	CC	CC	TT	CC	TT	NN	CC	NN	CC	CC	CC	CC	CC	CC	CC	TT	CC	CC	CC	NN	CC	CC	TT	CC	TT	CC	CC	CC	CC	TT	CC	CC	CC	CC	CC
chr05:27086886	G/A	5	27086886	+	NA	NA	NA	NA	NA	NA	AA	GG	AA	GG	AA	GG	AA	AA	GG	GG	GG	AA	AA	GG	GG	GG	AA	GG	AA	AA	GG	GG	GG	GG	AA	GG	AA	GG	AA	AA	AA	GG	GG	AA	GG	GG	GG	GG	GG
chr05:27289052	C/A	5	27289052	+	NA	NA	NA	NA	NA	NA	AA	AA	AA	CC	AA	CC	AA	AA	AA	AA	CC	AA	AA	AA	CC	CC	AA	CC	AA	AA	CC	CC	CC	AA	AA	CC	AA	CC	AA	AA	AA	CC	CC	AA	CC	CC	CC	CC	CC
chr05:27531788	A/G	5	27531788	+	NA	NA	NA	NA	NA	NA	AA	AA	AA	GG	AA	AA	AA	AA	AA	AA	AA	AA	AA	AA	AA	AA	AA	GG	AA	GG	GG	AA	AA	AA	AA	AA	GG	GG	AA	AA	AA	AA	GG	AA	AA	AA	AA	AA	GG
chr05:27627633	A/G	5	27627633	+	NA	NA	NA	NA	NA	NA	AA	AA	AA	GG	AA	AA	AA	AA	AA	AA	AA	AA	AA	AA	AA	AA	AA	GG	AA	GG	GG	AA	AA	AA	AA	AA	GG	GG	GG	AA	AA	AA	GG	GG	AA	AA	AA	AA	GG
chr05:27899049	T/G	5	27899049	+	NA	NA	NA	NA	NA	NA	GG	TT	GG	TT	TT	TT	GG	TT	TT	TT	GG	TT	TT	TT	TT	TT	GG	TT	TT	TT	TT	TT	TT	TT	TT	TT	GG	GG	GG	TT	TT	TT	TT	GG	TT	TT	GG	GG	TT
chr05:28101376	G/A	5	28101376	+	NA	NA	NA	NA	NA	NA	GG	GG	AA	GG	AA	GG	GG	GG	AA	AA	GG	AA	AA	AA	AA	AA	GG	GG	AA	GG	GG	GG	GG	GG	AA	AA	GG	GG	GG	AA	AA	AA	AA	GG	GG	AA	GG	GG	AA
chr05:28344771	G/A	5	28344771	+	NA	NA	NA	NA	NA	NA	AA	AA	AA	GG	GG	GG	AA	AA	AA	GG	AA	GG	GG	GG	AA	GG	AA	AA	GG	GG	GG	AA	AA	GG	GG	GG	GG	GG	GG	GG	GG	GG	GG	GG	GG	GG	AA	AA	AA
chr05:28642522	G/A	5	28642522	+	NA	NA	NA	NA	NA	NA	GG	GG	GG	AA	AA	GG	AA	GG	GG	GG	GG	GG	AA	GG	GG	AA	GG	AA	AA	GG	AA	AA	AA	GG	AA	GG	GG	GG	GG	GG	GG	GG	GG	GG	AA	GG	GG	GG	AA
chr05:28772543	G/C	5	28772543	+	NA	NA	NA	NA	NA	NA	GG	GG	GG	CC	CC	GG	CC	GG	GG	GG	GG	CC	CC	GG	GG	CC	GG	CC	CC	GG	CC	GG	GG	GG	CC	CC	GG	GG	GG	GG	GG	CC	GG	GG	CC	GG	GG	GG	CC
chr05:29061672	G/A	5	29061672	+	NA	NA	NA	NA	NA	NA	GG	AA	GG	GG	GG	AA	AA	NN	GG	GG	GG	GG	GG	AA	AA	GG	GG	GG	GG	GG	GG	AA	AA	GG	GG	AA	GG	GG	GG	GG	GG	GG	GG	GG	AA	AA	GG	GG	GG
chr05:29100308	A/G	5	29100308	+	NA	NA	NA	NA	NA	NA	AA	GG	AA	GG	GG	AA	GG	AA	AA	AA	AA	GG	GG	AA	GG	GG	AA	GG	NN	GG	GG	AA	AA	AA	GG	GG	AA	AA	GG	AA	AA	GG	AA	GG	GG	AA	AA	AA	GG
chr05:29490231	G/T	5	29490231	+	NA	NA	NA	NA	NA	NA	GG	GG	GG	GG	GG	GG	TT	TT	TT	GG	GG	GG	GG	GG	GG	GG	GG	GG	GG	NN	GG	TT	TT	NN	GG	GG	TT	TT	GG	TT	TT	GG	GG	GG	GG	GG	GG	NN	GG
chr06:244274	A/G	6	244274	+	NA	NA	NA	NA	NA	NA	AA	AA	AA	GG	GG	AA	AA	AA	AA	AA	AA	AA	AA	AA	AA	GG	AA	GG	GG	AA	GG	AA	AA	AA	GG	AA	AA	AA	AA	AA	AA	AA	AA	AA	AA	AA	AA	AA	GG
chr06:400753	G/A	6	400753	+	NA	NA	NA	NA	NA	NA	GG	AA	AA	GG	GG	AA	AA	AA	AA	AA	AA	NN	GG	AA	AA	GG	GG	GG	GG	AA	NN	AA	AA	AA	GG	AA	AA	AA	AA	AA	AA	AA	AA	AA	AA	AA	AA	AA	GG
chr06:646915	A/G	6	646915	+	NA	NA	NA	NA	NA	NA	GG	NN	AA	AA	AA	AA	AA	AA	AA	AA	AA	AA	AA	AA	AA	AA	AA	AA	AA	AA	AA	AA	AA	AA	AA	AA	AA	AA	AA	AA	AA	AA	AA	AA	AA	AA	AA	AA	AA
chr06:677288	G/A	6	677288	+	NA	NA	NA	NA	NA	NA	AA	GG	GG	GG	GG	AA	GG	AA	AA	GG	AA	AA	AA	GG	AA	GG	AA	GG	GG	AA	GG	GG	GG	GG	GG	GG	AA	AA	AA	GG	GG	GG	GG	AA	GG	GG	AA	AA	GG
chr06:1272777	A/G	6	1272777	+	NA	NA	NA	NA	NA	NA	AA	AA	GG	GG	GG	AA	AA	NN	AA	NN	AA	GG	GG	NN	AA	AA	AA	GG	NN	AA	GG	AA	AA	AA	AA	AA	GG	GG	GG	AA	AA	GG	AA	GG	AA	NN	AA	AA	GG
chr06:1378891	A/G	6	1378891	+	NA	NA	NA	NA	NA	NA	AA	GG	GG	AA	AA	GG	GG	GG	GG	GG	GG	AA	AA	GG	GG	GG	AA	GG	AA	GG	AA	GG	GG	GG	GG	GG	GG	GG	GG	GG	GG	GG	GG	GG	GG	GG	GG	GG	AA
chr06:1521855	A/C	6	1521855	+	NA	NA	NA	NA	NA	NA	CC	AA	AA	AA	AA	AA	AA	AA	AA	AA	AA	AA	AA	AA	AA	AA	AA	AA	AA	AA	AA	AA	AA	AA	AA	AA	AA	AA	AA	AA	AA	AA	AA	AA	CC	CC	AA	AA	AA
chr06:1765761	G/T	6	1765761	+	NA	NA	NA	NA	NA	NA	GG	GG	GG	TT	GG	GG	GG	GG	GG	TT	TT	TT	TT	TT	GG	GG	TT	TT	GG	TT	TT	TT	TT	TT	GG	GG	GG	GG	GG	GG	GG	GG	GG	GG	GG	GG	TT	TT	TT
chr06:1768006	A/C	6	1768006	+	NA	NA	NA	NA	NA	NA	CC	AA	AA	AA	CC	AA	AA	AA	AA	AA	AA	AA	AA	AA	AA	CC	AA	AA	CC	AA	AA	AA	AA	AA	CC	AA	AA	AA	AA	AA	AA	AA	AA	AA	AA	AA	AA	AA	AA
chr06:1768998	C/T	6	1768998	+	NA	NA	NA	NA	NA	NA	CC	TT	TT	CC	CC	CC	CC	CC	TT	CC	CC	CC	CC	CC	CC	CC	CC	CC	CC	CC	CC	CC	CC	CC	CC	TT	TT	CC	TT	CC	CC	CC	TT	TT	CC	CC	CC	CC	CC
chr06:2025629	G/A	6	2025629	+	NA	NA	NA	NA	NA	NA	GG	AA	AA	GG	GG	AA	AA	AA	AA	GG	AA	GG	GG	GG	AA	GG	GG	GG	GG	GG	GG	AA	AA	AA	GG	AA	AA	GG	AA	GG	GG	AA	AA	AA	AA	AA	AA	AA	GG
chr06:2430760	C/T	6	2430760	+	NA	NA	NA	NA	NA	NA	CC	CC	CC	CC	CC	CC	CC	CC	CC	CC	CC	CC	CC	CC	CC	TT	CC	TT	TT	CC	TT	CC	CC	CC	CC	CC	CC	CC	CC	TT	TT	CC	CC	CC	CC	CC	CC	CC	TT
chr06:2535102	T/C	6	2535102	+	NA	NA	NA	NA	NA	NA	NN	CC	CC	TT	TT	CC	CC	CC	CC	CC	CC	TT	TT	CC	CC	TT	CC	TT	TT	CC	TT	TT	TT	CC	TT	CC	CC	CC	CC	TT	TT	CC	CC	CC	TT	TT	CC	CC	TT
chr06:2783620	A/G	6	2783620	+	NA	NA	NA	NA	NA	NA	GG	AA	AA	GG	GG	AA	AA	AA	AA	AA	AA	AA	AA	AA	AA	GG	AA	GG	GG	AA	GG	AA	AA	AA	GG	AA	AA	AA	AA	GG	GG	AA	AA	AA	AA	AA	AA	AA	GG
chr06:2808467	A/G	6	2808467	+	NA	NA	NA	NA	NA	NA	NN	GG	GG	AA	AA	GG	GG	GG	GG	GG	GG	GG	GG	GG	GG	AA	GG	AA	AA	GG	AA	GG	GG	GG	AA	GG	GG	GG	GG	AA	AA	GG	GG	GG	GG	GG	GG	GG	AA
chr06:3140863	G/A	6	3140863	+	NA	NA	NA	NA	NA	NA	AA	AA	AA	AA	AA	AA	AA	AA	AA	AA	AA	AA	AA	AA	AA	GG	AA	GG	GG	AA	NN	AA	AA	NN	GG	AA	AA	AA	GG	GG	GG	AA	AA	AA	AA	AA	AA	AA	GG
chr06:3244503	T/C	6	3244503	+	NA	NA	NA	NA	NA	NA	TT	CC	CC	CC	NN	NN	TT	NN	TT	CC	CC	CC	CC	TT	CC	TT	CC	TT	TT	CC	TT	NN	NN	NN	TT	CC	CC	CC	TT	TT	TT	CC	CC	CC	CC	CC	CC	CC	TT
chr06:3431721	G/A	6	3431721	+	NA	NA	NA	NA	NA	NA	NN	GG	GG	GG	GG	GG	GG	GG	GG	GG	GG	GG	GG	GG	GG	GG	GG	AA	GG	GG	AA	GG	GG	GG	GG	GG	GG	GG	GG	AA	AA	GG	GG	GG	GG	GG	GG	GG	GG
chr06:3598843	G/A	6	3598843	+	NA	NA	NA	NA	NA	NA	GG	AA	AA	AA	GG	GG	GG	AA	AA	GG	AA	AA	AA	AA	AA	AA	AA	GG	AA	AA	GG	AA	AA	AA	AA	AA	AA	AA	AA	GG	GG	AA	AA	AA	GG	AA	AA	AA	AA
chr06:3632725	T/C	6	3632725	+	NA	NA	NA	NA	NA	NA	TT	NN	CC	CC	TT	TT	TT	CC	CC	TT	CC	CC	CC	CC	CC	CC	CC	TT	CC	CC	TT	CC	CC	CC	CC	CC	CC	CC	CC	TT	TT	CC	CC	CC	TT	CC	CC	CC	CC
chr06:3721346	T/C	6	3721346	+	NA	NA	NA	NA	NA	NA	TT	TT	TT	CC	CC	CC	TT	TT	CC	CC	TT	CC	CC	TT	TT	CC	TT	CC	TT	CC	CC	TT	TT	TT	CC	TT	TT	TT	TT	TT	TT	TT	TT	TT	CC	TT	TT	TT	CC
chr06:3951547	G/A	6	3951547	+	NA	NA	NA	NA	NA	NA	AA	GG	GG	GG	GG	GG	GG	GG	GG	GG	GG	GG	GG	GG	GG	GG	GG	GG	GG	GG	GG	GG	GG	GG	GG	GG	GG	GG	GG	AA	AA	GG	GG	GG	GG	GG	GG	GG	GG
chr06:4076903	C/T	6	4076903	+	NA	NA	NA	NA	NA	NA	TT	CC	CC	CC	CC	CC	CC	CC	CC	CC	CC	CC	CC	CC	CC	CC	CC	CC	TT	CC	CC	CC	CC	CC	CC	CC	CC	CC	CC	TT	TT	CC	CC	CC	CC	CC	CC	CC	CC
chr06:4641044	T/C	6	4641044	+	NA	NA	NA	NA	NA	NA	CC	TT	TT	CC	TT	TT	TT	TT	TT	TT	TT	TT	TT	TT	TT	TT	TT	TT	CC	TT	CC	TT	TT	TT	CC	TT	TT	TT	TT	CC	CC	TT	TT	TT	TT	TT	TT	TT	TT
chr06:4757948	A/G	6	4757948	+	NA	NA	NA	NA	NA	NA	GG	NN	GG	AA	AA	AA	AA	AA	GG	NN	AA	NN	GG	AA	AA	AA	AA	GG	AA	NN	AA	AA	AA	NN	AA	GG	GG	AA	AA	AA	AA	AA	GG	AA	AA	AA	AA	NN	GG
chr06:4887859	C/T	6	4887859	+	NA	NA	NA	NA	NA	NA	TT	TT	NN	CC	CC	CC	CC	CC	TT	NN	CC	CC	CC	TT	TT	CC	CC	CC	TT	TT	CC	CC	CC	TT	CC	CC	TT	TT	TT	CC	CC	TT	CC	TT	TT	TT	CC	CC	CC
chr06:5195334	G/C	6	5195334	+	NA	NA	NA	NA	NA	NA	CC	GG	GG	CC	CC	GG	GG	GG	GG	GG	GG	CC	CC	CC	GG	CC	GG	CC	CC	CC	CC	CC	CC	CC	CC	GG	GG	GG	GG	GG	GG	GG	GG	GG	GG	GG	GG	GG	CC
chr06:5707236	G/A	6	5707236	+	NA	NA	NA	NA	NA	NA	AA	GG	GG	GG	GG	GG	AA	AA	AA	GG	AA	GG	GG	AA	GG	GG	GG	GG	GG	GG	GG	GG	GG	NN	GG	GG	GG	AA	AA	GG	GG	AA	GG	AA	AA	GG	AA	AA	GG
chr06:6093491	T/C	6	6093491	+	NA	NA	NA	NA	NA	NA	TT	TT	CC	TT	TT	CC	TT	TT	TT	CC	TT	CC	CC	TT	TT	CC	CC	CC	TT	CC	TT	CC	CC	TT	CC	CC	CC	TT	TT	CC	CC	TT	TT	TT	TT	CC	TT	TT	CC
chr06:6508525	A/G	6	6508525	+	NA	NA	NA	NA	NA	NA	AA	AA	GG	GG	GG	AA	AA	AA	AA	GG	GG	GG	GG	AA	AA	GG	GG	GG	GG	GG	GG	AA	AA	GG	GG	GG	GG	AA	AA	GG	GG	AA	AA	AA	AA	AA	GG	GG	GG
chr06:6752756	G/A	6	6752756	+	NA	NA	NA	NA	NA	NA	GG	GG	GG	AA	GG	GG	GG	GG	GG	GG	GG	GG	GG	GG	GG	GG	GG	GG	GG	GG	AA	GG	GG	GG	GG	GG	GG	GG	GG	GG	GG	GG	GG	GG	GG	GG	GG	GG	GG
chr06:7003213	C/T	6	7003213	+	NA	NA	NA	NA	NA	NA	TT	CC	CC	CC	CC	CC	CC	CC	CC	CC	CC	CC	CC	CC	CC	CC	CC	CC	TT	CC	CC	TT	TT	CC	TT	CC	CC	TT	TT	CC	CC	CC	CC	CC	TT	CC	CC	CC	CC
chr06:7629011	G/T	6	7629011	+	NA	NA	NA	NA	NA	NA	GG	NN	TT	TT	TT	GG	GG	GG	GG	GG	GG	TT	TT	GG	GG	TT	GG	TT	GG	GG	TT	GG	GG	GG	GG	GG	TT	GG	GG	TT	TT	TT	GG	GG	TT	TT	GG	GG	TT
chr06:8153078	G/A	6	8153078	+	NA	NA	NA	NA	NA	NA	GG	GG	AA	GG	GG	GG	GG	GG	GG	GG	GG	GG	GG	GG	GG	GG	GG	GG	GG	GG	GG	GG	GG	GG	GG	AA	GG	GG	GG	AA	AA	GG	GG	GG	AA	GG	GG	GG	GG
chr06:8405025	G/A	6	8405025	+	NA	NA	NA	NA	NA	NA	AA	NN	AA	GG	GG	GG	GG	GG	GG	GG	GG	GG	GG	GG	GG	GG	GG	GG	GG	GG	GG	GG	GG	GG	GG	AA	GG	GG	GG	AA	AA	GG	GG	GG	AA	GG	GG	GG	GG
chr06:9222038	G/A	6	9222038	+	NA	NA	NA	NA	NA	NA	GG	NN	GG	AA	AA	AA	GG	AA	AA	AA	AA	AA	AA	AA	AA	AA	AA	AA	AA	AA	AA	AA	AA	NN	AA	GG	AA	AA	AA	GG	GG	AA	AA	AA	GG	AA	AA	AA	AA
chr06:9836381	C/A	6	9836381	+	NA	NA	NA	NA	NA	NA	CC	CC	CC	AA	AA	AA	CC	AA	AA	AA	AA	AA	AA	AA	AA	AA	CC	AA	AA	CC	AA	CC	CC	AA	AA	CC	AA	AA	AA	CC	CC	AA	CC	AA	CC	CC	AA	AA	AA
chr06:10006906	A/G	6	10006906	+	NA	NA	NA	NA	NA	NA	GG	NN	GG	AA	AA	AA	GG	AA	AA	AA	AA	AA	AA	AA	AA	AA	GG	AA	AA	AA	AA	AA	AA	AA	AA	GG	AA	AA	AA	GG	GG	AA	GG	AA	AA	AA	AA	AA	AA
chr06:10966744	G/A	6	10966744	+	NA	NA	NA	NA	NA	NA	GG	GG	GG	GG	AA	AA	GG	AA	AA	AA	GG	AA	AA	AA	NN	GG	AA	GG	GG	AA	GG	AA	AA	GG	GG	GG	GG	AA	GG	GG	GG	AA	GG	NN	AA	AA	GG	GG	GG
chr06:11131403	G/A	6	11131403	+	NA	NA	NA	NA	NA	NA	AA	GG	NN	GG	GG	GG	AA	GG	GG	GG	GG	GG	GG	GG	GG	GG	GG	GG	GG	GG	GG	GG	GG	GG	GG	AA	GG	GG	GG	AA	AA	GG	AA	GG	GG	GG	GG	GG	GG
chr06:11692013	A/G	6	11692013	+	NA	NA	NA	NA	NA	NA	AA	NN	AA	GG	AA	GG	AA	GG	GG	GG	GG	GG	GG	GG	GG	GG	GG	GG	GG	GG	GG	GG	GG	GG	GG	AA	GG	GG	GG	AA	AA	GG	AA	GG	GG	AA	GG	GG	GG
chr06:12989252	G/A	6	12989252	+	NA	NA	NA	NA	NA	NA	AA	GG	AA	GG	GG	AA	AA	GG	GG	GG	GG	GG	GG	GG	GG	GG	GG	GG	GG	GG	GG	GG	GG	GG	GG	AA	GG	GG	GG	AA	AA	GG	AA	GG	GG	GG	GG	GG	GG
chr06:13702743	A/G	6	13702743	+	NA	NA	NA	NA	NA	NA	GG	GG	GG	AA	AA	GG	GG	AA	AA	AA	AA	AA	AA	AA	AA	AA	AA	AA	AA	AA	AA	AA	AA	NN	AA	GG	AA	AA	AA	GG	GG	AA	GG	AA	AA	AA	AA	AA	AA
chr06:14006726	A/T	6	14006726	+	NA	NA	NA	NA	NA	NA	AA	NN	AA	TT	TT	AA	AA	TT	TT	TT	TT	TT	TT	TT	TT	TT	TT	TT	TT	TT	TT	TT	TT	AA	TT	AA	TT	TT	TT	AA	AA	TT	AA	TT	TT	TT	TT	TT	TT
chr06:14504992	A/G	6	14504992	+	NA	NA	NA	NA	NA	NA	AA	NN	AA	GG	GG	AA	AA	GG	GG	GG	GG	GG	GG	GG	GG	GG	GG	GG	GG	GG	GG	GG	GG	NN	GG	AA	GG	GG	GG	AA	AA	GG	AA	GG	GG	GG	GG	GG	GG
chr06:15358704	C/G	6	15358704	+	NA	NA	NA	NA	NA	NA	CC	GG	CC	GG	GG	CC	CC	GG	GG	GG	GG	GG	GG	GG	GG	GG	GG	GG	GG	GG	NN	GG	GG	NN	GG	CC	GG	GG	GG	CC	CC	GG	CC	GG	GG	GG	GG	GG	GG
chr06:15538142	C/T	6	15538142	+	NA	NA	NA	NA	NA	NA	CC	CC	CC	CC	CC	CC	CC	TT	TT	TT	TT	CC	CC	TT	TT	CC	TT	CC	CC	TT	CC	TT	TT	CC	CC	CC	TT	TT	TT	CC	CC	TT	CC	TT	TT	TT	TT	TT	CC
chr06:16304717	G/T	6	16304717	+	NA	NA	NA	NA	NA	NA	GG	NN	GG	TT	TT	GG	GG	TT	TT	TT	TT	TT	TT	TT	TT	TT	TT	TT	TT	TT	TT	TT	TT	GG	TT	GG	TT	TT	TT	GG	GG	TT	GG	TT	TT	TT	TT	TT	TT
chr06:16614854	G/C	6	16614854	+	NA	NA	NA	NA	NA	NA	GG	NN	GG	CC	CC	GG	GG	CC	CC	CC	CC	CC	CC	CC	CC	CC	CC	CC	GG	CC	CC	CC	CC	GG	GG	GG	CC	CC	CC	GG	GG	CC	GG	CC	CC	CC	CC	CC	CC
chr06:16806254	T/C	6	16806254	+	NA	NA	NA	NA	NA	NA	TT	NN	TT	CC	CC	TT	TT	CC	CC	CC	CC	CC	CC	CC	CC	CC	CC	CC	CC	CC	NN	CC	CC	TT	CC	TT	CC	CC	CC	TT	TT	CC	TT	CC	CC	CC	CC	CC	CC
chr06:17076390	A/G	6	17076390	+	NA	NA	NA	NA	NA	NA	AA	GG	AA	GG	GG	AA	AA	GG	GG	GG	GG	GG	GG	GG	GG	GG	GG	GG	GG	GG	GG	GG	GG	NN	GG	AA	GG	GG	GG	AA	AA	GG	AA	GG	GG	GG	GG	GG	GG
chr06:17698448	C/T	6	17698448	+	NA	NA	NA	NA	NA	NA	TT	TT	TT	CC	CC	TT	TT	CC	CC	CC	CC	CC	CC	CC	CC	CC	CC	CC	CC	CC	CC	CC	CC	CC	CC	TT	CC	CC	CC	TT	TT	CC	TT	CC	CC	CC	CC	NN	CC
chr06:19462276	C/G	6	19462276	+	NA	NA	NA	NA	NA	NA	CC	GG	CC	GG	GG	CC	CC	GG	GG	GG	GG	GG	GG	GG	GG	GG	GG	GG	GG	NN	GG	GG	GG	GG	GG	CC	GG	GG	GG	CC	CC	GG	CC	GG	GG	GG	GG	GG	GG
chr06:19989362	T/C	6	19989362	+	NA	NA	NA	NA	NA	NA	CC	NN	CC	TT	TT	CC	CC	TT	TT	TT	TT	TT	TT	TT	TT	TT	TT	TT	TT	TT	TT	TT	TT	CC	TT	CC	TT	TT	TT	CC	CC	TT	CC	TT	TT	TT	TT	TT	TT
chr06:20462203	T/A	6	20462203	+	NA	NA	NA	NA	NA	NA	TT	AA	TT	AA	AA	TT	TT	TT	AA	AA	AA	TT	AA	TT	TT	AA	TT	AA	AA	TT	AA	TT	TT	TT	AA	TT	TT	AA	AA	TT	TT	TT	TT	AA	TT	TT	AA	AA	AA
chr06:21246829	C/T	6	21246829	+	NA	NA	NA	NA	NA	NA	TT	CC	CC	CC	CC	TT	TT	CC	CC	CC	CC	CC	CC	CC	CC	CC	CC	CC	CC	CC	CC	CC	CC	CC	CC	TT	CC	CC	CC	TT	TT	CC	TT	CC	CC	CC	CC	CC	CC
chr06:21491695	A/G	6	21491695	+	NA	NA	NA	NA	NA	NA	AA	AA	AA	GG	GG	AA	AA	AA	AA	GG	GG	GG	GG	AA	AA	GG	GG	GG	GG	GG	NN	GG	GG	GG	GG	AA	AA	AA	AA	AA	AA	AA	AA	AA	AA	AA	GG	GG	GG
chr06:21818860	C/A	6	21818860	+	NA	NA	NA	NA	NA	NA	AA	CC	CC	CC	CC	AA	AA	CC	CC	CC	CC	CC	CC	CC	CC	CC	CC	CC	CC	CC	CC	CC	CC	CC	CC	AA	CC	CC	CC	AA	AA	CC	AA	CC	CC	CC	CC	CC	CC
chr06:22371041	T/G	6	22371041	+	NA	NA	NA	NA	NA	NA	TT	GG	GG	GG	GG	TT	TT	TT	GG	GG	GG	GG	GG	GG	TT	GG	GG	GG	GG	GG	GG	TT	TT	TT	GG	TT	GG	GG	TT	GG	GG	GG	TT	GG	GG	GG	GG	GG	GG
chr06:24003856	T/C	6	24003856	+	NA	NA	NA	NA	NA	NA	TT	TT	NN	CC	CC	CC	TT	CC	TT	TT	CC	CC	CC	CC	TT	CC	TT	CC	CC	TT	CC	TT	TT	TT	CC	CC	CC	TT	TT	CC	CC	TT	TT	TT	TT	CC	CC	CC	CC
chr06:24219798	T/C	6	24219798	+	NA	NA	NA	NA	NA	NA	TT	CC	CC	TT	TT	TT	TT	TT	CC	CC	CC	TT	TT	TT	CC	TT	CC	TT	CC	CC	TT	CC	CC	TT	CC	CC	CC	TT	TT	CC	CC	CC	TT	TT	CC	CC	CC	CC	TT
chr06:24331932	C/T	6	24331932	+	NA	NA	NA	NA	NA	NA	CC	TT	TT	CC	CC	TT	CC	CC	CC	CC	TT	CC	CC	CC	TT	TT	TT	CC	CC	TT	CC	TT	TT	NN	TT	TT	TT	CC	CC	TT	TT	TT	CC	CC	TT	TT	TT	TT	CC
chr06:24502000	A/T	6	24502000	+	NA	NA	NA	NA	NA	NA	TT	AA	AA	AA	AA	AA	TT	AA	AA	AA	AA	AA	AA	AA	AA	AA	AA	AA	AA	AA	AA	AA	AA	TT	AA	AA	AA	AA	TT	AA	AA	AA	TT	TT	TT	AA	AA	AA	AA
chr06:25277863	T/C	6	25277863	+	NA	NA	NA	NA	NA	NA	TT	TT	TT	CC	TT	TT	CC	TT	NN	TT	TT	TT	TT	TT	TT	TT	TT	TT	TT	TT	TT	TT	TT	TT	TT	TT	TT	CC	TT	TT	TT	TT	TT	TT	TT	TT	TT	TT	TT
chr06:25434460	T/C	6	25434460	+	NA	NA	NA	NA	NA	NA	TT	TT	TT	TT	TT	TT	CC	TT	CC	NN	TT	TT	TT	TT	TT	TT	TT	TT	TT	NN	NN	TT	TT	NN	TT	TT	TT	CC	TT	TT	TT	TT	TT	TT	TT	TT	TT	TT	TT
chr06:26139965	A/G	6	26139965	+	NA	NA	NA	NA	NA	NA	AA	NN	AA	GG	GG	GG	GG	GG	AA	GG	GG	GG	GG	GG	GG	GG	GG	GG	GG	AA	GG	GG	GG	AA	GG	GG	GG	AA	AA	AA	AA	AA	AA	AA	AA	AA	GG	GG	GG
chr06:26513610	G/A	6	26513610	+	NA	NA	NA	NA	NA	NA	GG	NN	AA	GG	GG	GG	AA	GG	GG	GG	GG	GG	GG	GG	GG	GG	GG	GG	GG	GG	GG	GG	GG	GG	GG	GG	GG	GG	AA	AA	AA	GG	AA	AA	AA	GG	GG	GG	GG
chr06:26938344	A/G	6	26938344	+	NA	NA	NA	NA	NA	NA	AA	AA	AA	GG	GG	AA	AA	AA	AA	AA	AA	AA	AA	AA	AA	GG	AA	GG	GG	AA	GG	AA	AA	AA	GG	AA	AA	AA	AA	AA	AA	AA	AA	AA	AA	AA	AA	AA	GG
chr06:27275515	G/A	6	27275515	+	NA	NA	NA	NA	NA	NA	GG	GG	GG	AA	AA	GG	GG	GG	AA	GG	GG	AA	AA	GG	GG	AA	GG	AA	AA	AA	AA	GG	GG	GG	AA	AA	GG	AA	GG	GG	GG	AA	GG	GG	GG	GG	GG	GG	AA
chr06:27364485	G/A	6	27364485	+	NA	NA	NA	NA	NA	NA	GG	GG	GG	GG	GG	GG	GG	GG	GG	GG	GG	GG	GG	GG	GG	GG	GG	GG	GG	AA	GG	GG	GG	GG	GG	AA	GG	AA	GG	GG	GG	AA	GG	GG	GG	GG	GG	GG	GG
chr06:27627615	C/A	6	27627615	+	NA	NA	NA	NA	NA	NA	CC	CC	CC	CC	CC	CC	CC	CC	CC	CC	CC	CC	CC	AA	AA	CC	CC	CC	CC	CC	CC	AA	AA	CC	CC	CC	CC	CC	CC	CC	CC	CC	CC	CC	CC	CC	CC	CC	CC
chr06:27761109	A/C	6	27761109	+	NA	NA	NA	NA	NA	NA	AA	AA	AA	AA	AA	AA	AA	AA	AA	AA	AA	AA	AA	CC	CC	AA	AA	AA	AA	AA	AA	AA	AA	AA	AA	AA	AA	AA	AA	AA	AA	AA	AA	AA	AA	AA	AA	AA	AA
chr06:28100960	G/A	6	28100960	+	NA	NA	NA	NA	NA	NA	GG	GG	GG	AA	GG	GG	GG	GG	GG	GG	GG	AA	AA	GG	GG	AA	GG	AA	AA	GG	AA	GG	GG	GG	AA	GG	GG	GG	GG	GG	GG	GG	GG	GG	GG	GG	GG	GG	AA
chr06:28107682	G/T	6	28107682	+	NA	NA	NA	NA	NA	NA	GG	GG	GG	TT	GG	GG	GG	GG	GG	GG	GG	TT	TT	GG	GG	TT	GG	TT	TT	GG	TT	GG	GG	GG	TT	GG	GG	GG	GG	GG	GG	GG	GG	GG	GG	GG	GG	GG	TT
chr06:28201282	C/A	6	28201282	+	NA	NA	NA	NA	NA	NA	AA	CC	CC	CC	CC	CC	CC	CC	CC	CC	CC	CC	CC	CC	CC	CC	CC	CC	CC	CC	CC	AA	AA	CC	CC	CC	CC	CC	AA	CC	CC	CC	CC	CC	CC	CC	CC	CC	CC
chr06:28723997	A/T	6	28723997	+	NA	NA	NA	NA	NA	NA	TT	TT	NN	AA	AA	TT	TT	TT	TT	AA	TT	AA	AA	TT	AA	AA	TT	AA	AA	AA	AA	TT	TT	TT	AA	TT	AA	TT	AA	TT	TT	AA	TT	TT	TT	TT	TT	TT	AA
chr06:29208264	C/A	6	29208264	+	NA	NA	NA	NA	NA	NA	AA	AA	AA	CC	CC	AA	AA	AA	CC	AA	AA	CC	CC	AA	AA	CC	CC	CC	CC	CC	CC	CC	CC	CC	CC	CC	AA	AA	CC	AA	AA	AA	CC	AA	CC	AA	AA	AA	AA
chr06:29416997	C/T	6	29416997	+	NA	NA	NA	NA	NA	NA	TT	TT	NN	CC	TT	TT	TT	TT	TT	TT	TT	NN	CC	CC	CC	CC	CC	CC	CC	CC	CC	TT	TT	NN	CC	TT	TT	CC	TT	TT	TT	TT	CC	TT	CC	CC	TT	TT	CC
chr06:29648332	T/C	6	29648332	+	NA	NA	NA	NA	NA	NA	TT	TT	NN	CC	CC	TT	TT	CC	TT	TT	TT	CC	CC	CC	TT	CC	TT	CC	CC	CC	CC	TT	TT	CC	CC	TT	TT	TT	CC	TT	TT	TT	TT	TT	CC	TT	TT	TT	CC
chr06:30809492	G/A	6	30809492	+	NA	NA	NA	NA	NA	NA	AA	NN	AA	GG	GG	GG	GG	GG	AA	GG	AA	GG	GG	GG	GG	GG	GG	GG	AA	GG	GG	GG	GG	AA	GG	AA	GG	GG	GG	AA	AA	AA	AA	GG	AA	GG	AA	AA	GG
chr07:184193	T/C	7	184193	+	NA	NA	NA	NA	NA	NA	CC	TT	CC	CC	CC	TT	TT	TT	TT	TT	TT	CC	CC	TT	TT	CC	TT	CC	CC	TT	CC	TT	TT	TT	CC	TT	TT	TT	TT	CC	CC	TT	CC	TT	TT	TT	TT	TT	CC
chr07:514293	C/T	7	514293	+	NA	NA	NA	NA	NA	NA	CC	CC	CC	CC	CC	TT	TT	TT	TT	TT	TT	CC	CC	TT	TT	CC	TT	CC	CC	TT	CC	TT	TT	TT	CC	TT	TT	TT	TT	CC	CC	TT	CC	TT	TT	TT	TT	TT	CC
chr07:770090	C/A	7	770090	+	NA	NA	NA	NA	NA	NA	AA	AA	AA	CC	CC	CC	CC	CC	CC	CC	CC	CC	CC	CC	CC	AA	CC	CC	AA	CC	CC	CC	CC	CC	AA	CC	CC	CC	CC	AA	AA	CC	CC	CC	CC	CC	CC	CC	CC
chr07:940832	A/G	7	940832	+	NA	NA	NA	NA	NA	NA	GG	GG	GG	AA	NN	AA	AA	AA	AA	AA	AA	AA	AA	AA	AA	GG	AA	GG	GG	AA	GG	NN	AA	AA	GG	AA	AA	AA	AA	GG	GG	AA	AA	AA	AA	AA	AA	AA	GG
chr07:1058718	G/A	7	1058718	+	NA	NA	NA	NA	NA	NA	AA	AA	AA	GG	AA	GG	GG	GG	GG	GG	GG	GG	GG	GG	GG	AA	GG	AA	AA	GG	AA	GG	GG	GG	AA	GG	GG	GG	GG	AA	AA	GG	GG	GG	GG	GG	GG	GG	AA
chr07:1195861	A/G	7	1195861	+	NA	NA	NA	NA	NA	NA	GG	GG	GG	AA	AA	AA	AA	AA	AA	AA	AA	AA	AA	AA	AA	GG	AA	AA	AA	AA	AA	AA	AA	AA	AA	AA	AA	AA	AA	GG	GG	AA	AA	AA	AA	AA	AA	AA	AA
chr07:1317761	A/G	7	1317761	+	NA	NA	NA	NA	NA	NA	GG	GG	GG	NN	AA	AA	AA	AA	AA	AA	AA	AA	AA	AA	NN	GG	AA	AA	GG	AA	AA	AA	AA	AA	GG	AA	AA	AA	GG	GG	GG	AA	AA	AA	AA	AA	AA	AA	AA
chr07:1432567	G/A	7	1432567	+	NA	NA	NA	NA	NA	NA	AA	AA	AA	GG	GG	GG	GG	GG	GG	GG	GG	GG	AA	GG	GG	AA	GG	AA	AA	GG	GG	GG	GG	GG	AA	GG	GG	GG	GG	AA	AA	GG	GG	GG	GG	GG	GG	GG	AA
chr07:1558687	C/T	7	1558687	+	NA	NA	NA	NA	NA	NA	TT	TT	NN	CC	TT	CC	CC	CC	CC	CC	CC	CC	TT	CC	CC	TT	CC	TT	TT	CC	TT	CC	CC	CC	TT	CC	CC	CC	CC	TT	TT	CC	CC	CC	CC	CC	CC	CC	TT
chr07:1865306	G/A	7	1865306	+	NA	NA	NA	NA	NA	NA	GG	AA	AA	AA	AA	GG	AA	GG	GG	GG	GG	AA	AA	GG	GG	AA	GG	AA	AA	GG	AA	GG	GG	GG	AA	GG	GG	GG	GG	AA	AA	GG	GG	GG	GG	GG	GG	GG	AA
chr07:2128881	C/T	7	2128881	+	NA	NA	NA	NA	NA	NA	CC	TT	TT	TT	TT	CC	TT	CC	CC	CC	CC	TT	TT	CC	CC	TT	CC	TT	TT	CC	TT	TT	CC	CC	TT	CC	CC	CC	CC	TT	TT	CC	CC	CC	CC	CC	CC	CC	TT
chr07:2331583	G/T	7	2331583	+	NA	NA	NA	NA	NA	NA	GG	TT	TT	TT	TT	GG	TT	GG	GG	GG	GG	TT	TT	GG	GG	TT	GG	TT	TT	GG	TT	GG	GG	GG	TT	GG	GG	GG	GG	TT	TT	GG	GG	GG	GG	GG	GG	GG	TT
chr07:3616857	T/C	7	3616857	+	NA	NA	NA	NA	NA	NA	TT	CC	CC	TT	TT	CC	CC	CC	TT	CC	CC	TT	TT	TT	TT	TT	TT	TT	TT	TT	TT	TT	TT	TT	TT	CC	TT	TT	TT	CC	CC	TT	TT	TT	CC	TT	CC	CC	TT
chr07:5442983	A/G	7	5442983	+	NA	NA	NA	NA	NA	NA	AA	AA	AA	GG	GG	AA	AA	GG	GG	GG	GG	GG	GG	GG	GG	GG	GG	GG	GG	GG	GG	GG	GG	AA	GG	AA	AA	GG	AA	AA	AA	AA	AA	AA	AA	GG	GG	GG	GG
chr07:5729056	A/G	7	5729056	+	NA	NA	NA	NA	NA	NA	AA	AA	AA	GG	GG	AA	AA	GG	GG	GG	GG	GG	GG	GG	AA	GG	GG	GG	GG	GG	GG	GG	GG	AA	GG	AA	GG	GG	AA	AA	AA	AA	AA	AA	AA	AA	GG	GG	GG
chr07:6029723	G/A	7	6029723	+	NA	NA	NA	NA	NA	NA	AA	AA	AA	GG	GG	AA	AA	GG	GG	GG	GG	GG	GG	GG	GG	GG	GG	GG	GG	GG	GG	GG	GG	AA	GG	AA	GG	GG	AA	AA	AA	AA	GG	AA	GG	GG	GG	GG	GG
chr07:7317122	A/C	7	7317122	+	NA	NA	NA	NA	NA	NA	CC	CC	CC	AA	AA	AA	CC	AA	AA	AA	AA	AA	AA	AA	AA	AA	AA	AA	AA	AA	AA	AA	AA	AA	AA	CC	CC	AA	CC	CC	CC	CC	AA	CC	AA	AA	AA	AA	AA
chr07:8140854	T/C	7	8140854	+	NA	NA	NA	NA	NA	NA	TT	TT	TT	NN	CC	CC	TT	TT	CC	CC	CC	CC	CC	CC	CC	CC	TT	CC	CC	CC	CC	CC	CC	CC	CC	TT	TT	CC	TT	TT	TT	TT	CC	TT	CC	TT	CC	CC	CC
chr07:8320872	A/G	7	8320872	+	NA	NA	NA	NA	NA	NA	GG	GG	GG	AA	AA	AA	GG	AA	AA	AA	AA	AA	AA	AA	AA	AA	AA	AA	AA	AA	AA	AA	AA	AA	AA	GG	GG	AA	GG	GG	GG	GG	AA	GG	AA	AA	AA	AA	AA
chr07:8487862	A/G	7	8487862	+	NA	NA	NA	NA	NA	NA	AA	AA	AA	GG	GG	GG	AA	AA	AA	GG	GG	GG	GG	GG	GG	GG	AA	GG	GG	GG	GG	GG	GG	GG	GG	AA	AA	GG	AA	AA	AA	AA	GG	AA	GG	AA	GG	GG	GG
chr07:11290725	T/C	7	11290725	+	NA	NA	NA	NA	NA	NA	TT	CC	CC	TT	TT	TT	CC	TT	TT	TT	TT	TT	TT	TT	TT	TT	TT	TT	TT	TT	TT	TT	TT	TT	TT	CC	CC	TT	CC	CC	CC	CC	TT	CC	TT	TT	TT	TT	TT
chr07:14729119	A/G	7	14729119	+	NA	NA	NA	NA	NA	NA	AA	AA	AA	NN	GG	GG	AA	AA	GG	GG	GG	GG	GG	GG	GG	GG	AA	GG	GG	GG	GG	AA	AA	AA	GG	AA	AA	GG	AA	AA	AA	AA	AA	AA	AA	GG	GG	GG	GG
chr07:15340454	G/A	7	15340454	+	NA	NA	NA	NA	NA	NA	GG	AA	AA	GG	GG	GG	AA	GG	GG	GG	GG	GG	GG	GG	GG	GG	GG	GG	GG	GG	GG	GG	GG	GG	GG	AA	AA	GG	AA	AA	AA	AA	GG	AA	GG	GG	GG	GG	GG
chr07:16313631	C/T	7	16313631	+	NA	NA	NA	NA	NA	NA	TT	CC	CC	TT	TT	TT	CC	CC	CC	TT	TT	TT	TT	TT	TT	TT	CC	TT	TT	TT	TT	TT	TT	TT	TT	CC	CC	TT	CC	CC	CC	CC	TT	CC	TT	CC	TT	TT	TT
chr07:17654305	G/A	7	17654305	+	NA	NA	NA	NA	NA	NA	AA	AA	AA	GG	GG	GG	AA	GG	GG	AA	GG	AA	AA	AA	GG	GG	GG	AA	AA	GG	GG	GG	GG	GG	GG	AA	AA	GG	GG	AA	AA	GG	AA	GG	GG	GG	GG	GG	AA
chr07:17877865	G/A	7	17877865	+	NA	NA	NA	NA	NA	NA	AA	AA	AA	GG	GG	GG	AA	AA	GG	GG	GG	GG	GG	GG	AA	GG	AA	GG	GG	GG	GG	AA	AA	GG	GG	AA	AA	GG	GG	AA	AA	GG	AA	GG	GG	GG	GG	GG	GG
chr07:18208798	T/A	7	18208798	+	NA	NA	NA	NA	NA	NA	AA	AA	AA	AA	TT	TT	AA	TT	TT	TT	TT	TT	TT	TT	TT	TT	TT	TT	TT	AA	TT	TT	TT	AA	TT	AA	AA	AA	TT	AA	AA	TT	AA	TT	TT	TT	TT	TT	TT
chr07:18503646	C/T	7	18503646	+	NA	NA	NA	NA	NA	NA	CC	CC	CC	TT	TT	TT	CC	TT	TT	TT	TT	TT	TT	TT	TT	TT	CC	TT	TT	CC	TT	CC	CC	CC	TT	CC	CC	CC	TT	CC	CC	TT	TT	TT	TT	TT	TT	TT	TT
chr07:18689329	T/G	7	18689329	+	NA	NA	NA	NA	NA	NA	TT	TT	TT	GG	GG	GG	TT	GG	GG	GG	GG	GG	GG	GG	GG	GG	TT	GG	GG	TT	GG	GG	NN	TT	GG	TT	TT	TT	GG	TT	TT	GG	GG	GG	GG	GG	GG	GG	GG
chr07:18895399	C/T	7	18895399	+	NA	NA	NA	NA	NA	NA	TT	TT	TT	CC	CC	TT	CC	CC	CC	CC	TT	CC	CC	CC	TT	CC	CC	CC	CC	CC	CC	TT	TT	CC	CC	TT	TT	TT	CC	TT	TT	CC	TT	TT	TT	CC	TT	TT	CC
chr07:20514892	T/G	7	20514892	+	NA	NA	NA	NA	NA	NA	TT	TT	TT	GG	GG	TT	GG	GG	TT	TT	TT	GG	GG	TT	GG	GG	GG	GG	GG	GG	GG	TT	TT	TT	GG	TT	TT	GG	GG	TT	TT	GG	TT	GG	TT	TT	TT	TT	GG
chr07:20809098	G/A	7	20809098	+	NA	NA	NA	NA	NA	NA	GG	GG	GG	AA	AA	GG	AA	AA	GG	GG	AA	AA	AA	AA	GG	AA	AA	AA	AA	GG	AA	GG	GG	NN	AA	AA	AA	AA	AA	GG	GG	AA	GG	AA	AA	AA	AA	AA	AA
chr07:21135004	T/C	7	21135004	+	NA	NA	NA	NA	NA	NA	TT	TT	TT	CC	CC	TT	CC	CC	TT	TT	TT	CC	CC	CC	TT	CC	CC	CC	CC	TT	CC	TT	TT	NN	CC	TT	TT	TT	TT	TT	TT	TT	TT	TT	TT	CC	TT	TT	NN
chr07:21539524	T/C	7	21539524	+	NA	NA	NA	NA	NA	NA	TT	TT	TT	CC	CC	CC	CC	CC	CC	CC	CC	CC	CC	TT	TT	CC	CC	CC	CC	CC	CC	CC	CC	CC	CC	CC	TT	TT	TT	TT	TT	TT	TT	TT	TT	TT	CC	CC	NN
chr07:21848848	A/C	7	21848848	+	NA	NA	NA	NA	NA	NA	AA	AA	AA	AA	AA	AA	NN	NN	AA	AA	AA	AA	AA	AA	AA	AA	NN	AA	AA	NN	AA	AA	AA	AA	AA	AA	AA	AA	AA	AA	AA	AA	AA	AA	AA	AA	AA	AA	AA
chr07:22119347	A/G	7	22119347	+	NA	NA	NA	NA	NA	NA	AA	AA	AA	AA	AA	AA	AA	AA	AA	AA	AA	AA	AA	AA	AA	AA	AA	AA	AA	AA	AA	AA	AA	AA	AA	AA	AA	AA	AA	AA	AA	AA	AA	AA	AA	AA	AA	AA	AA
chr07:22277144	A/G	7	22277144	+	NA	NA	NA	NA	NA	NA	AA	AA	AA	GG	GG	GG	GG	AA	GG	AA	AA	GG	GG	GG	AA	AA	AA	GG	GG	GG	GG	AA	AA	AA	GG	AA	GG	GG	GG	AA	AA	GG	AA	AA	GG	GG	AA	AA	GG
chr07:22593213	A/G	7	22593213	+	NA	NA	NA	NA	NA	NA	AA	GG	GG	AA	AA	GG	AA	AA	AA	AA	GG	AA	AA	AA	GG	GG	GG	AA	AA	GG	AA	GG	GG	GG	AA	GG	AA	AA	AA	AA	AA	AA	GG	GG	AA	AA	GG	GG	AA
chr07:22811363	C/T	7	22811363	+	NA	NA	NA	NA	NA	NA	CC	TT	TT	CC	CC	TT	CC	CC	CC	CC	TT	CC	CC	CC	TT	CC	TT	CC	CC	TT	CC	TT	TT	TT	CC	TT	CC	CC	CC	CC	CC	CC	CC	TT	CC	CC	TT	TT	CC
chr07:23087994	A/G	7	23087994	+	NA	NA	NA	NA	NA	NA	AA	GG	GG	AA	AA	GG	AA	AA	GG	AA	GG	AA	AA	AA	AA	AA	GG	AA	AA	GG	AA	GG	GG	GG	AA	GG	AA	AA	AA	AA	AA	AA	GG	GG	AA	AA	GG	GG	AA
chr07:23535052	T/G	7	23535052	+	NA	NA	NA	NA	NA	NA	TT	TT	TT	GG	GG	TT	TT	TT	GG	TT	TT	GG	GG	TT	TT	GG	TT	GG	GG	TT	GG	TT	TT	TT	GG	TT	TT	TT	TT	TT	TT	TT	GG	TT	TT	TT	TT	TT	GG
chr07:23785728	G/T	7	23785728	+	NA	NA	NA	NA	NA	NA	GG	GG	GG	TT	TT	GG	GG	GG	TT	GG	TT	TT	TT	GG	GG	TT	GG	TT	TT	GG	TT	GG	GG	TT	TT	TT	GG	GG	GG	GG	GG	GG	TT	GG	GG	GG	TT	TT	TT
chr07:24026475	T/C	7	24026475	+	NA	NA	NA	NA	NA	NA	NN	TT	TT	CC	CC	TT	TT	NN	TT	NN	TT	TT	CC	CC	NN	CC	TT	CC	CC	TT	CC	TT	TT	TT	CC	TT	TT	NN	TT	NN	TT	TT	TT	TT	TT	TT	TT	TT	CC
chr07:24313817	C/A	7	24313817	+	NA	NA	NA	NA	NA	NA	CC	CC	CC	AA	AA	CC	CC	CC	CC	CC	CC	AA	AA	CC	CC	AA	CC	AA	AA	CC	AA	CC	CC	AA	AA	CC	CC	CC	CC	CC	CC	CC	CC	CC	CC	CC	CC	CC	AA
chr07:24507157	G/T	7	24507157	+	NA	NA	NA	NA	NA	NA	TT	TT	TT	GG	GG	GG	GG	GG	GG	GG	GG	GG	GG	GG	GG	GG	GG	GG	GG	GG	GG	GG	GG	GG	GG	GG	GG	GG	TT	TT	TT	GG	TT	TT	GG	NN	GG	GG	GG
chr07:24636588	C/T	7	24636588	+	NA	NA	NA	NA	NA	NA	CC	CC	TT	TT	TT	CC	TT	TT	TT	CC	TT	TT	TT	CC	CC	TT	CC	TT	TT	NN	TT	CC	CC	TT	TT	CC	TT	CC	CC	CC	CC	TT	CC	CC	CC	TT	TT	TT	TT
chr07:25339609	T/C	7	25339609	+	NA	NA	NA	NA	NA	NA	TT	NN	CC	TT	TT	TT	CC	CC	TT	CC	TT	TT	TT	TT	TT	TT	TT	TT	TT	CC	TT	TT	TT	CC	TT	CC	CC	TT	CC	TT	TT	TT	TT	CC	TT	CC	TT	TT	TT
chr07:25935801	C/T	7	25935801	+	NA	NA	NA	NA	NA	NA	TT	NN	CC	TT	TT	CC	CC	TT	CC	TT	CC	TT	TT	CC	CC	TT	CC	TT	TT	TT	TT	CC	CC	CC	TT	CC	CC	CC	CC	CC	CC	TT	CC	CC	CC	CC	CC	CC	TT
chr07:27021585	A/G	7	27021585	+	NA	NA	NA	NA	NA	NA	AA	AA	AA	GG	GG	GG	GG	GG	GG	GG	GG	GG	GG	AA	AA	GG	GG	GG	GG	GG	GG	AA	AA	NN	GG	AA	AA	AA	AA	AA	AA	GG	AA	AA	GG	GG	GG	GG	GG
chr07:27883987	T/C	7	27883987	+	NA	NA	NA	NA	NA	NA	TT	CC	CC	TT	TT	TT	CC	CC	CC	TT	TT	TT	TT	TT	TT	TT	TT	TT	TT	CC	TT	TT	TT	TT	TT	TT	TT	TT	TT	TT	TT	CC	TT	CC	CC	CC	TT	TT	TT
chr07:28187994	A/T	7	28187994	+	NA	NA	NA	NA	NA	NA	AA	AA	AA	TT	TT	AA	TT	TT	TT	TT	TT	TT	TT	TT	TT	TT	AA	TT	TT	TT	TT	TT	TT	TT	TT	TT	AA	AA	AA	TT	TT	TT	AA	AA	AA	TT	TT	TT	TT
chr07:28409912	T/C	7	28409912	+	NA	NA	NA	NA	NA	NA	CC	CC	TT	TT	TT	TT	CC	CC	CC	CC	CC	TT	TT	CC	CC	TT	CC	TT	TT	CC	TT	CC	CC	CC	TT	CC	TT	TT	CC	CC	CC	CC	CC	TT	TT	CC	CC	CC	TT
chr07:29062014	G/A	7	29062014	+	NA	NA	NA	NA	NA	NA	GG	GG	GG	GG	GG	AA	GG	GG	GG	GG	GG	NN	NN	GG	AA	GG	GG	GG	GG	GG	GG	GG	GG	GG	GG	GG	AA	AA	GG	AA	AA	AA	AA	GG	NN	GG	GG	GG	GG
chr08:213580	G/A	8	213580	+	NA	NA	NA	NA	NA	NA	AA	AA	AA	AA	AA	GG	GG	AA	AA	GG	GG	AA	AA	AA	AA	AA	AA	AA	AA	GG	AA	AA	AA	GG	AA	GG	AA	AA	GG	AA	AA	GG	AA	AA	GG	GG	GG	GG	AA
chr08:528441	G/A	8	528441	+	NA	NA	NA	NA	NA	NA	AA	AA	AA	AA	AA	AA	AA	AA	NN	AA	GG	AA	AA	AA	GG	GG	GG	AA	AA	AA	AA	AA	AA	AA	AA	AA	AA	AA	AA	GG	GG	GG	AA	AA	GG	GG	GG	GG	AA
chr08:658032	C/A	8	658032	+	NA	NA	NA	NA	NA	NA	AA	AA	AA	AA	AA	AA	AA	AA	AA	CC	CC	AA	AA	AA	CC	AA	CC	AA	AA	CC	AA	CC	CC	CC	AA	AA	CC	CC	CC	CC	CC	CC	AA	CC	CC	AA	CC	CC	AA
chr08:811201	G/A	8	811201	+	NA	NA	NA	NA	NA	NA	GG	AA	AA	GG	AA	AA	AA	AA	AA	AA	AA	GG	GG	AA	GG	GG	AA	GG	GG	AA	GG	NN	NN	AA	GG	GG	AA	AA	GG	AA	AA	GG	AA	AA	GG	AA	AA	AA	AA
chr08:1088007	A/G	8	1088007	+	NA	NA	NA	NA	NA	NA	GG	AA	AA	AA	AA	AA	AA	AA	AA	AA	AA	AA	AA	AA	AA	AA	GG	AA	AA	AA	AA	AA	AA	AA	AA	GG	AA	AA	GG	AA	AA	GG	AA	AA	GG	AA	AA	NN	AA
chr08:1198055	T/C	8	1198055	+	NA	NA	NA	NA	NA	NA	TT	TT	TT	CC	CC	CC	TT	CC	CC	CC	CC	CC	CC	CC	TT	CC	CC	CC	CC	TT	CC	CC	CC	CC	CC	TT	CC	CC	TT	TT	TT	TT	CC	CC	TT	CC	CC	CC	CC
chr08:1836529	T/G	8	1836529	+	NA	NA	NA	NA	NA	NA	TT	GG	GG	GG	GG	GG	GG	GG	GG	NN	GG	GG	GG	GG	GG	GG	GG	GG	GG	TT	GG	GG	GG	GG	GG	TT	GG	TT	TT	GG	GG	TT	TT	NN	TT	TT	GG	GG	GG
chr08:2208785	G/C	8	2208785	+	NA	NA	NA	NA	NA	NA	GG	CC	CC	GG	GG	GG	GG	CC	CC	NN	CC	GG	GG	CC	CC	GG	CC	GG	GG	CC	GG	CC	CC	CC	GG	GG	CC	CC	GG	CC	CC	GG	GG	CC	CC	CC	CC	CC	GG
chr08:2673447	A/G	8	2673447	+	NA	NA	NA	NA	NA	NA	AA	AA	NN	GG	GG	AA	GG	GG	AA	GG	GG	GG	GG	GG	GG	GG	AA	GG	GG	GG	GG	GG	GG	AA	GG	AA	AA	GG	AA	AA	AA	AA	AA	AA	AA	GG	GG	GG	GG
chr08:3212821	T/C	8	3212821	+	NA	NA	NA	NA	NA	NA	CC	TT	TT	CC	CC	TT	CC	CC	TT	TT	TT	TT	TT	TT	TT	TT	CC	TT	TT	NN	TT	TT	TT	CC	TT	TT	TT	CC	TT	TT	TT	TT	TT	TT	CC	TT	TT	TT	TT
chr08:3365127	A/G	8	3365127	+	NA	NA	NA	NA	NA	NA	GG	GG	GG	AA	AA	GG	GG	GG	GG	GG	AA	AA	GG	GG	GG	AA	GG	AA	AA	NN	AA	GG	GG	NN	AA	GG	GG	GG	AA	GG	GG	AA	AA	GG	GG	GG	AA	AA	AA
chr08:3682006	T/C	8	3682006	+	NA	NA	NA	NA	NA	NA	TT	NN	CC	CC	CC	TT	TT	TT	TT	TT	TT	TT	CC	TT	TT	CC	TT	CC	CC	TT	CC	TT	TT	TT	CC	CC	TT	TT	CC	TT	TT	TT	TT	TT	TT	TT	TT	TT	CC
chr08:3866523	A/G	8	3866523	+	NA	NA	NA	NA	NA	NA	AA	NN	NN	NN	GG	AA	AA	AA	AA	AA	AA	AA	AA	AA	AA	GG	AA	GG	GG	AA	NN	AA	AA	AA	GG	AA	AA	AA	GG	AA	AA	AA	AA	GG	AA	AA	AA	AA	GG
chr08:4190544	C/T	8	4190544	+	NA	NA	NA	NA	NA	NA	CC	TT	TT	TT	TT	CC	CC	CC	CC	CC	CC	CC	CC	CC	CC	TT	CC	TT	TT	CC	TT	CC	CC	CC	TT	CC	CC	CC	TT	CC	CC	CC	CC	TT	CC	CC	CC	CC	TT
chr08:4511882	T/C	8	4511882	+	NA	NA	NA	NA	NA	NA	CC	TT	TT	CC	CC	TT	TT	TT	TT	TT	TT	CC	CC	TT	TT	CC	TT	CC	CC	TT	CC	TT	TT	TT	CC	TT	CC	CC	CC	TT	TT	CC	TT	TT	TT	TT	TT	TT	CC
chr08:4853081	C/T	8	4853081	+	NA	NA	NA	NA	NA	NA	CC	NN	TT	CC	CC	TT	TT	CC	TT	NN	TT	NN	CC	TT	TT	TT	CC	TT	NN	TT	CC	TT	TT	TT	CC	CC	CC	CC	TT	CC	CC	CC	TT	TT	TT	TT	TT	TT	TT
chr08:5082883	G/A	8	5082883	+	NA	NA	NA	NA	NA	NA	GG	NN	GG	GG	GG	GG	GG	GG	GG	GG	GG	GG	GG	GG	GG	GG	GG	GG	GG	GG	GG	GG	GG	GG	GG	AA	GG	GG	GG	GG	GG	GG	GG	GG	GG	GG	GG	GG	GG
chr08:5394572	C/T	8	5394572	+	NA	NA	NA	NA	NA	NA	CC	CC	TT	CC	CC	CC	CC	CC	CC	CC	CC	TT	TT	CC	CC	TT	TT	TT	TT	CC	CC	CC	CC	CC	TT	TT	TT	TT	CC	TT	TT	TT	TT	TT	CC	CC	CC	CC	CC
chr08:5634800	T/C	8	5634800	+	NA	NA	NA	NA	NA	NA	TT	TT	TT	CC	TT	CC	TT	CC	CC	CC	CC	CC	CC	TT	TT	TT	TT	TT	CC	TT	CC	TT	TT	CC	CC	TT	TT	TT	CC	TT	TT	TT	TT	TT	CC	TT	CC	CC	CC
chr08:6269190	T/A	8	6269190	+	NA	NA	NA	NA	NA	NA	TT	TT	TT	TT	AA	AA	TT	AA	AA	AA	TT	TT	TT	TT	TT	TT	TT	TT	TT	TT	AA	TT	TT	TT	TT	AA	AA	AA	AA	TT	TT	AA	AA	AA	TT	TT	TT	TT	TT
chr08:7549599	T/G	8	7549599	+	NA	NA	NA	NA	NA	NA	GG	TT	TT	GG	GG	TT	GG	GG	TT	TT	GG	GG	GG	GG	TT	GG	TT	GG	GG	TT	TT	TT	TT	TT	GG	TT	TT	TT	GG	TT	TT	TT	TT	GG	TT	TT	GG	GG	GG
chr08:7854002	T/G	8	7854002	+	NA	NA	NA	NA	NA	NA	TT	TT	TT	GG	GG	GG	TT	TT	GG	TT	TT	GG	GG	TT	TT	GG	GG	GG	GG	GG	GG	TT	TT	TT	GG	TT	TT	TT	GG	GG	GG	TT	TT	GG	TT	GG	TT	TT	TT
chr08:8386031	C/T	8	8386031	+	NA	NA	NA	NA	NA	NA	CC	NN	TT	CC	CC	CC	CC	CC	CC	CC	CC	CC	TT	CC	CC	CC	CC	CC	CC	CC	TT	CC	CC	CC	TT	CC	TT	TT	TT	TT	TT	TT	TT	TT	CC	CC	CC	CC	CC
chr08:8580913	A/G	8	8580913	+	NA	NA	NA	NA	NA	NA	AA	AA	AA	AA	AA	GG	AA	GG	GG	GG	GG	AA	AA	AA	GG	AA	GG	AA	AA	AA	AA	GG	GG	GG	AA	GG	AA	AA	GG	AA	AA	AA	AA	GG	AA	GG	GG	GG	AA
chr08:8703041	C/T	8	8703041	+	NA	NA	NA	NA	NA	NA	CC	CC	TT	TT	TT	CC	CC	NN	CC	CC	CC	TT	CC	CC	CC	TT	CC	TT	NN	CC	TT	CC	CC	NN	TT	CC	TT	TT	NN	TT	TT	TT	TT	NN	CC	CC	CC	CC	CC
chr08:8897653	C/T	8	8897653	+	NA	NA	NA	NA	NA	NA	NN	TT	TT	TT	TT	CC	CC	NN	TT	NN	CC	TT	CC	CC	CC	TT	TT	TT	CC	CC	TT	CC	CC	NN	TT	TT	TT	TT	CC	TT	TT	TT	TT	CC	CC	CC	CC	CC	NN
chr08:9400516	T/C	8	9400516	+	NA	NA	NA	NA	NA	NA	TT	TT	TT	CC	CC	TT	TT	CC	TT	TT	TT	CC	CC	TT	TT	CC	TT	CC	TT	TT	CC	TT	TT	TT	CC	CC	TT	TT	TT	TT	TT	TT	TT	TT	CC	CC	TT	TT	TT
chr08:9769758	T/C	8	9769758	+	NA	NA	NA	NA	NA	NA	TT	TT	TT	TT	TT	TT	TT	TT	CC	TT	TT	TT	CC	TT	TT	CC	TT	CC	CC	TT	CC	TT	TT	TT	TT	CC	TT	TT	CC	TT	TT	TT	TT	CC	CC	CC	TT	TT	CC
chr08:10105233	C/T	8	10105233	+	NA	NA	NA	NA	NA	NA	CC	CC	CC	CC	CC	CC	CC	CC	CC	CC	CC	CC	TT	CC	CC	TT	CC	TT	TT	CC	CC	CC	CC	CC	CC	TT	CC	CC	TT	CC	CC	CC	CC	TT	TT	TT	CC	CC	CC
chr08:10188041	C/T	8	10188041	+	NA	NA	NA	NA	NA	NA	CC	NN	CC	CC	NN	CC	CC	CC	CC	CC	CC	NN	NN	CC	CC	CC	CC	NN	NN	CC	CC	CC	CC	CC	NN	TT	CC	CC	TT	CC	CC	CC	CC	TT	TT	TT	CC	CC	CC
chr08:10358484	A/G	8	10358484	+	NA	NA	NA	NA	NA	NA	AA	GG	AA	GG	GG	AA	AA	AA	GG	GG	AA	GG	GG	AA	AA	GG	AA	GG	GG	AA	GG	AA	AA	NN	GG	GG	AA	AA	AA	AA	AA	AA	AA	AA	GG	GG	AA	AA	AA
chr08:11248949	G/A	8	11248949	+	NA	NA	NA	NA	NA	NA	GG	AA	GG	GG	AA	GG	GG	GG	GG	GG	GG	AA	AA	GG	GG	AA	GG	AA	AA	GG	GG	GG	GG	GG	AA	AA	GG	GG	GG	GG	GG	GG	GG	GG	AA	AA	GG	GG	GG
chr08:11370680	A/G	8	11370680	+	NA	NA	NA	NA	NA	NA	AA	AA	AA	GG	NN	AA	AA	AA	GG	GG	GG	NN	GG	GG	AA	GG	NN	GG	GG	AA	GG	AA	AA	AA	NN	GG	AA	AA	AA	AA	AA	AA	AA	AA	GG	GG	GG	GG	GG
chr08:11565636	C/T	8	11565636	+	NA	NA	NA	NA	NA	NA	TT	NN	TT	CC	CC	CC	TT	CC	CC	CC	CC	CC	CC	CC	CC	CC	CC	CC	CC	CC	CC	CC	CC	CC	CC	CC	TT	TT	TT	TT	TT	TT	TT	CC	CC	CC	CC	CC	CC
chr08:11727432	C/A	8	11727432	+	NA	NA	NA	NA	NA	NA	CC	CC	CC	CC	CC	CC	CC	CC	CC	NN	CC	CC	AA	CC	CC	AA	CC	AA	AA	NN	AA	CC	CC	NN	CC	AA	CC	CC	CC	CC	CC	CC	CC	CC	AA	AA	CC	CC	CC
chr08:11888511	A/G	8	11888511	+	NA	NA	NA	NA	NA	NA	AA	AA	AA	GG	NN	AA	AA	AA	AA	AA	AA	GG	AA	AA	AA	AA	AA	AA	AA	AA	GG	AA	AA	AA	GG	GG	AA	AA	AA	AA	AA	AA	AA	AA	GG	GG	AA	AA	AA
chr08:12145970	T/G	8	12145970	+	NA	NA	NA	NA	NA	NA	TT	TT	TT	GG	GG	TT	TT	TT	TT	TT	TT	GG	TT	TT	TT	TT	TT	TT	TT	TT	GG	TT	TT	TT	GG	GG	TT	TT	TT	TT	TT	TT	TT	TT	GG	GG	TT	TT	TT
chr08:12421145	A/G	8	12421145	+	NA	NA	NA	NA	NA	NA	AA	AA	AA	GG	GG	AA	AA	AA	GG	AA	AA	GG	GG	AA	AA	GG	AA	GG	GG	AA	GG	AA	AA	AA	GG	GG	AA	AA	AA	AA	AA	AA	AA	AA	GG	GG	AA	AA	GG
chr08:12723619	A/G	8	12723619	+	NA	NA	NA	NA	NA	NA	AA	AA	GG	GG	GG	AA	AA	AA	AA	AA	AA	GG	GG	AA	AA	GG	AA	GG	GG	NN	GG	AA	AA	AA	GG	GG	AA	AA	AA	AA	AA	AA	AA	AA	GG	GG	AA	AA	AA
chr08:13017690	A/G	8	13017690	+	NA	NA	NA	NA	NA	NA	AA	AA	AA	GG	GG	AA	AA	AA	AA	AA	AA	GG	GG	AA	AA	GG	AA	GG	GG	AA	GG	AA	AA	AA	GG	GG	AA	AA	AA	AA	AA	AA	AA	AA	GG	GG	AA	AA	AA
chr08:13354771	C/T	8	13354771	+	NA	NA	NA	NA	NA	NA	TT	CC	TT	CC	NN	CC	TT	CC	CC	CC	CC	NN	NN	CC	CC	CC	CC	NN	NN	CC	NN	CC	CC	CC	NN	CC	TT	TT	TT	TT	TT	TT	TT	CC	CC	CC	CC	CC	CC
chr08:13741571	T/C	8	13741571	+	NA	NA	NA	NA	NA	NA	CC	TT	CC	TT	TT	TT	CC	TT	TT	TT	TT	TT	TT	TT	TT	TT	TT	TT	TT	TT	TT	TT	TT	TT	TT	TT	CC	CC	CC	CC	CC	CC	CC	TT	TT	TT	TT	TT	TT
chr08:14184612	C/T	8	14184612	+	NA	NA	NA	NA	NA	NA	TT	CC	TT	CC	CC	CC	TT	CC	CC	CC	CC	CC	CC	CC	CC	CC	CC	CC	CC	CC	CC	CC	CC	CC	CC	CC	TT	TT	TT	TT	TT	TT	TT	CC	CC	CC	CC	CC	CC
chr08:14676962	G/A	8	14676962	+	NA	NA	NA	NA	NA	NA	AA	NN	AA	GG	GG	GG	AA	GG	GG	GG	GG	GG	GG	GG	GG	GG	GG	GG	GG	GG	GG	GG	GG	GG	GG	GG	AA	AA	AA	AA	AA	AA	AA	GG	GG	GG	GG	GG	GG
chr08:14799421	A/G	8	14799421	+	NA	NA	NA	NA	NA	NA	AA	AA	NN	GG	GG	AA	AA	AA	AA	AA	AA	GG	GG	AA	AA	GG	AA	GG	GG	AA	GG	AA	AA	AA	GG	GG	AA	AA	AA	AA	AA	AA	AA	AA	GG	GG	AA	AA	AA
chr08:14986111	G/A	8	14986111	+	NA	NA	NA	NA	NA	NA	GG	GG	GG	GG	GG	GG	GG	GG	AA	GG	GG	GG	AA	GG	GG	AA	GG	GG	AA	GG	GG	GG	GG	GG	GG	AA	GG	GG	GG	GG	GG	GG	GG	GG	AA	AA	GG	GG	AA
chr08:15439243	C/T	8	15439243	+	NA	NA	NA	NA	NA	NA	CC	CC	CC	NN	TT	CC	CC	CC	CC	CC	CC	TT	TT	CC	CC	TT	CC	TT	TT	CC	TT	CC	CC	CC	TT	TT	CC	CC	CC	CC	CC	CC	CC	CC	TT	TT	CC	CC	CC
chr08:15666434	G/A	8	15666434	+	NA	NA	NA	NA	NA	NA	GG	GG	GG	AA	AA	GG	GG	GG	AA	AA	AA	AA	AA	GG	GG	AA	GG	AA	AA	GG	AA	GG	GG	GG	AA	AA	GG	GG	GG	GG	GG	GG	GG	GG	AA	GG	AA	AA	AA
chr08:16618829	C/A	8	16618829	+	NA	NA	NA	NA	NA	NA	CC	CC	CC	CC	CC	CC	CC	CC	CC	AA	AA	CC	CC	CC	CC	CC	CC	CC	CC	CC	CC	CC	CC	AA	CC	AA	CC	CC	CC	CC	CC	CC	CC	CC	CC	CC	AA	AA	CC
chr08:17319167	C/A	8	17319167	+	NA	NA	NA	NA	NA	NA	AA	AA	AA	CC	CC	CC	AA	NN	CC	CC	CC	CC	CC	CC	AA	CC	CC	CC	CC	AA	CC	AA	AA	CC	CC	CC	AA	AA	AA	AA	AA	AA	AA	AA	CC	AA	CC	CC	CC
chr08:17618902	C/T	8	17618902	+	NA	NA	NA	NA	NA	NA	TT	TT	TT	CC	CC	CC	TT	TT	CC	CC	CC	CC	CC	CC	CC	CC	CC	CC	CC	CC	CC	TT	TT	CC	CC	CC	TT	TT	TT	TT	TT	TT	TT	TT	TT	TT	CC	CC	CC
chr08:18108496	G/A	8	18108496	+	NA	NA	NA	NA	NA	NA	AA	GG	AA	GG	GG	GG	AA	GG	GG	GG	GG	NN	NN	GG	GG	GG	GG	GG	GG	GG	GG	GG	GG	GG	GG	GG	AA	AA	AA	AA	AA	AA	GG	AA	GG	GG	GG	GG	GG
chr08:18221884	T/C	8	18221884	+	NA	NA	NA	NA	NA	NA	CC	NN	CC	CC	TT	TT	CC	TT	TT	TT	TT	TT	TT	TT	TT	TT	TT	TT	TT	TT	TT	TT	TT	TT	TT	TT	CC	CC	CC	CC	CC	CC	TT	CC	TT	TT	TT	TT	TT
chr08:18552226	G/A	8	18552226	+	NA	NA	NA	NA	NA	NA	AA	NN	AA	GG	GG	GG	AA	GG	GG	GG	GG	GG	GG	GG	GG	GG	GG	GG	GG	GG	GG	GG	GG	GG	GG	GG	AA	AA	AA	AA	AA	AA	GG	AA	GG	GG	GG	GG	GG
chr08:18585825	G/A	8	18585825	+	NA	NA	NA	NA	NA	NA	AA	GG	AA	GG	GG	GG	AA	GG	GG	GG	GG	GG	GG	GG	GG	GG	GG	GG	GG	GG	GG	GG	GG	GG	GG	GG	AA	AA	AA	AA	AA	AA	GG	AA	GG	GG	GG	GG	GG
chr08:18719247	C/T	8	18719247	+	NA	NA	NA	NA	NA	NA	CC	CC	CC	CC	CC	CC	CC	NN	CC	NN	TT	NN	NN	TT	CC	CC	TT	CC	CC	CC	CC	CC	CC	CC	TT	CC	CC	CC	CC	CC	CC	CC	CC	CC	CC	CC	NN	NN	CC
chr08:19351882	A/G	8	19351882	+	NA	NA	NA	NA	NA	NA	GG	GG	GG	AA	AA	GG	GG	GG	AA	AA	AA	AA	AA	AA	AA	AA	AA	AA	AA	AA	AA	NN	NN	GG	AA	AA	GG	GG	GG	GG	GG	GG	GG	GG	AA	NN	AA	AA	AA
chr08:19833397	A/C	8	19833397	+	NA	NA	NA	NA	NA	NA	CC	AA	AA	CC	CC	CC	AA	CC	CC	AA	AA	CC	AA	CC	CC	CC	CC	CC	CC	CC	CC	CC	CC	AA	CC	AA	AA	AA	AA	AA	AA	AA	CC	AA	CC	CC	AA	AA	CC
chr08:20053642	T/C	8	20053642	+	NA	NA	NA	NA	NA	NA	TT	TT	TT	CC	CC	CC	CC	TT	TT	TT	TT	TT	TT	CC	CC	CC	CC	CC	CC	TT	CC	TT	TT	TT	CC	NN	CC	CC	CC	TT	CC	NN	NN	NN	TT	TT	TT	TT	CC
chr08:21011651	T/C	8	21011651	+	NA	NA	NA	NA	NA	NA	CC	TT	TT	TT	TT	TT	CC	TT	TT	TT	TT	TT	TT	TT	TT	TT	TT	TT	TT	TT	TT	TT	TT	TT	TT	CC	CC	CC	TT	CC	CC	CC	TT	CC	TT	TT	TT	TT	TT
chr08:21253397	C/T	8	21253397	+	NA	NA	NA	NA	NA	NA	CC	CC	CC	CC	CC	CC	TT	CC	CC	CC	CC	CC	CC	CC	CC	CC	CC	CC	CC	CC	CC	CC	CC	NN	CC	TT	TT	CC	TT	CC	CC	TT	CC	TT	CC	CC	CC	CC	CC
chr08:21667240	C/T	8	21667240	+	NA	NA	NA	NA	NA	NA	CC	CC	CC	CC	CC	TT	TT	CC	CC	CC	CC	CC	CC	CC	CC	CC	CC	CC	CC	CC	CC	CC	CC	TT	CC	TT	TT	CC	TT	CC	CC	TT	CC	TT	CC	CC	CC	CC	CC
chr08:22252502	C/A	8	22252502	+	NA	NA	NA	NA	NA	NA	CC	CC	CC	CC	CC	AA	AA	CC	CC	CC	CC	CC	CC	CC	CC	CC	CC	CC	CC	CC	CC	CC	CC	CC	CC	AA	AA	CC	AA	CC	CC	CC	AA	AA	CC	CC	CC	CC	CC
chr08:22776414	G/A	8	22776414	+	NA	NA	NA	NA	NA	NA	GG	GG	GG	GG	GG	AA	AA	GG	GG	GG	GG	GG	GG	GG	GG	GG	GG	GG	GG	GG	GG	GG	GG	GG	GG	AA	AA	GG	AA	GG	GG	GG	AA	AA	GG	GG	GG	GG	GG
chr08:23713744	T/A	8	23713744	+	NA	NA	NA	NA	NA	NA	TT	AA	AA	AA	AA	AA	TT	AA	AA	AA	AA	AA	AA	AA	AA	AA	AA	AA	AA	AA	AA	AA	AA	AA	AA	TT	TT	AA	TT	AA	AA	TT	TT	TT	AA	AA	AA	AA	AA
chr08:24125399	A/G	8	24125399	+	NA	NA	NA	NA	NA	NA	GG	AA	AA	AA	AA	AA	GG	AA	GG	AA	AA	AA	AA	AA	GG	AA	AA	AA	AA	AA	AA	AA	AA	AA	AA	GG	GG	GG	GG	AA	AA	AA	AA	AA	AA	AA	AA	AA	AA
chr08:24205833	A/G	8	24205833	+	NA	NA	NA	NA	NA	NA	AA	AA	AA	AA	AA	GG	AA	AA	AA	AA	AA	NN	AA	AA	AA	AA	AA	AA	AA	AA	NN	AA	AA	AA	NN	AA	AA	AA	AA	AA	AA	GG	GG	GG	AA	AA	AA	AA	AA
chr08:24753844	T/C	8	24753844	+	NA	NA	NA	NA	NA	NA	CC	TT	TT	CC	CC	TT	CC	CC	TT	CC	TT	CC	TT	TT	CC	CC	CC	CC	CC	CC	CC	CC	CC	NN	TT	CC	CC	TT	CC	TT	TT	TT	TT	TT	TT	TT	TT	TT	CC
chr08:24903648	T/C	8	24903648	+	NA	NA	NA	NA	NA	NA	CC	TT	TT	TT	TT	TT	CC	CC	TT	CC	TT	TT	TT	TT	CC	TT	CC	TT	TT	CC	TT	TT	TT	TT	TT	CC	CC	TT	CC	CC	CC	TT	TT	TT	TT	TT	TT	TT	TT
chr08:25157676	T/G	8	25157676	+	NA	NA	NA	NA	NA	NA	GG	TT	TT	TT	TT	TT	GG	GG	TT	GG	GG	TT	TT	GG	GG	TT	GG	TT	TT	TT	TT	TT	TT	NN	TT	GG	GG	TT	GG	GG	GG	TT	TT	TT	TT	TT	GG	NN	TT
chr08:25467581	T/A	8	25467581	+	NA	NA	NA	NA	NA	NA	TT	AA	AA	TT	TT	AA	AA	AA	AA	AA	AA	TT	TT	AA	TT	TT	AA	TT	TT	TT	TT	AA	AA	TT	TT	AA	TT	AA	TT	TT	TT	AA	AA	TT	AA	AA	AA	AA	TT
chr08:25757847	T/G	8	25757847	+	NA	NA	NA	NA	NA	NA	GG	GG	TT	TT	TT	TT	GG	GG	TT	GG	GG	TT	TT	GG	GG	TT	GG	TT	TT	TT	TT	GG	GG	TT	TT	GG	TT	GG	GG	TT	TT	TT	TT	TT	GG	GG	GG	GG	TT
chr08:26448560	T/G	8	26448560	+	NA	NA	NA	NA	NA	NA	TT	GG	GG	GG	GG	GG	TT	GG	TT	TT	GG	GG	GG	GG	GG	GG	TT	GG	GG	TT	GG	GG	GG	TT	GG	TT	GG	TT	TT	TT	TT	TT	GG	TT	GG	GG	GG	GG	GG
chr08:26709228	A/G	8	26709228	+	NA	NA	NA	NA	NA	NA	AA	AA	AA	GG	GG	GG	AA	AA	GG	AA	AA	GG	GG	AA	GG	GG	AA	GG	AA	AA	GG	GG	GG	GG	GG	AA	AA	AA	AA	AA	AA	GG	GG	AA	AA	GG	AA	AA	GG
chr08:26755059	A/C	8	26755059	+	NA	NA	NA	NA	NA	NA	AA	AA	AA	AA	AA	AA	AA	AA	AA	AA	AA	AA	AA	AA	AA	AA	AA	CC	CC	AA	AA	AA	AA	AA	CC	AA	AA	AA	AA	AA	AA	AA	AA	AA	AA	AA	AA	AA	AA
chr08:26898822	C/T	8	26898822	+	NA	NA	NA	NA	NA	NA	CC	CC	CC	CC	CC	CC	CC	CC	NN	CC	CC	CC	CC	CC	CC	CC	CC	CC	CC	CC	CC	CC	CC	CC	CC	CC	CC	TT	CC	CC	CC	CC	CC	TT	TT	CC	CC	CC	CC
chr08:27039158	C/A	8	27039158	+	NA	NA	NA	NA	NA	NA	AA	CC	CC	CC	CC	CC	AA	AA	CC	AA	AA	CC	CC	CC	CC	CC	CC	CC	CC	CC	CC	AA	AA	NN	CC	AA	AA	AA	AA	AA	AA	CC	CC	AA	AA	CC	AA	AA	CC
chr08:27282645	G/T	8	27282645	+	NA	NA	NA	NA	NA	NA	GG	TT	TT	GG	GG	TT	GG	TT	TT	TT	TT	GG	GG	TT	TT	GG	TT	GG	GG	TT	GG	TT	TT	TT	GG	GG	TT	TT	GG	GG	GG	TT	TT	TT	TT	TT	TT	TT	GG
chr08:27563586	T/C	8	27563586	+	NA	NA	NA	NA	NA	NA	CC	CC	CC	TT	TT	CC	TT	TT	CC	CC	TT	TT	TT	TT	TT	TT	TT	TT	TT	CC	TT	CC	CC	CC	TT	TT	CC	CC	CC	TT	TT	TT	CC	CC	CC	TT	TT	TT	TT
chr08:28125942	T/C	8	28125942	+	NA	NA	NA	NA	NA	NA	TT	TT	TT	CC	CC	TT	CC	CC	CC	TT	CC	CC	CC	CC	TT	CC	CC	CC	CC	TT	CC	CC	CC	CC	CC	CC	TT	TT	TT	TT	TT	CC	TT	TT	CC	CC	CC	CC	TT
chr09:148594	T/C	9	148594	+	NA	NA	NA	NA	NA	NA	TT	TT	TT	TT	TT	CC	CC	CC	CC	CC	NN	TT	TT	TT	CC	TT	TT	TT	TT	CC	TT	TT	TT	NN	TT	CC	CC	TT	TT	TT	TT	CC	CC	CC	TT	TT	CC	CC	TT
chr09:496013	C/A	9	496013	+	NA	NA	NA	NA	NA	NA	AA	AA	AA	CC	CC	CC	AA	CC	AA	CC	CC	CC	CC	AA	CC	CC	AA	CC	CC	CC	CC	CC	CC	AA	CC	CC	CC	AA	AA	AA	AA	CC	CC	CC	AA	AA	CC	CC	CC
chr09:591085	A/G	9	591085	+	NA	NA	NA	NA	NA	NA	AA	AA	AA	GG	GG	NN	AA	NN	AA	AA	NN	GG	GG	AA	NN	GG	AA	GG	GG	NN	NN	GG	GG	AA	GG	NN	GG	AA	AA	AA	AA	GG	GG	GG	AA	AA	NN	NN	GG
chr09:1098249	T/C	9	1098249	+	NA	NA	NA	NA	NA	NA	TT	TT	TT	CC	CC	TT	TT	TT	TT	CC	CC	CC	CC	TT	TT	CC	TT	CC	CC	TT	CC	TT	TT	TT	CC	TT	CC	TT	TT	CC	CC	CC	CC	CC	TT	TT	CC	CC	CC
chr09:1467951	G/A	9	1467951	+	NA	NA	NA	NA	NA	NA	AA	AA	GG	GG	GG	AA	AA	AA	AA	GG	GG	GG	GG	AA	GG	GG	AA	GG	GG	GG	GG	AA	AA	AA	GG	AA	GG	GG	AA	GG	GG	GG	GG	GG	GG	AA	GG	GG	GG
chr09:2298381	C/T	9	2298381	+	NA	NA	NA	NA	NA	NA	TT	TT	CC	CC	CC	TT	TT	TT	TT	CC	CC	CC	CC	TT	CC	CC	TT	CC	CC	CC	CC	TT	TT	NN	CC	TT	CC	CC	TT	CC	CC	CC	CC	CC	CC	TT	CC	CC	CC
chr09:2380203	C/T	9	2380203	+	NA	NA	NA	NA	NA	NA	CC	CC	NN	NN	CC	CC	CC	CC	CC	NN	TT	CC	CC	CC	TT	CC	CC	NN	CC	NN	CC	CC	CC	CC	CC	CC	CC	TT	CC	CC	CC	CC	CC	CC	TT	CC	TT	TT	CC
chr09:2930321	C/T	9	2930321	+	NA	NA	NA	NA	NA	NA	TT	TT	CC	CC	CC	TT	TT	TT	TT	CC	CC	CC	CC	TT	CC	CC	TT	CC	CC	CC	CC	TT	TT	TT	CC	TT	CC	CC	TT	CC	CC	CC	CC	CC	CC	TT	CC	CC	CC
chr09:3357568	G/A	9	3357568	+	NA	NA	NA	NA	NA	NA	AA	AA	GG	GG	GG	AA	AA	AA	AA	GG	GG	GG	GG	AA	GG	GG	AA	GG	GG	GG	GG	AA	AA	NN	GG	AA	GG	GG	AA	GG	GG	GG	GG	GG	GG	AA	GG	NN	GG
chr09:3603443	C/T	9	3603443	+	NA	NA	NA	NA	NA	NA	TT	TT	CC	CC	CC	TT	TT	TT	TT	CC	CC	CC	CC	TT	CC	CC	TT	CC	CC	CC	CC	TT	TT	TT	CC	TT	CC	CC	TT	CC	CC	CC	CC	CC	CC	TT	CC	CC	CC
chr09:3934768	C/A	9	3934768	+	NA	NA	NA	NA	NA	NA	CC	CC	AA	CC	CC	CC	CC	CC	CC	AA	AA	CC	CC	CC	AA	CC	AA	CC	CC	CC	CC	CC	CC	NN	CC	CC	CC	AA	AA	CC	CC	CC	CC	CC	AA	CC	AA	AA	CC
chr09:4136552	A/G	9	4136552	+	NA	NA	NA	NA	NA	NA	GG	GG	AA	AA	GG	GG	GG	GG	GG	AA	AA	AA	AA	GG	AA	AA	AA	AA	AA	NN	GG	GG	NN	NN	AA	GG	AA	AA	AA	AA	AA	AA	AA	AA	AA	GG	AA	AA	AA
chr09:4650293	T/G	9	4650293	+	NA	NA	NA	NA	NA	NA	TT	TT	TT	GG	GG	TT	TT	TT	TT	GG	GG	GG	GG	TT	TT	GG	TT	GG	GG	TT	GG	TT	TT	NN	GG	TT	GG	TT	TT	GG	GG	GG	TT	GG	TT	TT	GG	GG	GG
chr09:5008706	T/G	9	5008706	+	NA	NA	NA	NA	NA	NA	GG	GG	TT	TT	TT	GG	GG	GG	GG	TT	TT	TT	TT	GG	TT	TT	TT	TT	TT	TT	NN	GG	GG	NN	TT	GG	TT	TT	TT	TT	TT	TT	TT	TT	TT	GG	TT	TT	TT
chr09:5305969	G/A	9	5305969	+	NA	NA	NA	NA	NA	NA	GG	GG	GG	AA	AA	GG	GG	GG	GG	AA	GG	AA	AA	GG	GG	AA	GG	AA	AA	GG	AA	GG	GG	GG	AA	GG	AA	GG	GG	AA	AA	AA	GG	AA	GG	GG	GG	GG	AA
chr09:5812738	C/T	9	5812738	+	NA	NA	NA	NA	NA	NA	CC	CC	TT	CC	CC	CC	CC	CC	CC	CC	CC	CC	CC	CC	CC	CC	CC	CC	CC	CC	CC	CC	CC	CC	CC	CC	CC	TT	TT	CC	CC	CC	CC	CC	TT	CC	CC	CC	CC
chr09:5922125	T/C	9	5922125	+	NA	NA	NA	NA	NA	NA	TT	TT	CC	TT	TT	CC	TT	TT	TT	TT	TT	TT	TT	CC	CC	TT	TT	TT	TT	CC	TT	TT	TT	NN	TT	CC	TT	CC	CC	TT	TT	TT	TT	TT	CC	TT	NN	TT	TT
chr09:6093984	C/T	9	6093984	+	NA	NA	NA	NA	NA	NA	TT	TT	TT	CC	CC	TT	CC	CC	CC	CC	CC	CC	CC	TT	TT	CC	CC	CC	CC	TT	NN	CC	CC	CC	CC	TT	TT	TT	CC	CC	CC	TT	CC	CC	TT	CC	CC	CC	CC
chr09:6252407	G/A	9	6252407	+	NA	NA	NA	NA	NA	NA	GG	GG	GG	GG	GG	GG	AA	AA	AA	AA	AA	GG	GG	GG	GG	GG	GG	GG	GG	GG	GG	AA	AA	AA	GG	GG	GG	GG	GG	GG	GG	GG	AA	GG	GG	AA	AA	AA	GG
chr09:6360984	T/C	9	6360984	+	NA	NA	NA	NA	NA	NA	TT	TT	TT	TT	TT	TT	CC	CC	CC	NN	CC	TT	TT	TT	TT	TT	TT	TT	TT	TT	TT	CC	CC	CC	TT	TT	TT	TT	TT	CC	CC	TT	CC	CC	TT	CC	CC	CC	TT
chr09:6774928	C/T	9	6774928	+	NA	NA	NA	NA	NA	NA	CC	CC	CC	CC	CC	CC	CC	CC	TT	TT	CC	CC	NN	CC	CC	CC	CC	NN	CC	CC	CC	CC	CC	CC	CC	CC	CC	CC	CC	CC	CC	CC	CC	CC	CC	CC	CC	CC	NN
chr09:6796269	C/T	9	6796269	+	NA	NA	NA	NA	NA	NA	TT	CC	TT	CC	CC	TT	CC	CC	TT	TT	TT	CC	CC	TT	CC	CC	CC	CC	CC	CC	CC	CC	CC	CC	CC	CC	TT	TT	TT	CC	CC	TT	CC	CC	TT	CC	TT	TT	CC
chr09:6913547	C/G	9	6913547	+	NA	NA	NA	NA	NA	NA	CC	CC	CC	GG	GG	CC	CC	GG	GG	CC	CC	GG	GG	GG	GG	CC	CC	GG	GG	GG	NN	CC	CC	NN	NN	GG	CC	CC	CC	GG	GG	CC	GG	GG	CC	CC	CC	CC	GG
chr09:7116276	T/G	9	7116276	+	NA	NA	NA	NA	NA	NA	NN	TT	TT	GG	GG	TT	TT	TT	GG	NN	TT	NN	GG	NN	TT	GG	TT	NN	GG	TT	GG	TT	TT	GG	GG	GG	TT	TT	TT	GG	GG	TT	GG	GG	TT	TT	TT	TT	NN
chr09:7280339	T/C	9	7280339	+	NA	NA	NA	NA	NA	NA	TT	TT	CC	TT	TT	CC	CC	CC	TT	CC	CC	TT	TT	CC	CC	TT	TT	TT	TT	TT	TT	TT	TT	TT	TT	CC	CC	TT	CC	TT	TT	CC	TT	CC	CC	CC	CC	CC	TT
chr09:8043218	C/T	9	8043218	+	NA	NA	NA	NA	NA	NA	CC	CC	CC	CC	CC	CC	TT	TT	TT	TT	TT	CC	CC	TT	TT	CC	CC	CC	CC	CC	NN	TT	TT	NN	CC	CC	TT	TT	TT	CC	CC	TT	TT	TT	CC	TT	TT	TT	CC
chr09:8851945	C/T	9	8851945	+	NA	NA	NA	NA	NA	NA	CC	CC	NN	CC	CC	CC	CC	NN	TT	CC	NN	CC	CC	CC	CC	CC	CC	CC	CC	TT	CC	TT	TT	TT	CC	CC	TT	CC	CC	CC	TT	CC	CC	NN	CC	CC	TT	NN	CC
chr09:9252104	C/G	9	9252104	+	NA	NA	NA	NA	NA	NA	GG	GG	GG	GG	GG	CC	GG	CC	GG	CC	CC	CC	CC	CC	GG	GG	GG	GG	GG	CC	NN	CC	CC	GG	GG	GG	CC	GG	CC	GG	GG	CC	CC	CC	CC	CC	CC	CC	GG
chr09:9626056	A/G	9	9626056	+	NA	NA	NA	NA	NA	NA	AA	NN	GG	AA	AA	AA	AA	AA	GG	GG	AA	GG	GG	AA	AA	AA	AA	AA	AA	AA	AA	GG	GG	GG	AA	GG	AA	AA	AA	GG	GG	AA	AA	AA	AA	AA	AA	AA	AA
chr09:9784212	T/G	9	9784212	+	NA	NA	NA	NA	NA	NA	TT	TT	TT	GG	GG	TT	TT	GG	GG	GG	GG	TT	TT	TT	GG	GG	GG	GG	GG	GG	TT	GG	GG	NN	GG	GG	TT	GG	TT	TT	TT	TT	TT	TT	TT	TT	GG	GG	GG
chr09:9945591	C/T	9	9945591	+	NA	NA	NA	NA	NA	NA	TT	CC	CC	CC	CC	TT	TT	CC	CC	TT	CC	CC	CC	CC	CC	CC	CC	CC	NN	CC	TT	CC	CC	CC	NN	CC	TT	CC	TT	CC	CC	TT	TT	TT	TT	TT	CC	CC	CC
chr09:10119114	G/A	9	10119114	+	NA	NA	NA	NA	NA	NA	AA	GG	GG	AA	AA	GG	GG	GG	GG	GG	GG	NN	AA	AA	AA	AA	GG	AA	AA	GG	AA	AA	AA	NN	NN	GG	GG	GG	GG	GG	GG	GG	GG	GG	GG	GG	GG	GG	AA
chr09:10324014	G/A	9	10324014	+	NA	NA	NA	NA	NA	NA	GG	NN	AA	GG	GG	AA	GG	GG	GG	GG	GG	GG	GG	GG	NN	GG	GG	GG	GG	GG	GG	GG	GG	GG	GG	GG	GG	GG	GG	AA	AA	GG	GG	GG	GG	GG	GG	GG	GG
chr09:10757351	A/G	9	10757351	+	NA	NA	NA	NA	NA	NA	AA	AA	AA	AA	AA	GG	AA	AA	AA	AA	AA	AA	AA	AA	AA	AA	AA	AA	AA	AA	AA	AA	AA	AA	AA	AA	AA	AA	AA	AA	AA	AA	AA	AA	AA	AA	AA	AA	AA
chr09:10934233	T/C	9	10934233	+	NA	NA	NA	NA	NA	NA	TT	TT	TT	TT	TT	CC	TT	TT	TT	CC	TT	TT	TT	CC	TT	TT	TT	TT	TT	TT	CC	TT	TT	TT	TT	TT	TT	CC	TT	TT	TT	TT	CC	TT	TT	CC	TT	TT	CC
chr09:11237877	C/T	9	11237877	+	NA	NA	NA	NA	NA	NA	CC	CC	CC	CC	CC	TT	CC	CC	CC	TT	CC	CC	CC	TT	CC	CC	CC	CC	CC	CC	TT	NN	NN	CC	CC	CC	CC	TT	CC	CC	CC	CC	TT	CC	CC	TT	CC	CC	TT
chr09:11746684	A/G	9	11746684	+	NA	NA	NA	NA	NA	NA	AA	GG	AA	AA	AA	GG	AA	AA	AA	AA	AA	GG	GG	GG	GG	AA	AA	AA	AA	AA	AA	GG	GG	AA	AA	AA	AA	GG	AA	AA	AA	AA	AA	AA	GG	AA	AA	AA	AA
chr09:11848827	G/A	9	11848827	+	NA	NA	NA	NA	NA	NA	AA	GG	GG	AA	AA	GG	AA	AA	AA	GG	AA	AA	AA	GG	GG	AA	AA	AA	AA	AA	AA	GG	GG	GG	AA	AA	AA	GG	AA	GG	GG	AA	GG	AA	GG	GG	AA	AA	AA
chr09:11871485	G/T	9	11871485	+	NA	NA	NA	NA	NA	NA	GG	NN	GG	GG	GG	TT	GG	GG	GG	TT	GG	GG	GG	TT	TT	GG	GG	GG	GG	GG	GG	TT	TT	GG	GG	GG	GG	TT	GG	GG	GG	GG	TT	GG	TT	TT	GG	GG	GG
chr09:12029697	C/T	9	12029697	+	NA	NA	NA	NA	NA	NA	CC	NN	TT	CC	CC	CC	CC	TT	CC	NN	TT	CC	CC	CC	TT	CC	TT	CC	CC	CC	CC	CC	CC	TT	CC	CC	CC	CC	CC	TT	TT	CC	TT	CC	TT	TT	TT	TT	CC
chr09:12326525	A/G	9	12326525	+	NA	NA	NA	NA	NA	NA	AA	GG	GG	GG	GG	AA	AA	GG	GG	NN	GG	GG	GG	AA	AA	GG	GG	GG	GG	GG	GG	GG	GG	GG	GG	GG	GG	AA	AA	GG	GG	AA	GG	AA	AA	GG	GG	GG	GG
chr09:14920092	A/G	9	14920092	+	NA	NA	NA	NA	NA	NA	GG	GG	GG	AA	AA	GG	AA	GG	GG	AA	AA	AA	AA	AA	GG	AA	AA	AA	AA	GG	AA	GG	GG	AA	AA	GG	AA	GG	GG	AA	AA	AA	AA	AA	GG	AA	AA	AA	AA
chr09:15322775	G/A	9	15322775	+	NA	NA	NA	NA	NA	NA	NN	AA	AA	GG	GG	AA	GG	GG	GG	AA	GG	GG	GG	AA	GG	GG	GG	GG	GG	GG	GG	GG	GG	AA	GG	GG	AA	AA	AA	GG	GG	AA	GG	AA	GG	GG	GG	GG	GG
chr09:15429734	G/T	9	15429734	+	NA	NA	NA	NA	NA	NA	GG	GG	GG	TT	TT	GG	TT	GG	GG	TT	GG	TT	TT	TT	GG	TT	GG	TT	TT	GG	TT	GG	GG	TT	TT	GG	TT	GG	TT	TT	TT	TT	TT	TT	GG	GG	GG	GG	TT
chr09:16616509	C/T	9	16616509	+	NA	NA	NA	NA	NA	NA	NN	TT	TT	CC	CC	CC	TT	CC	CC	TT	CC	CC	CC	CC	CC	CC	CC	CC	CC	CC	CC	CC	CC	CC	CC	CC	CC	TT	CC	CC	CC	CC	CC	CC	CC	CC	CC	CC	CC
chr09:17213519	C/T	9	17213519	+	NA	NA	NA	NA	NA	NA	TT	TT	TT	CC	CC	CC	TT	CC	CC	CC	CC	CC	CC	CC	CC	CC	CC	CC	CC	CC	CC	CC	CC	NN	CC	TT	TT	TT	CC	CC	CC	TT	CC	TT	CC	CC	CC	CC	CC
chr09:17447522	G/A	9	17447522	+	NA	NA	NA	NA	NA	NA	AA	AA	AA	GG	GG	GG	AA	GG	GG	GG	GG	GG	GG	GG	GG	GG	GG	GG	GG	GG	GG	GG	GG	GG	GG	AA	AA	AA	GG	GG	GG	AA	GG	AA	GG	GG	GG	GG	GG
chr09:17707080	A/G	9	17707080	+	NA	NA	NA	NA	NA	NA	NN	AA	AA	GG	GG	GG	AA	GG	GG	AA	GG	GG	GG	AA	GG	GG	GG	GG	GG	GG	GG	AA	AA	GG	GG	AA	AA	AA	AA	GG	GG	AA	GG	AA	GG	GG	GG	GG	GG
chr09:19322095	G/A	9	19322095	+	NA	NA	NA	NA	NA	NA	AA	AA	AA	GG	GG	AA	GG	AA	AA	GG	AA	GG	GG	GG	GG	GG	AA	GG	GG	AA	GG	AA	AA	GG	GG	GG	GG	GG	GG	GG	GG	GG	GG	GG	GG	GG	AA	AA	GG
chr09:19683788	T/C	9	19683788	+	NA	NA	NA	NA	NA	NA	CC	TT	TT	CC	CC	TT	TT	TT	TT	TT	TT	CC	CC	TT	TT	CC	TT	CC	CC	TT	CC	CC	CC	CC	CC	TT	TT	TT	TT	TT	TT	TT	CC	TT	CC	CC	TT	TT	CC
chr09:20138174	A/T	9	20138174	+	NA	NA	NA	NA	NA	NA	TT	AA	AA	AA	NN	TT	AA	TT	TT	TT	TT	AA	AA	TT	TT	AA	TT	AA	AA	TT	AA	TT	TT	NN	AA	TT	AA	AA	TT	AA	AA	AA	AA	AA	NN	TT	TT	TT	AA
chr09:20682114	A/C	9	20682114	+	NA	NA	NA	NA	NA	NA	AA	CC	CC	AA	CC	AA	AA	AA	CC	AA	AA	AA	AA	AA	AA	AA	AA	AA	AA	AA	AA	AA	AA	NN	AA	AA	CC	CC	AA	CC	CC	CC	CC	CC	CC	CC	AA	AA	AA
chr09:21148430	A/G	9	21148430	+	NA	NA	NA	NA	NA	NA	AA	AA	AA	AA	AA	GG	GG	AA	GG	AA	AA	AA	AA	GG	AA	AA	AA	AA	AA	AA	NN	AA	AA	NN	AA	AA	AA	AA	GG	AA	AA	AA	GG	AA	GG	GG	AA	NN	AA
chr09:21348882	G/A	9	21348882	+	NA	NA	NA	NA	NA	NA	AA	GG	GG	GG	GG	GG	GG	GG	GG	AA	GG	GG	GG	GG	GG	GG	GG	GG	GG	GG	GG	GG	GG	GG	GG	GG	AA	AA	GG	GG	GG	AA	AA	AA	GG	GG	GG	GG	GG
chr09:21612758	T/C	9	21612758	+	NA	NA	NA	NA	NA	NA	CC	TT	TT	CC	CC	CC	TT	TT	TT	TT	TT	CC	CC	TT	TT	CC	TT	CC	CC	TT	TT	TT	TT	TT	CC	CC	TT	TT	CC	TT	TT	TT	CC	TT	CC	TT	TT	TT	CC
chr09:21667022	A/G	9	21667022	+	NA	NA	NA	NA	NA	NA	AA	AA	AA	GG	GG	AA	AA	AA	AA	AA	AA	GG	GG	AA	AA	GG	AA	GG	GG	AA	GG	AA	AA	AA	GG	AA	AA	AA	GG	AA	AA	AA	GG	AA	AA	AA	AA	AA	GG
chr09:21885499	C/T	9	21885499	+	NA	NA	NA	NA	NA	NA	TT	CC	CC	TT	TT	CC	CC	CC	CC	CC	CC	TT	TT	TT	CC	TT	CC	TT	TT	CC	TT	CC	CC	CC	TT	TT	CC	CC	TT	CC	CC	CC	TT	CC	CC	CC	CC	CC	TT
chr09:21896910	T/C	9	21896910	+	NA	NA	NA	NA	NA	NA	CC	TT	NN	CC	CC	TT	TT	TT	TT	TT	TT	CC	CC	CC	TT	CC	TT	CC	CC	TT	CC	TT	TT	TT	CC	CC	TT	TT	CC	TT	TT	TT	CC	TT	TT	TT	TT	TT	CC
chr09:22076185	T/C	9	22076185	+	NA	NA	NA	NA	NA	NA	CC	TT	NN	CC	CC	TT	TT	TT	TT	TT	TT	CC	CC	TT	TT	CC	TT	CC	CC	TT	CC	TT	TT	NN	CC	CC	TT	TT	TT	TT	TT	TT	CC	TT	TT	TT	TT	TT	CC
chr10:146531	T/C	10	146531	+	NA	NA	NA	NA	NA	NA	TT	TT	TT	TT	TT	CC	CC	TT	TT	TT	CC	CC	CC	CC	TT	CC	CC	TT	CC	TT	TT	TT	TT	TT	CC	TT	CC	CC	TT	TT	TT	CC	CC	TT	TT	TT	CC	CC	CC
chr10:790044	C/G	10	790044	+	NA	NA	NA	NA	NA	NA	CC	GG	GG	GG	GG	CC	CC	GG	GG	GG	CC	CC	CC	GG	CC	CC	GG	GG	CC	GG	GG	GG	GG	NN	CC	CC	CC	CC	CC	CC	CC	CC	CC	CC	GG	GG	CC	CC	CC
chr10:1562931	T/A	10	1562931	+	NA	NA	NA	NA	NA	NA	TT	AA	AA	TT	AA	TT	AA	AA	AA	AA	AA	AA	AA	AA	AA	TT	AA	TT	TT	AA	TT	AA	AA	TT	TT	TT	TT	TT	AA	AA	AA	TT	TT	AA	AA	AA	AA	AA	TT
chr10:1873548	T/C	10	1873548	+	NA	NA	NA	NA	NA	NA	CC	TT	TT	CC	TT	CC	TT	TT	TT	TT	TT	TT	TT	TT	TT	CC	TT	CC	CC	CC	TT	TT	TT	CC	CC	CC	CC	CC	TT	TT	TT	CC	TT	TT	TT	CC	TT	TT	CC
chr10:2129424	T/C	10	2129424	+	NA	NA	NA	NA	NA	NA	CC	TT	TT	TT	TT	CC	TT	TT	TT	TT	TT	TT	TT	TT	TT	TT	TT	CC	TT	TT	CC	TT	TT	NN	TT	TT	CC	CC	TT	TT	TT	CC	TT	TT	TT	TT	TT	TT	TT
chr10:2258418	G/C	10	2258418	+	NA	NA	NA	NA	NA	NA	GG	CC	GG	GG	GG	GG	CC	CC	GG	CC	GG	GG	GG	GG	CC	GG	GG	GG	GG	GG	NN	CC	CC	GG	GG	GG	GG	GG	CC	CC	CC	GG	GG	CC	CC	GG	GG	NN	GG
chr10:3358419	T/C	10	3358419	+	NA	NA	NA	NA	NA	NA	CC	TT	TT	TT	TT	TT	CC	CC	CC	CC	CC	TT	TT	CC	TT	TT	CC	TT	TT	CC	TT	CC	CC	TT	TT	CC	TT	TT	TT	TT	TT	TT	TT	TT	TT	CC	CC	CC	TT
chr10:3400212	T/C	10	3400212	+	NA	NA	NA	NA	NA	NA	CC	TT	TT	TT	TT	TT	CC	CC	CC	CC	CC	TT	TT	CC	TT	TT	CC	TT	TT	CC	TT	CC	CC	NN	TT	CC	TT	TT	TT	TT	TT	TT	TT	TT	TT	TT	CC	CC	TT
chr10:4281052	C/T	10	4281052	+	NA	NA	NA	NA	NA	NA	CC	CC	CC	CC	CC	CC	CC	CC	TT	CC	CC	CC	CC	CC	TT	CC	CC	CC	CC	NN	CC	CC	CC	NN	CC	CC	NN	NN	CC	CC	CC	CC	NN	CC	CC	CC	CC	CC	NN
chr10:5257224	T/C	10	5257224	+	NA	NA	NA	NA	NA	NA	TT	TT	TT	TT	TT	CC	TT	CC	CC	TT	CC	CC	CC	TT	TT	CC	TT	CC	CC	TT	CC	TT	TT	TT	CC	CC	TT	TT	CC	CC	CC	CC	TT	CC	TT	CC	CC	CC	CC
chr10:5488256	T/C	10	5488256	+	NA	NA	NA	NA	NA	NA	CC	TT	TT	CC	CC	TT	TT	CC	CC	CC	CC	TT	TT	CC	CC	TT	CC	TT	CC	CC	TT	CC	CC	TT	CC	TT	CC	TT	TT	CC	CC	CC	TT	TT	CC	CC	CC	CC	TT
chr10:5826161	T/G	10	5826161	+	NA	NA	NA	NA	NA	NA	GG	TT	TT	TT	TT	TT	TT	GG	TT	TT	TT	GG	GG	GG	GG	TT	TT	TT	GG	TT	GG	GG	GG	TT	GG	GG	TT	TT	TT	GG	GG	TT	TT	TT	TT	GG	TT	TT	TT
chr10:6648158	C/T	10	6648158	+	NA	NA	NA	NA	NA	NA	TT	CC	CC	NN	TT	CC	CC	TT	CC	CC	CC	CC	CC	TT	TT	TT	CC	CC	CC	CC	NN	TT	TT	CC	CC	CC	CC	CC	CC	TT	TT	CC	CC	CC	CC	TT	CC	CC	CC
chr10:6798684	T/C	10	6798684	+	NA	NA	NA	NA	NA	NA	TT	CC	CC	TT	TT	CC	CC	TT	CC	CC	CC	CC	CC	TT	TT	TT	CC	TT	CC	CC	TT	TT	TT	CC	CC	CC	CC	CC	CC	TT	TT	CC	CC	CC	CC	CC	CC	CC	TT
chr10:7120214	G/A	10	7120214	+	NA	NA	NA	NA	NA	NA	AA	GG	GG	GG	AA	GG	GG	AA	GG	GG	GG	GG	GG	AA	AA	AA	GG	GG	GG	GG	GG	AA	AA	GG	GG	GG	GG	GG	GG	AA	AA	GG	GG	GG	GG	GG	GG	GG	GG
chr10:7397104	C/T	10	7397104	+	NA	NA	NA	NA	NA	NA	TT	CC	CC	CC	TT	CC	CC	TT	CC	CC	CC	NN	CC	TT	TT	TT	CC	CC	CC	CC	CC	TT	TT	CC	CC	CC	CC	CC	CC	TT	TT	CC	CC	CC	CC	NN	CC	CC	CC
chr10:7530092	G/A	10	7530092	+	NA	NA	NA	NA	NA	NA	GG	GG	GG	GG	GG	AA	AA	GG	AA	GG	AA	GG	GG	GG	GG	GG	GG	GG	GG	AA	GG	GG	GG	GG	GG	GG	AA	AA	GG	GG	GG	AA	AA	AA	AA	GG	AA	AA	GG
chr10:8404652	C/T	10	8404652	+	NA	NA	NA	NA	NA	NA	CC	CC	CC	CC	CC	TT	TT	CC	TT	CC	TT	CC	CC	CC	CC	CC	CC	CC	CC	TT	CC	CC	CC	CC	CC	CC	TT	TT	CC	CC	CC	TT	TT	TT	TT	CC	TT	TT	CC
chr10:8795028	C/T	10	8795028	+	NA	NA	NA	NA	NA	NA	CC	CC	CC	CC	CC	TT	TT	CC	TT	CC	TT	CC	CC	CC	CC	CC	CC	CC	CC	TT	CC	CC	CC	CC	CC	CC	TT	TT	CC	CC	CC	TT	TT	TT	TT	CC	TT	TT	CC
chr10:9095431	C/T	10	9095431	+	NA	NA	NA	NA	NA	NA	CC	CC	TT	CC	CC	TT	TT	CC	TT	CC	TT	TT	CC	CC	CC	TT	CC	CC	CC	TT	CC	CC	CC	NN	CC	CC	TT	TT	CC	CC	CC	TT	TT	TT	TT	CC	TT	TT	CC
chr10:10293012	C/A	10	10293012	+	NA	NA	NA	NA	NA	NA	CC	AA	AA	AA	CC	AA	AA	CC	CC	AA	AA	CC	CC	CC	CC	CC	AA	AA	CC	CC	NN	CC	CC	AA	AA	AA	AA	AA	AA	CC	CC	AA	AA	CC	AA	CC	AA	AA	AA
chr10:10476379	C/A	10	10476379	+	NA	NA	NA	NA	NA	NA	CC	AA	AA	CC	CC	AA	AA	CC	AA	AA	AA	CC	CC	CC	CC	CC	AA	CC	CC	AA	CC	CC	CC	AA	CC	AA	AA	AA	AA	AA	AA	AA	AA	AA	AA	AA	AA	AA	CC
chr10:10755400	C/T	10	10755400	+	NA	NA	NA	NA	NA	NA	TT	CC	CC	CC	CC	CC	CC	CC	CC	CC	CC	CC	CC	CC	CC	CC	CC	CC	CC	CC	NN	CC	CC	NN	CC	CC	CC	CC	CC	CC	CC	CC	CC	CC	CC	CC	CC	CC	CC
chr10:11087428	C/T	10	11087428	+	NA	NA	NA	NA	NA	NA	CC	TT	CC	CC	CC	TT	TT	NN	TT	CC	TT	CC	CC	CC	TT	CC	TT	CC	CC	NN	CC	TT	TT	TT	CC	CC	TT	TT	CC	TT	TT	TT	TT	TT	TT	CC	TT	NN	CC
chr10:11195773	C/A	10	11195773	+	NA	NA	NA	NA	NA	NA	CC	AA	AA	AA	CC	AA	AA	CC	CC	CC	AA	CC	CC	CC	AA	CC	CC	CC	CC	CC	AA	CC	CC	CC	CC	AA	AA	AA	AA	AA	AA	AA	CC	AA	AA	AA	AA	AA	AA
chr10:11664750	G/A	10	11664750	+	NA	NA	NA	NA	NA	NA	AA	AA	AA	GG	GG	AA	GG	GG	GG	AA	GG	GG	GG	GG	AA	GG	GG	GG	GG	GG	GG	AA	AA	GG	GG	GG	GG	AA	AA	GG	GG	AA	GG	GG	GG	AA	GG	GG	GG
chr10:11918679	T/G	10	11918679	+	NA	NA	NA	NA	NA	NA	GG	TT	TT	TT	GG	TT	GG	GG	TT	TT	GG	TT	TT	TT	TT	TT	GG	TT	TT	TT	TT	TT	TT	NN	GG	GG	TT	TT	TT	TT	TT	TT	TT	TT	GG	TT	GG	GG	TT
chr10:12145295	C/T	10	12145295	+	NA	NA	NA	NA	NA	NA	TT	CC	CC	TT	CC	CC	CC	TT	TT	TT	CC	CC	CC	CC	CC	CC	CC	TT	CC	NN	CC	TT	TT	NN	CC	CC	CC	CC	CC	CC	CC	CC	CC	CC	CC	CC	CC	NN	TT
chr10:12658334	A/G	10	12658334	+	NA	NA	NA	NA	NA	NA	NN	AA	AA	AA	AA	AA	AA	AA	AA	AA	AA	AA	AA	AA	AA	AA	AA	AA	AA	AA	AA	NN	NN	AA	AA	AA	AA	AA	AA	AA	AA	AA	AA	AA	AA	AA	AA	AA	AA
chr10:12780901	G/A	10	12780901	+	NA	NA	NA	NA	NA	NA	GG	AA	AA	GG	GG	AA	AA	AA	GG	AA	AA	GG	GG	AA	AA	AA	AA	GG	GG	AA	GG	GG	GG	GG	GG	AA	AA	AA	AA	AA	AA	AA	AA	AA	AA	AA	AA	AA	GG
chr10:13551338	A/G	10	13551338	+	NA	NA	NA	NA	NA	NA	AA	AA	AA	GG	GG	AA	AA	AA	AA	GG	AA	GG	GG	AA	AA	GG	AA	GG	GG	GG	GG	AA	AA	GG	GG	AA	AA	AA	AA	AA	AA	AA	AA	AA	GG	AA	AA	AA	GG
chr10:13778768	A/G	10	13778768	+	NA	NA	NA	NA	NA	NA	AA	GG	GG	AA	AA	GG	GG	GG	AA	AA	AA	AA	AA	AA	GG	AA	GG	AA	AA	AA	AA	GG	GG	AA	AA	GG	AA	AA	GG	GG	GG	GG	GG	AA	GG	GG	AA	AA	AA
chr10:14086902	G/A	10	14086902	+	NA	NA	NA	NA	NA	NA	AA	GG	GG	GG	GG	GG	GG	GG	GG	GG	AA	GG	GG	GG	GG	GG	GG	GG	GG	GG	GG	GG	GG	GG	GG	AA	AA	AA	GG	GG	GG	GG	GG	AA	GG	GG	AA	AA	GG
chr10:14640458	G/A	10	14640458	+	NA	NA	NA	NA	NA	NA	GG	GG	GG	AA	AA	GG	GG	GG	GG	GG	GG	AA	AA	AA	GG	AA	GG	AA	AA	AA	AA	AA	AA	AA	AA	AA	GG	GG	GG	AA	AA	GG	GG	GG	GG	GG	GG	GG	AA
chr10:14777004	G/A	10	14777004	+	NA	NA	NA	NA	NA	NA	GG	GG	GG	AA	AA	GG	GG	AA	GG	GG	AA	AA	AA	AA	AA	AA	AA	AA	AA	NN	AA	AA	AA	NN	AA	AA	GG	GG	GG	GG	GG	GG	GG	GG	GG	GG	AA	AA	AA
chr10:15824876	G/A	10	15824876	+	NA	NA	NA	NA	NA	NA	GG	GG	GG	GG	GG	AA	AA	GG	AA	GG	GG	GG	GG	AA	GG	GG	GG	GG	GG	GG	GG	GG	GG	AA	GG	AA	AA	AA	AA	AA	AA	AA	AA	AA	AA	AA	GG	GG	GG
chr10:16229530	T/G	10	16229530	+	NA	NA	NA	NA	NA	NA	TT	TT	TT	GG	GG	TT	TT	GG	TT	TT	GG	GG	GG	GG	TT	GG	GG	GG	GG	GG	GG	TT	TT	TT	GG	GG	TT	TT	TT	TT	TT	TT	TT	TT	TT	TT	GG	GG	TT
chr10:16742656	G/A	10	16742656	+	NA	NA	NA	NA	NA	NA	GG	AA	AA	GG	GG	AA	AA	GG	GG	GG	GG	GG	GG	GG	AA	GG	GG	GG	GG	GG	GG	GG	GG	GG	GG	GG	GG	GG	AA	AA	AA	AA	GG	AA	GG	AA	GG	GG	GG
chr10:17397576	A/G	10	17397576	+	NA	NA	NA	NA	NA	NA	GG	AA	AA	GG	AA	AA	AA	GG	GG	AA	AA	GG	GG	AA	AA	GG	GG	GG	GG	GG	GG	AA	AA	AA	GG	AA	GG	GG	AA	AA	AA	AA	AA	AA	AA	GG	AA	AA	GG
chr10:18098744	G/A	10	18098744	+	NA	NA	NA	NA	NA	NA	AA	AA	NN	GG	GG	GG	AA	GG	GG	GG	GG	GG	GG	GG	GG	GG	GG	GG	GG	GG	GG	GG	GG	GG	GG	GG	GG	GG	GG	GG	GG	AA	GG	AA	GG	GG	GG	GG	GG
chr10:18302926	G/A	10	18302926	+	NA	NA	NA	NA	NA	NA	AA	AA	AA	GG	GG	GG	AA	GG	GG	GG	GG	GG	GG	GG	GG	GG	GG	GG	GG	GG	GG	GG	GG	GG	GG	GG	GG	GG	GG	GG	GG	AA	GG	AA	AA	GG	GG	GG	GG
chr10:18583084	T/G	10	18583084	+	NA	NA	NA	NA	NA	NA	GG	GG	GG	TT	TT	TT	GG	TT	TT	TT	TT	TT	TT	GG	TT	TT	TT	TT	TT	GG	TT	TT	TT	TT	TT	TT	TT	TT	TT	TT	TT	GG	TT	GG	TT	TT	TT	TT	TT
chr10:18852690	C/T	10	18852690	+	NA	NA	NA	NA	NA	NA	TT	TT	TT	TT	TT	CC	TT	CC	CC	NN	CC	TT	TT	CC	CC	CC	CC	TT	CC	CC	TT	NN	CC	CC	CC	CC	CC	CC	TT	TT	TT	TT	CC	TT	CC	TT	CC	CC	TT
chr10:19025553	A/G	10	19025553	+	NA	NA	NA	NA	NA	NA	AA	AA	AA	AA	AA	GG	AA	GG	GG	GG	GG	AA	AA	GG	GG	GG	GG	AA	GG	AA	AA	GG	GG	GG	GG	GG	GG	GG	AA	AA	AA	AA	GG	AA	AA	AA	GG	GG	AA
chr10:19217152	G/A	10	19217152	+	NA	NA	NA	NA	NA	NA	GG	GG	GG	GG	GG	AA	GG	GG	AA	AA	AA	NN	GG	AA	AA	AA	GG	GG	AA	AA	GG	AA	AA	AA	AA	GG	AA	AA	GG	GG	GG	GG	AA	GG	GG	AA	AA	AA	GG
chr10:19378143	C/A	10	19378143	+	NA	NA	NA	NA	NA	NA	CC	AA	NN	CC	CC	AA	CC	CC	AA	CC	AA	CC	CC	CC	AA	AA	AA	CC	AA	CC	CC	CC	CC	AA	AA	AA	CC	CC	AA	CC	CC	CC	CC	AA	CC	CC	AA	AA	CC
chr10:19421322	C/T	10	19421322	+	NA	NA	NA	NA	NA	NA	TT	CC	CC	CC	CC	CC	CC	TT	TT	TT	CC	TT	TT	TT	TT	CC	CC	CC	CC	TT	CC	TT	TT	CC	CC	CC	TT	TT	CC	CC	CC	CC	TT	CC	CC	TT	CC	CC	CC
chr10:19678268	T/G	10	19678268	+	NA	NA	NA	NA	NA	NA	GG	TT	TT	GG	GG	TT	GG	TT	GG	TT	TT	GG	GG	TT	TT	TT	GG	GG	TT	TT	GG	TT	TT	TT	TT	GG	TT	TT	TT	TT	TT	GG	TT	TT	GG	TT	TT	TT	GG
chr10:19899160	G/A	10	19899160	+	NA	NA	NA	NA	NA	NA	GG	GG	GG	AA	AA	GG	AA	GG	GG	GG	GG	AA	AA	GG	AA	AA	AA	AA	AA	GG	AA	AA	AA	GG	AA	AA	AA	GG	GG	GG	GG	AA	AA	GG	AA	GG	GG	GG	AA
chr10:20272810	A/G	10	20272810	+	NA	NA	NA	NA	NA	NA	GG	AA	AA	GG	GG	AA	AA	GG	GG	GG	GG	GG	GG	GG	GG	GG	AA	GG	GG	GG	GG	GG	GG	AA	GG	AA	AA	AA	AA	GG	GG	AA	AA	AA	AA	GG	GG	GG	GG
chr10:20723502	G/A	10	20723502	+	NA	NA	NA	NA	NA	NA	GG	GG	GG	GG	GG	AA	GG	AA	GG	AA	AA	NN	GG	GG	AA	GG	GG	GG	GG	GG	GG	GG	GG	NN	GG	GG	AA	AA	GG	GG	GG	GG	GG	GG	GG	AA	AA	AA	NN
chr10:21338558	T/C	10	21338558	+	NA	NA	NA	NA	NA	NA	TT	CC	CC	TT	TT	TT	TT	CC	TT	CC	TT	TT	TT	TT	CC	TT	CC	TT	TT	CC	TT	TT	TT	CC	TT	TT	CC	CC	CC	CC	CC	TT	CC	CC	CC	CC	TT	TT	TT
chr10:21596449	G/A	10	21596449	+	NA	NA	NA	NA	NA	NA	AA	AA	AA	GG	GG	GG	AA	GG	AA	AA	GG	GG	GG	GG	GG	GG	AA	GG	GG	GG	GG	AA	AA	GG	GG	GG	AA	GG	GG	GG	GG	AA	GG	AA	GG	GG	GG	GG	GG
chr10:22979577	C/T	10	22979577	+	NA	NA	NA	NA	NA	NA	TT	CC	CC	CC	CC	CC	TT	CC	CC	CC	CC	CC	CC	CC	CC	CC	CC	CC	CC	CC	CC	TT	TT	CC	CC	CC	TT	TT	CC	CC	CC	TT	TT	CC	CC	CC	CC	CC	CC
chr11:650148	T/G	11	650148	+	NA	NA	NA	NA	NA	NA	TT	TT	TT	TT	TT	GG	TT	GG	GG	TT	TT	TT	TT	GG	TT	TT	TT	TT	TT	GG	TT	GG	GG	TT	TT	TT	GG	TT	TT	GG	GG	TT	TT	TT	TT	GG	TT	TT	TT
chr11:2393690	C/T	11	2393690	+	NA	NA	NA	NA	NA	NA	TT	CC	CC	CC	CC	CC	CC	TT	TT	TT	TT	CC	CC	TT	TT	CC	TT	CC	CC	TT	CC	TT	TT	NN	CC	CC	CC	CC	CC	CC	CC	CC	TT	CC	TT	TT	TT	TT	CC
chr11:2875870	T/G	11	2875870	+	NA	NA	NA	NA	NA	NA	TT	GG	GG	GG	GG	TT	TT	GG	GG	GG	TT	GG	TT	GG	GG	GG	TT	GG	GG	GG	GG	TT	TT	GG	GG	TT	TT	TT	TT	TT	TT	TT	TT	TT	TT	TT	TT	TT	GG
chr11:3802930	A/G	11	3802930	+	NA	NA	NA	NA	NA	NA	GG	AA	AA	AA	AA	AA	AA	GG	GG	GG	GG	GG	AA	GG	AA	GG	GG	AA	AA	GG	AA	GG	GG	GG	GG	GG	AA	GG	GG	GG	GG	GG	GG	GG	AA	GG	GG	GG	AA
chr11:4783262	C/T	11	4783262	+	NA	NA	NA	NA	NA	NA	CC	TT	TT	TT	TT	CC	CC	CC	TT	TT	TT	TT	TT	TT	TT	TT	CC	TT	TT	NN	TT	TT	TT	CC	CC	CC	CC	TT	CC	CC	CC	CC	TT	CC	TT	TT	TT	TT	TT
chr11:5615885	A/G	11	5615885	+	NA	NA	NA	NA	NA	NA	GG	GG	GG	GG	GG	AA	AA	GG	AA	GG	GG	GG	GG	AA	GG	GG	GG	NN	GG	NN	GG	GG	GG	GG	GG	GG	AA	GG	AA	AA	AA	AA	AA	AA	GG	AA	GG	GG	GG
chr11:6088667	T/C	11	6088667	+	NA	NA	NA	NA	NA	NA	TT	NN	CC	TT	TT	CC	CC	TT	TT	TT	TT	TT	TT	TT	TT	TT	TT	TT	TT	TT	TT	TT	TT	TT	TT	CC	CC	CC	CC	CC	CC	CC	TT	CC	CC	TT	TT	TT	TT
chr11:6472086	A/C	11	6472086	+	NA	NA	NA	NA	NA	NA	AA	CC	CC	NN	AA	CC	CC	AA	AA	AA	AA	AA	AA	AA	AA	AA	NN	AA	AA	AA	NN	AA	AA	AA	AA	CC	CC	AA	CC	CC	CC	CC	AA	CC	CC	AA	AA	AA	AA
chr11:7099319	T/C	11	7099319	+	NA	NA	NA	NA	NA	NA	CC	CC	CC	NN	TT	TT	CC	NN	TT	CC	TT	TT	TT	CC	CC	TT	CC	TT	NN	NN	NN	TT	NN	NN	TT	TT	TT	CC	NN	TT	TT	CC	CC	TT	TT	CC	TT	TT	TT
chr11:7434978	A/C	11	7434978	+	NA	NA	NA	NA	NA	NA	AA	AA	AA	AA	AA	CC	CC	CC	AA	AA	CC	AA	AA	AA	AA	AA	CC	AA	AA	AA	AA	AA	AA	AA	AA	CC	CC	CC	CC	CC	CC	AA	AA	CC	AA	CC	CC	CC	AA
chr11:7542820	C/T	11	7542820	+	NA	NA	NA	NA	NA	NA	CC	CC	CC	CC	CC	TT	TT	CC	CC	CC	TT	CC	CC	CC	CC	CC	TT	CC	CC	CC	CC	CC	CC	TT	CC	TT	TT	TT	TT	TT	TT	TT	CC	TT	CC	TT	TT	TT	CC
chr11:8083891	A/G	11	8083891	+	NA	NA	NA	NA	NA	NA	GG	GG	GG	AA	AA	AA	AA	AA	AA	GG	AA	AA	AA	AA	AA	AA	AA	AA	AA	GG	AA	GG	GG	AA	AA	AA	AA	AA	GG	AA	AA	AA	GG	AA	GG	AA	AA	AA	AA
chr11:8247118	T/C	11	8247118	+	NA	NA	NA	NA	NA	NA	TT	CC	CC	TT	TT	TT	TT	TT	CC	TT	NN	TT	TT	TT	CC	TT	NN	TT	TT	CC	TT	TT	TT	CC	TT	CC	TT	TT	TT	NN	TT	TT	CC	TT	CC	CC	NN	NN	TT
chr11:8601502	C/A	11	8601502	+	NA	NA	NA	NA	NA	NA	AA	AA	AA	CC	CC	CC	CC	CC	AA	AA	CC	CC	CC	AA	AA	CC	CC	CC	CC	AA	CC	AA	AA	CC	CC	CC	CC	CC	AA	CC	CC	CC	AA	CC	AA	AA	CC	CC	CC
chr11:8786491	A/G	11	8786491	+	NA	NA	NA	NA	NA	NA	AA	GG	GG	GG	GG	AA	AA	AA	GG	AA	AA	GG	GG	AA	GG	GG	AA	GG	GG	GG	GG	AA	AA	AA	GG	AA	AA	AA	AA	AA	AA	AA	GG	AA	GG	GG	AA	AA	GG
chr11:9183139	G/A	11	9183139	+	NA	NA	NA	NA	NA	NA	AA	GG	GG	GG	GG	GG	GG	GG	GG	AA	GG	GG	GG	AA	GG	GG	GG	GG	GG	GG	GG	AA	AA	GG	GG	GG	GG	GG	AA	GG	GG	GG	GG	GG	AA	AA	GG	GG	GG
chr11:9561302	G/T	11	9561302	+	NA	NA	NA	NA	NA	NA	TT	GG	GG	GG	GG	GG	GG	GG	GG	TT	GG	GG	TT	TT	GG	GG	GG	GG	GG	GG	GG	TT	TT	GG	GG	GG	GG	GG	TT	TT	TT	GG	GG	GG	TT	TT	GG	GG	GG
chr11:10741559	G/T	11	10741559	+	NA	NA	NA	NA	NA	NA	TT	GG	GG	GG	GG	GG	GG	GG	TT	TT	GG	GG	GG	TT	TT	GG	TT	GG	GG	GG	GG	TT	TT	GG	GG	GG	TT	TT	TT	TT	TT	TT	GG	TT	TT	TT	GG	GG	GG
chr11:11600170	C/T	11	11600170	+	NA	NA	NA	NA	NA	NA	TT	CC	CC	CC	CC	CC	CC	CC	TT	TT	CC	CC	TT	TT	TT	CC	TT	CC	CC	TT	CC	TT	TT	CC	CC	CC	TT	TT	TT	TT	TT	TT	CC	TT	TT	CC	CC	CC	CC
chr11:11715177	T/C	11	11715177	+	NA	NA	NA	NA	NA	NA	TT	CC	CC	CC	CC	CC	CC	TT	TT	TT	CC	CC	TT	TT	TT	CC	TT	CC	CC	TT	CC	TT	TT	CC	CC	CC	TT	TT	TT	TT	TT	TT	TT	TT	TT	TT	CC	CC	CC
chr11:12142966	A/G	11	12142966	+	NA	NA	NA	NA	NA	NA	AA	GG	NN	AA	AA	GG	GG	AA	AA	AA	AA	AA	AA	AA	AA	AA	AA	AA	AA	AA	AA	AA	AA	AA	AA	GG	AA	AA	AA	AA	AA	AA	AA	AA	AA	AA	AA	AA	AA
chr11:12583306	G/A	11	12583306	+	NA	NA	NA	NA	NA	NA	GG	AA	AA	GG	GG	NN	AA	GG	GG	GG	GG	GG	GG	GG	GG	GG	GG	GG	GG	GG	GG	GG	GG	GG	GG	AA	GG	GG	GG	GG	GG	GG	GG	GG	GG	GG	GG	GG	GG
chr11:13020856	C/A	11	13020856	+	NA	NA	NA	NA	NA	NA	CC	AA	AA	AA	AA	CC	AA	CC	NN	CC	CC	AA	CC	CC	CC	AA	CC	AA	AA	CC	AA	CC	CC	CC	AA	AA	CC	CC	CC	CC	CC	CC	CC	CC	CC	CC	CC	CC	AA
chr11:13926471	G/A	11	13926471	+	NA	NA	NA	NA	NA	NA	AA	GG	GG	GG	GG	GG	GG	GG	AA	AA	GG	GG	AA	AA	AA	GG	AA	GG	GG	AA	GG	AA	AA	GG	GG	GG	AA	AA	AA	AA	AA	AA	GG	AA	AA	GG	GG	GG	GG
chr11:14737362	A/T	11	14737362	+	NA	NA	NA	NA	NA	NA	TT	AA	AA	AA	AA	AA	AA	AA	TT	TT	AA	AA	TT	TT	TT	AA	AA	AA	AA	AA	AA	TT	TT	AA	AA	AA	TT	TT	TT	TT	TT	TT	AA	TT	TT	AA	AA	AA	AA
chr11:15447862	C/T	11	15447862	+	NA	NA	NA	NA	NA	NA	TT	CC	CC	CC	CC	CC	CC	CC	TT	TT	CC	CC	TT	TT	TT	CC	TT	CC	CC	CC	CC	TT	TT	CC	CC	CC	TT	CC	TT	TT	TT	TT	CC	TT	TT	CC	CC	CC	CC
chr11:15638505	T/C	11	15638505	+	NA	NA	NA	NA	NA	NA	TT	CC	CC	TT	TT	TT	CC	CC	TT	TT	CC	TT	TT	TT	TT	TT	TT	TT	TT	TT	TT	TT	TT	CC	TT	CC	TT	CC	TT	TT	TT	TT	TT	TT	TT	CC	CC	CC	TT
chr11:15850522	C/A	11	15850522	+	NA	NA	NA	NA	NA	NA	AA	CC	CC	CC	CC	CC	CC	CC	AA	AA	CC	CC	AA	AA	AA	CC	AA	CC	CC	CC	NN	AA	AA	CC	CC	CC	AA	CC	AA	AA	AA	AA	CC	AA	AA	CC	CC	CC	CC
chr11:16284824	A/C	11	16284824	+	NA	NA	NA	NA	NA	NA	CC	AA	AA	AA	AA	AA	AA	CC	AA	CC	CC	AA	AA	AA	CC	AA	CC	AA	AA	AA	AA	CC	CC	CC	NN	AA	CC	AA	CC	CC	CC	CC	CC	CC	CC	AA	CC	CC	AA
chr11:16440431	T/G	11	16440431	+	NA	NA	NA	NA	NA	NA	TT	GG	GG	TT	TT	GG	GG	TT	GG	TT	TT	GG	GG	GG	TT	GG	GG	GG	GG	GG	TT	TT	TT	TT	GG	GG	TT	GG	TT	TT	TT	TT	TT	TT	TT	GG	TT	TT	GG
chr11:17047762	C/T	11	17047762	+	NA	NA	NA	NA	NA	NA	TT	TT	TT	CC	CC	CC	TT	CC	CC	CC	CC	CC	CC	CC	CC	CC	CC	CC	CC	NN	CC	CC	CC	TT	CC	TT	TT	TT	TT	CC	CC	TT	CC	TT	CC	CC	CC	NN	CC
chr11:17292835	G/T	11	17292835	+	NA	NA	NA	NA	NA	NA	GG	GG	GG	TT	TT	GG	GG	GG	TT	TT	GG	TT	TT	GG	GG	TT	GG	TT	TT	GG	TT	GG	GG	GG	TT	GG	GG	GG	GG	TT	TT	GG	TT	GG	TT	GG	GG	GG	TT
chr11:17489208	C/G	11	17489208	+	NA	NA	NA	NA	NA	NA	CC	GG	GG	CC	CC	GG	GG	GG	GG	CC	GG	GG	GG	GG	CC	GG	GG	CC	GG	CC	CC	CC	CC	GG	CC	GG	CC	GG	CC	CC	CC	CC	CC	CC	CC	CC	GG	GG	CC
chr11:17697337	C/A	11	17697337	+	NA	NA	NA	NA	NA	NA	AA	AA	AA	CC	AA	AA	AA	AA	CC	NN	CC	CC	CC	AA	CC	CC	CC	CC	CC	CC	CC	CC	CC	NN	CC	AA	AA	CC	CC	CC	CC	AA	CC	AA	CC	CC	CC	CC	CC
chr11:17908099	A/G	11	17908099	+	NA	NA	NA	NA	NA	NA	GG	AA	AA	AA	AA	AA	AA	AA	AA	AA	AA	AA	AA	AA	GG	AA	GG	AA	AA	AA	AA	GG	GG	GG	AA	AA	GG	GG	GG	AA	AA	GG	AA	GG	AA	GG	AA	AA	AA
chr11:18290104	C/A	11	18290104	+	NA	NA	NA	NA	NA	NA	AA	CC	CC	CC	AA	CC	CC	CC	CC	AA	AA	AA	CC	CC	CC	AA	AA	CC	CC	AA	CC	CC	CC	CC	CC	CC	AA	CC	AA	CC	CC	AA	CC	AA	CC	AA	AA	AA	AA
chr11:18483298	T/C	11	18483298	+	NA	NA	NA	NA	NA	NA	CC	TT	TT	TT	CC	TT	TT	CC	TT	CC	TT	TT	TT	CC	CC	TT	NN	TT	TT	CC	TT	TT	TT	TT	TT	TT	CC	TT	CC	TT	TT	TT	TT	CC	TT	CC	TT	TT	TT
chr11:18936070	G/A	11	18936070	+	NA	NA	NA	NA	NA	NA	AA	GG	GG	GG	GG	AA	GG	AA	GG	GG	GG	GG	GG	AA	GG	GG	GG	GG	GG	GG	GG	AA	AA	AA	GG	GG	AA	GG	AA	GG	GG	GG	GG	AA	AA	GG	GG	GG	GG
chr11:18993024	T/C	11	18993024	+	NA	NA	NA	NA	NA	NA	TT	CC	CC	TT	TT	TT	CC	TT	CC	CC	CC	TT	TT	TT	CC	CC	CC	TT	TT	CC	TT	TT	TT	CC	CC	NN	TT	CC	TT	CC	CC	CC	CC	TT	TT	NN	NN	NN	TT
chr11:19648542	T/A	11	19648542	+	NA	NA	NA	NA	NA	NA	AA	TT	TT	TT	TT	AA	TT	TT	TT	TT	TT	TT	TT	TT	TT	TT	TT	TT	TT	TT	TT	AA	AA	TT	TT	TT	AA	TT	AA	TT	TT	TT	TT	AA	AA	TT	TT	TT	TT
chr11:19898835	T/G	11	19898835	+	NA	NA	NA	NA	NA	NA	TT	TT	TT	TT	TT	TT	GG	TT	TT	TT	TT	TT	TT	TT	GG	TT	TT	TT	TT	GG	TT	GG	GG	GG	TT	TT	TT	GG	TT	TT	TT	GG	GG	TT	TT	GG	TT	TT	TT
chr11:20074439	T/C	11	20074439	+	NA	NA	NA	NA	NA	NA	CC	TT	TT	TT	TT	TT	TT	TT	TT	TT	TT	TT	NN	TT	TT	TT	TT	TT	NN	TT	TT	TT	TT	TT	TT	TT	TT	TT	CC	CC	CC	TT	TT	TT	CC	TT	TT	TT	TT
chr11:20353609	T/C	11	20353609	+	NA	NA	NA	NA	NA	NA	TT	CC	CC	CC	TT	CC	TT	CC	TT	CC	CC	TT	TT	CC	TT	CC	CC	CC	TT	CC	TT	CC	CC	CC	CC	TT	CC	TT	TT	TT	TT	CC	CC	CC	CC	TT	CC	CC	CC
chr11:20647651	G/A	11	20647651	+	NA	NA	NA	NA	NA	NA	AA	GG	GG	GG	GG	GG	GG	GG	GG	GG	GG	GG	GG	GG	AA	GG	GG	GG	GG	GG	GG	GG	GG	AA	GG	GG	GG	GG	AA	AA	AA	GG	AA	GG	GG	AA	GG	NN	GG
chr11:21190115	C/T	11	21190115	+	NA	NA	NA	NA	NA	NA	CC	CC	CC	CC	CC	CC	CC	CC	CC	CC	CC	CC	CC	CC	CC	CC	CC	CC	CC	CC	CC	CC	CC	CC	CC	CC	CC	CC	CC	CC	CC	CC	CC	CC	CC	CC	CC	CC	CC
chr11:21446099	C/T	11	21446099	+	NA	NA	NA	NA	NA	NA	TT	CC	NN	NN	CC	CC	CC	TT	CC	TT	CC	TT	TT	CC	TT	TT	TT	CC	CC	NN	CC	CC	CC	TT	TT	TT	TT	CC	TT	TT	TT	CC	CC	TT	TT	CC	CC	CC	CC
chr11:21689303	G/A	11	21689303	+	NA	NA	NA	NA	NA	NA	GG	AA	GG	AA	GG	AA	AA	GG	GG	GG	AA	GG	GG	AA	AA	GG	GG	GG	GG	GG	GG	AA	AA	NN	GG	GG	GG	AA	GG	GG	GG	AA	AA	GG	GG	GG	AA	AA	AA
chr11:21691103	T/C	11	21691103	+	NA	NA	NA	NA	NA	NA	CC	TT	TT	TT	TT	TT	TT	CC	TT	CC	TT	TT	TT	TT	TT	TT	CC	TT	TT	CC	TT	TT	NN	TT	TT	CC	CC	TT	CC	CC	CC	TT	TT	CC	CC	TT	TT	TT	TT
chr11:22044151	T/G	11	22044151	+	NA	NA	NA	NA	NA	NA	GG	TT	NN	TT	TT	GG	GG	GG	TT	GG	GG	TT	TT	GG	GG	TT	GG	TT	TT	NN	TT	GG	GG	TT	TT	GG	GG	GG	NN	NN	GG	TT	TT	TT	GG	NN	GG	GG	TT
chr11:22162729	C/T	11	22162729	+	NA	NA	NA	NA	NA	NA	CC	CC	CC	CC	TT	CC	CC	CC	CC	TT	CC	CC	CC	TT	CC	CC	CC	CC	CC	CC	CC	TT	TT	CC	CC	CC	CC	CC	CC	CC	CC	CC	CC	CC	CC	CC	CC	CC	CC
chr11:22440795	G/A	11	22440795	+	NA	NA	NA	NA	NA	NA	GG	GG	GG	GG	GG	GG	AA	GG	AA	GG	GG	GG	GG	GG	GG	GG	AA	GG	GG	AA	GG	AA	AA	GG	GG	AA	AA	AA	AA	AA	AA	AA	GG	AA	AA	AA	GG	GG	GG
chr11:22453819	C/T	11	22453819	+	NA	NA	NA	NA	NA	NA	TT	CC	CC	TT	TT	TT	CC	CC	CC	CC	CC	TT	TT	CC	CC	TT	CC	TT	TT	CC	TT	CC	CC	NN	TT	CC	CC	CC	CC	CC	CC	CC	CC	CC	CC	CC	CC	CC	TT
chr11:22562351	G/A	11	22562351	+	NA	NA	NA	NA	NA	NA	GG	AA	AA	GG	GG	GG	AA	AA	AA	AA	AA	GG	GG	AA	GG	GG	AA	GG	GG	AA	GG	AA	AA	AA	GG	AA	AA	AA	GG	GG	GG	AA	AA	GG	GG	AA	AA	AA	AA
chr11:22912310	C/A	11	22912310	+	NA	NA	NA	NA	NA	NA	AA	CC	CC	CC	CC	AA	CC	AA	AA	CC	AA	CC	CC	CC	CC	CC	CC	CC	CC	CC	CC	CC	CC	AA	CC	CC	CC	CC	AA	AA	AA	CC	CC	AA	CC	AA	NN	AA	NN
chr11:23023708	A/C	11	23023708	+	NA	NA	NA	NA	NA	NA	AA	AA	AA	CC	CC	AA	CC	NN	CC	AA	NN	CC	CC	AA	AA	CC	AA	CC	CC	AA	CC	AA	AA	NN	CC	AA	AA	CC	AA	AA	AA	AA	AA	AA	CC	NN	NN	NN	CC
chr11:23080452	C/T	11	23080452	+	NA	NA	NA	NA	NA	NA	TT	TT	TT	CC	CC	CC	CC	CC	CC	TT	CC	CC	CC	TT	CC	CC	CC	CC	CC	CC	CC	CC	CC	CC	CC	CC	CC	CC	TT	TT	TT	CC	CC	TT	CC	CC	CC	CC	TT
chr11:23083051	A/C	11	23083051	+	NA	NA	NA	NA	NA	NA	CC	CC	CC	AA	AA	AA	AA	AA	AA	CC	AA	AA	AA	CC	AA	AA	AA	AA	AA	AA	AA	AA	AA	AA	AA	AA	AA	AA	CC	CC	CC	AA	AA	CC	AA	AA	AA	AA	CC
chr11:23231455	G/A	11	23231455	+	NA	NA	NA	NA	NA	NA	GG	GG	GG	AA	GG	GG	GG	GG	GG	GG	GG	GG	AA	GG	GG	AA	GG	AA	GG	GG	AA	GG	GG	GG	AA	GG	GG	GG	GG	GG	GG	GG	GG	GG	GG	GG	GG	GG	GG
chr11:24100905	T/C	11	24100905	+	NA	NA	NA	NA	NA	NA	TT	TT	TT	CC	CC	CC	CC	TT	TT	CC	CC	CC	CC	CC	CC	CC	TT	CC	CC	CC	CC	CC	CC	CC	CC	CC	CC	CC	TT	TT	TT	CC	TT	TT	TT	CC	CC	CC	TT
chr11:24585862	T/C	11	24585862	+	NA	NA	NA	NA	NA	NA	TT	TT	TT	CC	NN	CC	CC	CC	CC	TT	CC	NN	CC	CC	CC	CC	TT	NN	CC	CC	CC	TT	TT	NN	CC	CC	CC	CC	TT	TT	TT	CC	TT	TT	TT	TT	CC	CC	CC
chr11:25135188	G/A	11	25135188	+	NA	NA	NA	NA	NA	NA	AA	AA	AA	GG	GG	GG	AA	GG	GG	AA	NN	GG	GG	GG	GG	GG	GG	GG	GG	NN	GG	NN	NN	GG	GG	NN	GG	GG	AA	AA	AA	GG	GG	AA	AA	GG	NN	NN	GG
chr11:25279481	A/G	11	25279481	+	NA	NA	NA	NA	NA	NA	AA	AA	AA	AA	NN	AA	AA	GG	GG	GG	NN	AA	NN	GG	GG	AA	GG	AA	NN	GG	NN	NN	NN	GG	AA	GG	GG	AA	AA	AA	AA	GG	AA	AA	AA	AA	AA	NN	NN
chr11:25432067	G/A	11	25432067	+	NA	NA	NA	NA	NA	NA	AA	NN	AA	AA	GG	AA	AA	GG	AA	GG	AA	GG	GG	GG	GG	AA	GG	AA	GG	GG	NN	GG	GG	GG	AA	GG	GG	GG	AA	AA	AA	GG	GG	AA	AA	AA	AA	AA	GG
chr11:25562299	C/A	11	25562299	+	NA	NA	NA	NA	NA	NA	CC	CC	CC	CC	CC	CC	CC	AA	AA	AA	CC	AA	AA	AA	AA	CC	AA	CC	AA	AA	NN	AA	AA	AA	CC	AA	AA	CC	CC	CC	CC	AA	CC	CC	CC	CC	CC	CC	AA
chr11:25811598	T/C	11	25811598	+	NA	NA	NA	NA	NA	NA	TT	CC	CC	TT	TT	TT	CC	TT	TT	TT	TT	TT	TT	TT	TT	TT	TT	TT	TT	TT	TT	TT	TT	TT	TT	TT	TT	TT	CC	CC	CC	TT	TT	CC	CC	CC	TT	TT	TT
chr11:26300403	A/G	11	26300403	+	NA	NA	NA	NA	NA	NA	GG	AA	AA	GG	GG	GG	AA	GG	GG	GG	AA	GG	AA	GG	GG	GG	GG	GG	GG	AA	AA	GG	GG	GG	GG	AA	GG	AA	AA	AA	AA	GG	AA	AA	GG	AA	AA	AA	GG
chr11:27603799	C/A	11	27603799	+	NA	NA	NA	NA	NA	NA	CC	NN	CC	CC	CC	CC	AA	CC	CC	AA	CC	CC	CC	CC	CC	CC	CC	CC	CC	CC	CC	CC	CC	CC	CC	AA	CC	AA	AA	AA	AA	CC	AA	AA	CC	CC	CC	CC	CC
chr11:27817978	C/T	11	27817978	+	NA	NA	NA	NA	NA	NA	TT	CC	TT	CC	CC	CC	TT	TT	TT	CC	CC	NN	CC	CC	TT	TT	CC	CC	TT	CC	CC	TT	TT	TT	CC	CC	TT	CC	TT	TT	TT	TT	CC	TT	CC	CC	CC	NN	CC
chr11:27994133	C/T	11	27994133	+	NA	NA	NA	NA	NA	NA	CC	NN	CC	CC	CC	TT	CC	CC	CC	TT	TT	TT	CC	TT	TT	TT	TT	CC	CC	TT	CC	CC	CC	CC	TT	TT	TT	TT	CC	CC	CC	TT	TT	CC	TT	TT	TT	TT	TT
chr11:28966693	G/C	11	28966693	+	NA	NA	NA	NA	NA	NA	GG	CC	CC	GG	GG	GG	CC	GG	GG	GG	CC	GG	GG	GG	CC	GG	GG	GG	GG	GG	GG	CC	CC	GG	GG	CC	GG	GG	CC	CC	CC	GG	CC	CC	CC	CC	CC	CC	GG
chr12:350921	C/A	12	350921	+	NA	NA	NA	NA	NA	NA	AA	AA	AA	CC	CC	CC	AA	CC	CC	AA	CC	CC	CC	CC	AA	CC	CC	CC	CC	CC	CC	CC	CC	CC	CC	AA	CC	AA	AA	CC	CC	CC	CC	CC	AA	CC	CC	CC	CC
chr12:2324105	T/C	12	2324105	+	NA	NA	NA	NA	NA	NA	TT	TT	TT	CC	CC	TT	TT	TT	CC	TT	TT	CC	CC	TT	TT	CC	TT	CC	CC	TT	CC	CC	CC	TT	CC	CC	TT	TT	TT	CC	CC	TT	TT	TT	TT	CC	TT	TT	CC
chr12:2651274	A/G	12	2651274	+	NA	NA	NA	NA	NA	NA	GG	GG	AA	AA	AA	GG	GG	AA	AA	AA	AA	AA	AA	GG	AA	AA	AA	AA	AA	AA	AA	AA	AA	AA	AA	AA	GG	GG	GG	AA	AA	AA	AA	GG	AA	GG	AA	AA	AA
chr12:3086293	G/T	12	3086293	+	NA	NA	NA	NA	NA	NA	GG	NN	TT	GG	TT	GG	GG	TT	GG	TT	TT	TT	GG	GG	TT	TT	TT	TT	TT	GG	TT	TT	TT	TT	TT	GG	GG	TT	GG	GG	GG	GG	TT	TT	GG	GG	TT	TT	TT
chr12:3217524	G/A	12	3217524	+	NA	NA	NA	NA	NA	NA	AA	AA	AA	GG	GG	GG	AA	AA	GG	AA	AA	GG	GG	GG	AA	GG	AA	GG	GG	GG	GG	AA	AA	GG	GG	GG	AA	AA	AA	GG	GG	AA	AA	AA	AA	GG	AA	AA	GG
chr12:3285571	T/C	12	3285571	+	NA	NA	NA	NA	NA	NA	CC	TT	TT	CC	CC	TT	CC	TT	CC	TT	TT	TT	TT	CC	TT	CC	TT	CC	CC	TT	CC	TT	TT	CC	CC	TT	CC	TT	CC	TT	TT	CC	TT	TT	CC	CC	TT	TT	CC
chr12:3544726	G/T	12	3544726	+	NA	NA	NA	NA	NA	NA	TT	TT	TT	GG	GG	GG	TT	TT	GG	TT	TT	GG	GG	TT	TT	GG	TT	GG	GG	GG	GG	TT	TT	GG	GG	TT	TT	TT	TT	GG	GG	TT	TT	TT	TT	GG	TT	TT	GG
chr12:3679918	G/A	12	3679918	+	NA	NA	NA	NA	NA	NA	AA	AA	AA	GG	GG	GG	GG	GG	GG	AA	AA	GG	GG	AA	GG	GG	GG	GG	GG	GG	GG	AA	AA	GG	GG	GG	GG	AA	GG	GG	GG	GG	AA	AA	GG	AA	AA	AA	GG
chr12:3843753	C/A	12	3843753	+	NA	NA	NA	NA	NA	NA	CC	NN	AA	AA	AA	CC	CC	CC	CC	CC	CC	AA	AA	CC	CC	AA	AA	AA	AA	CC	AA	CC	CC	CC	AA	CC	CC	CC	CC	AA	AA	CC	CC	CC	AA	CC	CC	CC	AA
chr12:4141420	T/C	12	4141420	+	NA	NA	NA	NA	NA	NA	TT	NN	TT	CC	CC	CC	TT	TT	CC	CC	CC	CC	CC	CC	CC	CC	TT	CC	CC	TT	NN	CC	CC	NN	CC	TT	TT	CC	TT	CC	CC	TT	CC	CC	TT	CC	CC	CC	CC
chr12:4433511	G/A	12	4433511	+	NA	NA	NA	NA	NA	NA	AA	AA	AA	GG	GG	GG	AA	AA	GG	GG	GG	GG	GG	GG	GG	GG	AA	GG	GG	AA	GG	GG	GG	NN	GG	AA	AA	GG	AA	GG	GG	AA	GG	GG	AA	AA	GG	NN	GG
chr12:4554103	A/G	12	4554103	+	NA	NA	NA	NA	NA	NA	AA	GG	GG	AA	AA	AA	AA	GG	AA	GG	GG	AA	AA	GG	GG	AA	GG	AA	AA	GG	AA	GG	GG	GG	AA	AA	AA	GG	AA	GG	GG	AA	GG	GG	GG	GG	GG	GG	AA
chr12:5041059	G/T	12	5041059	+	NA	NA	NA	NA	NA	NA	TT	TT	GG	GG	GG	GG	TT	GG	GG	GG	GG	GG	GG	TT	TT	GG	GG	GG	GG	TT	GG	TT	TT	GG	GG	TT	TT	GG	TT	TT	TT	TT	TT	TT	GG	TT	GG	GG	GG
chr12:7114076	G/T	12	7114076	+	NA	NA	NA	NA	NA	NA	TT	TT	TT	GG	GG	GG	TT	GG	GG	GG	GG	GG	GG	GG	GG	GG	GG	GG	GG	GG	GG	GG	GG	GG	GG	GG	TT	GG	GG	TT	TT	TT	TT	GG	TT	GG	GG	GG	GG
chr12:7445812	G/T	12	7445812	+	NA	NA	NA	NA	NA	NA	TT	GG	GG	GG	GG	GG	TT	GG	GG	GG	GG	GG	GG	GG	GG	GG	GG	GG	GG	GG	GG	GG	GG	GG	GG	GG	TT	GG	GG	TT	TT	TT	TT	GG	GG	GG	GG	GG	GG
chr12:8070782	A/C	12	8070782	+	NA	NA	NA	NA	NA	NA	CC	NN	CC	CC	CC	CC	CC	AA	CC	AA	CC	NN	CC	AA	AA	AA	AA	AA	AA	AA	AA	CC	CC	CC	AA	AA	CC	AA	AA	CC	CC	CC	CC	AA	CC	AA	CC	CC	AA
chr12:8240608	C/T	12	8240608	+	NA	NA	NA	NA	NA	NA	TT	CC	TT	NN	CC	TT	TT	CC	CC	CC	TT	CC	CC	CC	CC	CC	CC	CC	CC	CC	CC	NN	NN	NN	CC	CC	TT	CC	TT	TT	TT	TT	TT	TT	TT	CC	TT	TT	CC
chr12:8794364	A/C	12	8794364	+	NA	NA	NA	NA	NA	NA	CC	NN	AA	AA	AA	AA	AA	CC	AA	CC	AA	AA	AA	CC	CC	AA	CC	AA	AA	CC	AA	AA	AA	AA	AA	CC	AA	CC	AA	CC	CC	AA	CC	AA	AA	CC	AA	AA	AA
chr12:8913217	A/G	12	8913217	+	NA	NA	NA	NA	NA	NA	AA	AA	GG	GG	GG	GG	NN	AA	GG	AA	NN	GG	GG	AA	AA	GG	AA	GG	GG	AA	GG	GG	GG	NN	GG	AA	NN	AA	NN	AA	AA	NN	AA	NN	NN	AA	NN	NN	GG
chr12:9120135	G/A	12	9120135	+	NA	NA	NA	NA	NA	NA	GG	NN	GG	GG	GG	AA	GG	AA	AA	NN	GG	GG	GG	AA	AA	GG	AA	GG	GG	AA	GG	GG	GG	NN	GG	AA	GG	AA	NN	GG	GG	GG	GG	NN	GG	AA	GG	GG	GG
chr12:9540170	G/A	12	9540170	+	NA	NA	NA	NA	NA	NA	GG	GG	GG	AA	AA	AA	AA	GG	GG	GG	GG	AA	AA	GG	GG	AA	GG	GG	AA	AA	AA	GG	GG	GG	AA	GG	AA	GG	GG	GG	GG	AA	GG	GG	GG	GG	GG	GG	GG
chr12:10051752	G/T	12	10051752	+	NA	NA	NA	NA	NA	NA	GG	GG	TT	TT	TT	TT	TT	GG	GG	GG	TT	TT	TT	GG	GG	TT	GG	TT	TT	TT	TT	GG	GG	TT	TT	GG	TT	TT	TT	GG	GG	TT	GG	TT	TT	GG	NN	TT	TT
chr12:10469146	A/G	12	10469146	+	NA	NA	NA	NA	NA	NA	AA	AA	AA	GG	GG	GG	GG	AA	AA	AA	GG	GG	GG	AA	AA	AA	AA	AA	GG	AA	GG	AA	AA	AA	AA	AA	GG	AA	AA	AA	AA	GG	AA	AA	AA	AA	GG	GG	AA
chr12:10509878	A/G	12	10509878	+	NA	NA	NA	NA	NA	NA	AA	AA	AA	GG	GG	GG	GG	AA	GG	GG	GG	GG	GG	AA	AA	GG	AA	GG	GG	GG	GG	AA	AA	GG	GG	AA	GG	GG	GG	AA	AA	GG	AA	GG	AA	AA	GG	GG	GG
chr12:11257069	A/G	12	11257069	+	NA	NA	NA	NA	NA	NA	GG	AA	AA	AA	AA	AA	AA	GG	GG	AA	AA	AA	AA	GG	AA	AA	GG	AA	AA	AA	AA	GG	GG	AA	AA	GG	AA	AA	AA	GG	GG	AA	GG	AA	AA	GG	AA	AA	AA
chr12:11720114	C/T	12	11720114	+	NA	NA	NA	NA	NA	NA	TT	CC	CC	CC	CC	CC	CC	TT	CC	CC	CC	CC	CC	TT	CC	CC	TT	CC	CC	CC	CC	TT	TT	CC	CC	TT	CC	CC	CC	TT	TT	CC	TT	CC	CC	TT	CC	CC	CC
chr12:12075622	C/T	12	12075622	+	NA	NA	NA	NA	NA	NA	TT	NN	CC	CC	CC	CC	CC	TT	TT	CC	CC	CC	CC	TT	CC	CC	TT	CC	CC	CC	CC	TT	TT	CC	CC	TT	CC	CC	CC	TT	TT	CC	TT	CC	CC	TT	CC	CC	CC
chr12:12509917	T/C	12	12509917	+	NA	NA	NA	NA	NA	NA	TT	NN	CC	CC	CC	CC	CC	TT	CC	CC	CC	CC	CC	TT	CC	CC	TT	CC	CC	TT	CC	TT	TT	CC	CC	TT	CC	CC	CC	TT	TT	CC	TT	CC	CC	TT	CC	CC	CC
chr12:12904225	C/T	12	12904225	+	NA	NA	NA	NA	NA	NA	CC	NN	TT	TT	CC	TT	TT	CC	CC	TT	TT	CC	CC	CC	TT	CC	CC	CC	CC	TT	TT	CC	CC	TT	CC	CC	TT	TT	CC	CC	CC	TT	CC	CC	TT	CC	TT	TT	TT
chr12:13248798	A/G	12	13248798	+	NA	NA	NA	NA	NA	NA	AA	AA	AA	AA	AA	AA	GG	AA	AA	AA	GG	AA	AA	AA	AA	AA	AA	AA	AA	AA	AA	AA	AA	AA	AA	AA	GG	AA	AA	GG	GG	GG	GG	AA	AA	AA	GG	GG	AA
chr12:13764151	G/T	12	13764151	+	NA	NA	NA	NA	NA	NA	GG	GG	GG	GG	GG	GG	TT	GG	GG	GG	TT	GG	GG	GG	GG	GG	GG	GG	GG	GG	GG	GG	GG	GG	GG	GG	TT	GG	GG	TT	TT	TT	TT	GG	GG	GG	TT	TT	GG
chr12:13948879	G/A	12	13948879	+	NA	NA	NA	NA	NA	NA	GG	GG	GG	GG	GG	GG	AA	GG	GG	GG	AA	GG	GG	GG	GG	GG	GG	GG	GG	GG	GG	GG	GG	GG	GG	GG	AA	GG	GG	AA	AA	AA	AA	GG	GG	GG	AA	AA	GG
chr12:14060565	C/T	12	14060565	+	NA	NA	NA	NA	NA	NA	TT	TT	TT	CC	CC	CC	CC	TT	TT	CC	CC	CC	CC	TT	TT	CC	TT	TT	CC	CC	CC	TT	TT	CC	TT	TT	CC	CC	CC	CC	CC	CC	CC	CC	TT	TT	CC	CC	TT
chr12:14489210	C/A	12	14489210	+	NA	NA	NA	NA	NA	NA	CC	CC	CC	CC	AA	AA	CC	AA	CC	AA	CC	CC	CC	CC	AA	AA	CC	AA	AA	CC	CC	AA	AA	CC	CC	CC	CC	AA	AA	AA	AA	CC	AA	AA	CC	CC	CC	CC	AA
chr12:14599449	C/T	12	14599449	+	NA	NA	NA	NA	NA	NA	CC	CC	CC	CC	CC	CC	TT	TT	CC	CC	TT	CC	CC	CC	CC	CC	CC	CC	CC	TT	CC	CC	CC	TT	CC	TT	TT	TT	TT	CC	CC	TT	CC	TT	CC	CC	TT	TT	CC
chr12:14936674	G/A	12	14936674	+	NA	NA	NA	NA	NA	NA	GG	NN	AA	GG	GG	AA	AA	GG	GG	AA	AA	GG	GG	GG	GG	GG	GG	NN	GG	GG	GG	AA	AA	AA	GG	AA	AA	AA	AA	GG	GG	AA	GG	AA	AA	GG	AA	AA	GG
chr12:15140411	T/A	12	15140411	+	NA	NA	NA	NA	NA	NA	TT	AA	AA	AA	AA	AA	TT	AA	AA	TT	AA	AA	AA	AA	TT	AA	AA	AA	AA	NN	AA	AA	AA	NN	AA	TT	TT	TT	TT	TT	TT	TT	TT	TT	AA	AA	AA	NN	AA
chr12:15342492	C/T	12	15342492	+	NA	NA	NA	NA	NA	NA	TT	CC	CC	TT	TT	CC	CC	CC	CC	CC	CC	TT	TT	CC	CC	CC	CC	TT	TT	TT	TT	TT	TT	CC	TT	TT	CC	CC	CC	CC	CC	CC	CC	CC	CC	TT	CC	CC	TT
chr12:15757091	C/T	12	15757091	+	NA	NA	NA	NA	NA	NA	NN	CC	CC	CC	CC	CC	TT	CC	CC	NN	CC	CC	CC	CC	CC	CC	CC	CC	CC	CC	CC	CC	NN	CC	CC	CC	TT	CC	CC	TT	TT	TT	TT	CC	CC	CC	CC	CC	CC
chr12:15960393	A/G	12	15960393	+	NA	NA	NA	NA	NA	NA	GG	AA	AA	GG	NN	GG	AA	GG	AA	AA	GG	GG	GG	AA	GG	GG	AA	GG	GG	GG	GG	GG	GG	AA	GG	AA	AA	AA	AA	AA	AA	AA	AA	AA	AA	AA	GG	GG	GG
chr12:16287347	G/T	12	16287347	+	NA	NA	NA	NA	NA	NA	NN	GG	GG	GG	GG	GG	TT	GG	GG	NN	GG	GG	GG	GG	TT	GG	GG	GG	GG	TT	GG	GG	GG	NN	GG	GG	TT	GG	GG	TT	TT	TT	GG	GG	GG	GG	GG	GG	GG
chr12:16591134	T/C	12	16591134	+	NA	NA	NA	NA	NA	NA	CC	TT	TT	TT	CC	TT	TT	NN	CC	TT	TT	TT	TT	TT	TT	CC	CC	TT	TT	TT	TT	CC	CC	TT	CC	CC	TT	TT	TT	TT	TT	TT	TT	TT	TT	TT	TT	TT	TT
chr12:16990670	C/A	12	16990670	+	NA	NA	NA	NA	NA	NA	CC	CC	CC	AA	AA	CC	CC	CC	CC	CC	CC	AA	AA	CC	AA	AA	AA	AA	AA	CC	AA	AA	AA	CC	AA	AA	AA	CC	CC	AA	AA	AA	CC	CC	CC	CC	CC	CC	AA
chr12:17443323	T/C	12	17443323	+	NA	NA	NA	NA	NA	NA	TT	NN	CC	TT	TT	TT	TT	TT	TT	TT	TT	TT	TT	TT	CC	TT	CC	TT	TT	TT	TT	TT	TT	TT	TT	CC	CC	TT	TT	CC	CC	CC	TT	TT	CC	TT	TT	TT	TT
chr12:17571574	A/G	12	17571574	+	NA	NA	NA	NA	NA	NA	AA	NN	GG	AA	AA	AA	AA	GG	AA	GG	GG	GG	GG	AA	GG	GG	GG	GG	GG	AA	AA	AA	AA	GG	GG	GG	AA	AA	AA	AA	AA	AA	GG	AA	GG	AA	GG	GG	GG
chr12:17788006	C/T	12	17788006	+	NA	NA	NA	NA	NA	NA	TT	TT	CC	CC	CC	CC	CC	CC	CC	CC	CC	CC	CC	TT	CC	TT	CC	CC	CC	NN	CC	CC	CC	CC	CC	CC	CC	TT	CC	TT	TT	TT	CC	CC	CC	NN	CC	CC	CC
chr12:18003414	C/T	12	18003414	+	NA	NA	NA	NA	NA	NA	TT	CC	CC	TT	TT	CC	TT	CC	CC	CC	CC	TT	TT	CC	TT	TT	CC	TT	TT	CC	TT	TT	TT	CC	TT	CC	CC	CC	TT	CC	CC	CC	CC	TT	CC	CC	CC	CC	TT
chr12:18881059	A/T	12	18881059	+	NA	NA	NA	NA	NA	NA	TT	AA	AA	TT	TT	AA	TT	AA	AA	TT	AA	TT	TT	AA	TT	TT	TT	AA	TT	TT	TT	TT	TT	AA	TT	TT	AA	AA	TT	AA	AA	AA	TT	TT	AA	AA	AA	AA	AA
chr12:19522102	A/G	12	19522102	+	NA	NA	NA	NA	NA	NA	AA	AA	AA	GG	GG	AA	GG	AA	GG	AA	AA	GG	GG	AA	AA	GG	AA	GG	GG	AA	GG	GG	GG	AA	GG	AA	AA	AA	AA	AA	AA	AA	AA	AA	AA	AA	AA	AA	GG
chr12:19578931	T/C	12	19578931	+	NA	NA	NA	NA	NA	NA	CC	TT	TT	TT	TT	TT	TT	CC	CC	CC	CC	TT	TT	CC	CC	TT	TT	TT	TT	CC	TT	TT	TT	CC	TT	CC	TT	TT	CC	TT	TT	TT	CC	CC	CC	CC	CC	CC	TT
chr12:19829588	C/T	12	19829588	+	NA	NA	NA	NA	NA	NA	CC	NN	TT	CC	CC	TT	CC	CC	CC	CC	CC	CC	CC	CC	CC	CC	CC	CC	CC	CC	CC	CC	CC	CC	CC	CC	TT	TT	CC	TT	TT	TT	CC	CC	CC	CC	CC	CC	CC
chr12:21446549	T/G	12	21446549	+	NA	NA	NA	NA	NA	NA	TT	NN	TT	TT	GG	TT	GG	GG	GG	TT	GG	TT	TT	GG	GG	GG	GG	TT	TT	TT	TT	GG	GG	TT	TT	GG	TT	TT	TT	TT	TT	TT	GG	TT	TT	GG	GG	GG	TT
chr12:21731719	A/T	12	21731719	+	NA	NA	NA	NA	NA	NA	NN	AA	AA	AA	AA	AA	AA	NN	AA	NN	AA	AA	AA	AA	AA	AA	NN	AA	AA	AA	AA	AA	AA	NN	AA	TT	AA	AA	NN	AA	AA	AA	TT	AA	NN	AA	AA	AA	AA
chr12:22040192	G/A	12	22040192	+	NA	NA	NA	NA	NA	NA	AA	GG	GG	GG	GG	GG	AA	AA	AA	AA	AA	GG	GG	AA	AA	GG	AA	GG	GG	AA	GG	AA	AA	AA	AA	NN	GG	GG	AA	AA	AA	GG	NN	AA	AA	AA	AA	AA	AA
chr12:22290524	G/C	12	22290524	+	NA	NA	NA	NA	NA	NA	GG	GG	GG	CC	CC	GG	NN	GG	NN	GG	GG	CC	CC	GG	GG	CC	GG	CC	CC	GG	CC	NN	NN	GG	CC	NN	GG	GG	GG	GG	GG	GG	GG	GG	GG	GG	GG	GG	NN
chr12:22600624	G/A	12	22600624	+	NA	NA	NA	NA	NA	NA	GG	GG	AA	AA	AA	GG	AA	GG	GG	GG	GG	AA	AA	GG	GG	AA	GG	AA	AA	GG	AA	GG	GG	AA	AA	AA	GG	GG	GG	GG	GG	GG	GG	GG	GG	GG	GG	GG	AA
chr12:22858063	T/C	12	22858063	+	NA	NA	NA	NA	NA	NA	CC	TT	TT	TT	TT	TT	CC	NN	TT	NN	CC	TT	TT	CC	TT	TT	TT	TT	TT	NN	TT	TT	TT	CC	TT	CC	TT	TT	NN	CC	NN	TT	TT	NN	TT	TT	CC	CC	TT
chr12:23066809	G/A	12	23066809	+	NA	NA	NA	NA	NA	NA	AA	GG	GG	GG	GG	GG	AA	GG	GG	GG	GG	GG	GG	GG	GG	GG	GG	GG	GG	GG	GG	GG	GG	GG	GG	AA	GG	GG	AA	AA	AA	GG	GG	AA	GG	GG	GG	GG	GG
chr12:23108164	T/C	12	23108164	+	NA	NA	NA	NA	NA	NA	CC	TT	TT	TT	TT	TT	CC	TT	TT	TT	TT	TT	TT	TT	TT	TT	TT	TT	TT	TT	TT	TT	TT	TT	TT	CC	TT	TT	CC	CC	CC	TT	TT	NN	TT	TT	TT	TT	TT
chr12:23190179	A/G	12	23190179	+	NA	NA	NA	NA	NA	NA	GG	AA	NN	NN	AA	AA	GG	AA	GG	AA	AA	NN	AA	AA	AA	AA	GG	AA	AA	AA	NN	GG	GG	NN	AA	NN	AA	AA	GG	GG	GG	AA	AA	GG	AA	AA	AA	AA	AA
chr12:23387696	A/G	12	23387696	+	NA	NA	NA	NA	NA	NA	AA	GG	GG	GG	GG	GG	AA	AA	GG	NN	AA	GG	GG	AA	AA	GG	AA	GG	GG	NN	GG	AA	NN	AA	GG	AA	GG	GG	AA	AA	AA	GG	GG	AA	NN	NN	NN	AA	AA
chr12:23828922	C/T	12	23828922	+	NA	NA	NA	NA	NA	NA	CC	TT	TT	CC	NN	TT	CC	CC	TT	CC	CC	CC	CC	TT	CC	CC	CC	CC	CC	CC	CC	TT	TT	TT	CC	TT	TT	TT	CC	CC	CC	TT	TT	CC	TT	CC	CC	CC	CC
chr12:24088209	A/G	12	24088209	+	NA	NA	NA	NA	NA	NA	GG	AA	AA	GG	GG	AA	AA	GG	AA	GG	GG	GG	GG	AA	AA	GG	GG	GG	GG	GG	AA	AA	AA	AA	GG	GG	AA	AA	AA	GG	GG	AA	AA	GG	AA	AA	GG	GG	GG
chr12:24145303	G/A	12	24145303	+	NA	NA	NA	NA	NA	NA	GG	AA	AA	AA	AA	GG	GG	AA	GG	AA	AA	AA	AA	GG	GG	AA	AA	AA	AA	AA	AA	GG	GG	GG	AA	GG	AA	AA	GG	GG	GG	AA	AA	GG	GG	AA	AA	AA	AA
chr12:24317071	T/C	12	24317071	+	NA	NA	NA	NA	NA	NA	TT	CC	CC	CC	TT	CC	TT	CC	TT	CC	CC	CC	CC	TT	TT	CC	CC	CC	CC	CC	CC	TT	TT	TT	CC	TT	CC	CC	TT	TT	TT	CC	CC	TT	CC	CC	CC	CC	CC
chr12:24417433	C/T	12	24417433	+	NA	NA	NA	NA	NA	NA	TT	CC	CC	CC	CC	CC	TT	CC	TT	CC	CC	CC	NN	TT	TT	CC	CC	CC	CC	CC	CC	CC	CC	TT	CC	TT	CC	CC	TT	TT	TT	CC	CC	TT	CC	TT	CC	CC	CC
chr12:24705450	G/A	12	24705450	+	NA	NA	NA	NA	NA	NA	GG	AA	AA	GG	GG	AA	GG	GG	GG	GG	GG	GG	GG	GG	GG	GG	AA	GG	GG	AA	GG	GG	GG	NN	GG	AA	AA	AA	AA	GG	GG	GG	GG	GG	GG	GG	GG	GG	GG
chr12:24913573	C/T	12	24913573	+	NA	NA	NA	NA	NA	NA	TT	TT	TT	CC	CC	TT	CC	CC	CC	CC	CC	CC	CC	CC	CC	CC	CC	CC	CC	CC	CC	CC	CC	CC	CC	CC	TT	TT	TT	CC	CC	CC	CC	CC	CC	CC	CC	CC	CC
chr12:25490919	A/C	12	25490919	+	NA	NA	NA	NA	NA	NA	CC	CC	CC	AA	AA	CC	AA	CC	AA	AA	AA	AA	AA	AA	AA	AA	CC	AA	AA	AA	NN	AA	AA	AA	AA	CC	CC	AA	CC	AA	AA	AA	AA	AA	AA	AA	AA	AA	AA
chr12:25756224	G/A	12	25756224	+	NA	NA	NA	NA	NA	NA	AA	AA	AA	GG	GG	AA	GG	AA	GG	GG	AA	GG	GG	GG	GG	GG	AA	GG	GG	GG	GG	GG	GG	GG	GG	AA	AA	GG	AA	GG	GG	GG	GG	GG	GG	AA	AA	AA	GG
chr12:26259494	G/T	12	26259494	+	NA	NA	NA	NA	NA	NA	GG	TT	NN	GG	GG	TT	GG	GG	GG	GG	TT	GG	GG	GG	TT	GG	GG	GG	GG	GG	GG	GG	GG	GG	GG	TT	TT	GG	TT	GG	GG	GG	GG	GG	GG	GG	TT	TT	GG
chr12:26463351	G/A	12	26463351	+	NA	NA	NA	NA	NA	NA	GG	GG	GG	AA	AA	AA	GG	GG	GG	NN	GG	AA	AA	AA	GG	AA	GG	AA	AA	AA	NN	AA	AA	NN	AA	AA	AA	GG	GG	GG	GG	GG	GG	GG	AA	AA	GG	GG	AA
chr12:26665728	C/T	12	26665728	+	NA	NA	NA	NA	NA	NA	CC	CC	CC	TT	TT	TT	TT	CC	CC	CC	CC	TT	TT	TT	TT	TT	CC	TT	TT	TT	TT	TT	TT	TT	TT	TT	TT	TT	CC	CC	CC	TT	CC	CC	TT	TT	CC	CC	TT
chr12:27304351	G/T	12	27304351	+	NA	NA	NA	NA	NA	NA	GG	TT	TT	GG	GG	TT	GG	TT	GG	GG	GG	GG	GG	GG	TT	GG	TT	GG	GG	GG	GG	GG	GG	GG	GG	TT	TT	GG	TT	TT	TT	TT	GG	TT	TT	TT	GG	GG	GG
[truncated: 244 more columns]

## Sheet: Supplementary File 5
rs#	alleles	chrom	pos	strand	assembly#	center	protLSID	assayLSID	panelLSID	QCcode	bcr35	QMp04	QMp08	SW191	SW127	bcr267	SW112	bcr249	bcr205	SW211	SW242	bcr295	bcr1	QMp03	QMp07	bcr227	SW311	SW264	SW165	HB2056	SW312	SW254	SW314	SW315	SW317	SW286	SW352	bcr254	bcr253	bcr13	SW14	HB2096	bcr418	bcr336	bcr337	bcr545	bcr327	bcr335	bcr7
chr01:194844	G/A	1	194844	+	NA	NA	NA	NA	NA	NA	NN	GG	GG	AA	AA	GG	GG	GG	GG	GG	GG	GG	AA	AA	AA	GG	GG	AA	AA	GG	GG	GG	AA	AA	GG	GG	GG	GG	GG	AA	AA	AA	GG	GG	GG	GG	GG	AA	GG
chr01:375814	G/T	1	375814	+	NA	NA	NA	NA	NA	NA	GG	NN	TT	TT	TT	GG	GG	GG	GG	GG	GG	GG	TT	TT	TT	GG	GG	TT	TT	GG	GG	GG	TT	TT	GG	GG	GG	GG	GG	TT	TT	TT	GG	GG	GG	GG	GG	TT	GG
chr01:717702	G/A	1	717702	+	NA	NA	NA	NA	NA	NA	GG	NN	GG	AA	AA	AA	GG	AA	AA	AA	AA	AA	NN	AA	AA	AA	GG	GG	GG	GG	AA	AA	GG	GG	GG	GG	AA	AA	AA	AA	GG	GG	AA	AA	AA	AA	AA	AA	AA
chr01:932866	G/A	1	932866	+	NA	NA	NA	NA	NA	NA	GG	NN	GG	AA	AA	AA	GG	AA	AA	AA	AA	AA	AA	GG	GG	AA	GG	GG	GG	GG	AA	AA	GG	GG	GG	GG	GG	AA	AA	GG	GG	GG	GG	AA	AA	GG	GG	AA	GG
chr01:1044946	A/G	1	1044946	+	NA	NA	NA	NA	NA	NA	AA	NN	AA	AA	GG	GG	GG	GG	AA	GG	GG	GG	GG	AA	AA	AA	AA	AA	AA	AA	GG	GG	AA	AA	AA	AA	GG	AA	AA	GG	AA	AA	AA	GG	GG	GG	GG	GG	GG
chr01:1175585	A/G	1	1175585	+	NA	NA	NA	NA	NA	NA	GG	NN	NN	GG	AA	AA	AA	AA	AA	AA	AA	AA	AA	GG	GG	AA	GG	GG	GG	GG	AA	AA	GG	AA	GG	GG	AA	AA	AA	AA	GG	GG	AA	AA	AA	AA	AA	AA	AA
chr01:1410467	C/T	1	1410467	+	NA	NA	NA	NA	NA	NA	CC	CC	CC	CC	TT	TT	TT	TT	TT	TT	TT	TT	TT	CC	CC	TT	TT	CC	CC	TT	CC	CC	CC	CC	TT	CC	TT	TT	TT	TT	CC	CC	TT	TT	TT	TT	TT	TT	TT
chr01:1532281	A/C	1	1532281	+	NA	NA	NA	NA	NA	NA	AA	NN	AA	AA	AA	CC	CC	CC	CC	CC	CC	CC	CC	AA	AA	NN	CC	AA	AA	CC	CC	CC	AA	CC	CC	AA	CC	CC	CC	CC	AA	AA	CC	CC	CC	CC	CC	CC	CC
chr01:2100471	C/T	1	2100471	+	NA	NA	NA	NA	NA	NA	CC	TT	TT	CC	TT	CC	TT	CC	TT	TT	CC	CC	CC	TT	TT	TT	TT	CC	CC	TT	TT	TT	CC	TT	CC	CC	CC	TT	TT	TT	CC	CC	CC	NN	CC	TT	CC	CC	TT
chr01:2277961	C/T	1	2277961	+	NA	NA	NA	NA	NA	NA	CC	CC	CC	CC	TT	CC	CC	CC	CC	CC	TT	CC	CC	TT	TT	CC	CC	CC	CC	CC	CC	CC	CC	CC	CC	CC	CC	CC	CC	CC	CC	CC	CC	CC	CC	CC	TT	CC	CC
chr01:2532252	T/C	1	2532252	+	NA	NA	NA	NA	NA	NA	TT	CC	CC	TT	CC	CC	TT	CC	TT	TT	CC	TT	TT	CC	CC	TT	CC	TT	TT	CC	CC	CC	TT	CC	TT	TT	CC	TT	TT	TT	TT	TT	TT	TT	TT	TT	CC	TT	TT
chr01:2726468	C/T	1	2726468	+	NA	NA	NA	NA	NA	NA	CC	NN	CC	TT	CC	CC	CC	CC	CC	TT	CC	CC	TT	CC	CC	CC	CC	TT	TT	CC	CC	CC	TT	CC	TT	TT	CC	CC	CC	CC	TT	TT	TT	TT	TT	CC	CC	TT	CC
chr01:2865232	T/C	1	2865232	+	NA	NA	NA	NA	NA	NA	CC	TT	TT	TT	CC	TT	CC	NN	CC	CC	CC	CC	TT	CC	CC	CC	TT	TT	TT	TT	TT	TT	TT	TT	TT	TT	CC	CC	CC	CC	TT	TT	TT	TT	TT	CC	CC	TT	CC
chr01:3236648	A/C	1	3236648	+	NA	NA	NA	NA	NA	NA	CC	AA	AA	AA	AA	AA	CC	NN	AA	CC	CC	CC	AA	CC	CC	NN	AA	AA	AA	AA	AA	AA	AA	AA	AA	AA	CC	AA	NN	AA	AA	AA	AA	AA	AA	NN	AA	AA	AA
chr01:3529691	G/A	1	3529691	+	NA	NA	NA	NA	NA	NA	GG	NN	NN	GG	GG	GG	GG	GG	AA	GG	AA	GG	AA	GG	GG	GG	AA	GG	GG	AA	AA	AA	GG	GG	GG	GG	GG	NN	AA	GG	GG	GG	AA	NN	AA	GG	AA	AA	GG
chr01:4167976	G/A	1	4167976	+	NA	NA	NA	NA	NA	NA	AA	GG	GG	GG	AA	AA	AA	AA	GG	GG	AA	GG	GG	GG	GG	AA	GG	GG	GG	GG	GG	GG	GG	GG	GG	GG	GG	GG	GG	AA	GG	GG	GG	AA	AA	AA	AA	GG	AA
chr01:4307004	C/T	1	4307004	+	NA	NA	NA	NA	NA	NA	TT	TT	TT	TT	CC	CC	CC	TT	CC	CC	CC	CC	CC	CC	CC	TT	TT	TT	TT	TT	TT	TT	TT	CC	TT	TT	CC	CC	CC	CC	TT	TT	TT	CC	CC	TT	CC	CC	CC
chr01:5064126	C/T	1	5064126	+	NA	NA	NA	NA	NA	NA	CC	CC	CC	CC	CC	CC	CC	CC	CC	CC	CC	CC	CC	CC	CC	CC	TT	CC	CC	TT	TT	TT	CC	CC	CC	CC	CC	CC	CC	CC	TT	TT	CC	CC	CC	CC	CC	CC	CC
chr01:5510350	G/T	1	5510350	+	NA	NA	NA	NA	NA	NA	GG	GG	GG	GG	GG	GG	GG	GG	TT	GG	GG	GG	GG	GG	GG	GG	TT	GG	GG	TT	TT	TT	GG	TT	GG	GG	GG	TT	TT	TT	TT	TT	GG	GG	GG	NN	TT	GG	TT
chr01:6130240	G/T	1	6130240	+	NA	NA	NA	NA	NA	NA	TT	TT	TT	TT	GG	GG	TT	GG	TT	TT	GG	GG	GG	TT	TT	TT	GG	TT	TT	GG	GG	GG	TT	TT	TT	TT	TT	TT	TT	TT	GG	GG	GG	TT	GG	TT	TT	TT	TT
chr01:6543217	C/T	1	6543217	+	NA	NA	NA	NA	NA	NA	CC	CC	CC	CC	TT	CC	CC	CC	CC	CC	CC	CC	CC	CC	CC	CC	TT	CC	CC	TT	TT	TT	CC	CC	CC	CC	CC	CC	CC	CC	TT	TT	CC	CC	CC	CC	CC	CC	CC
chr01:6829682	G/T	1	6829682	+	NA	NA	NA	NA	NA	NA	GG	GG	GG	GG	TT	TT	GG	TT	GG	GG	GG	GG	GG	GG	GG	GG	TT	GG	GG	GG	TT	TT	GG	GG	GG	GG	GG	GG	GG	GG	TT	TT	GG	GG	GG	GG	GG	GG	GG
chr01:7068516	A/G	1	7068516	+	NA	NA	NA	NA	NA	NA	GG	AA	NN	GG	AA	AA	GG	AA	GG	GG	AA	AA	AA	GG	GG	AA	AA	GG	GG	AA	AA	AA	GG	AA	GG	GG	GG	GG	GG	AA	AA	AA	AA	GG	AA	AA	GG	GG	AA
chr01:7563923	G/A	1	7563923	+	NA	NA	NA	NA	NA	NA	AA	AA	AA	AA	GG	AA	GG	GG	GG	AA	AA	AA	AA	GG	GG	AA	GG	AA	AA	GG	GG	GG	AA	AA	AA	AA	AA	GG	GG	AA	GG	GG	AA	GG	AA	AA	GG	GG	AA
chr01:8245748	A/G	1	8245748	+	NA	NA	NA	NA	NA	NA	AA	GG	GG	AA	AA	GG	AA	AA	AA	AA	AA	GG	GG	AA	AA	AA	AA	AA	AA	AA	AA	AA	AA	AA	AA	GG	AA	AA	AA	AA	AA	AA	GG	GG	GG	AA	AA	GG	AA
chr01:8760562	G/A	1	8760562	+	NA	NA	NA	NA	NA	NA	AA	GG	AA	GG	GG	GG	AA	GG	AA	GG	GG	AA	GG	AA	AA	AA	AA	GG	GG	GG	GG	GG	GG	AA	GG	AA	GG	AA	AA	AA	GG	GG	AA	AA	AA	AA	AA	AA	AA
chr01:9164508	A/G	1	9164508	+	NA	NA	NA	NA	NA	NA	AA	AA	AA	AA	GG	GG	AA	GG	GG	GG	GG	GG	GG	AA	AA	GG	GG	GG	GG	GG	AA	AA	GG	AA	GG	AA	GG	GG	GG	GG	AA	AA	AA	GG	GG	AA	GG	GG	GG
chr01:10100605	G/A	1	10100605	+	NA	NA	NA	NA	NA	NA	GG	GG	GG	GG	GG	GG	GG	GG	AA	GG	GG	GG	GG	GG	GG	AA	GG	GG	GG	GG	GG	GG	GG	GG	GG	AA	GG	AA	AA	GG	GG	GG	GG	GG	GG	GG	AA	GG	AA
chr01:10202227	A/G	1	10202227	+	NA	NA	NA	NA	NA	NA	GG	AA	GG	GG	AA	AA	AA	AA	AA	AA	AA	AA	AA	AA	AA	AA	AA	AA	AA	AA	GG	GG	AA	AA	AA	AA	AA	AA	AA	NN	GG	GG	AA	AA	AA	AA	AA	AA	AA
chr01:10645259	C/T	1	10645259	+	NA	NA	NA	NA	NA	NA	TT	TT	TT	CC	CC	TT	CC	TT	TT	CC	TT	CC	CC	TT	TT	CC	TT	TT	CC	CC	TT	TT	CC	CC	CC	CC	CC	TT	TT	CC	CC	CC	TT	TT	TT	TT	TT	TT	CC
chr01:10846090	G/A	1	10846090	+	NA	NA	NA	NA	NA	NA	AA	GG	GG	AA	AA	GG	AA	AA	GG	GG	GG	AA	GG	GG	GG	GG	GG	GG	GG	GG	GG	GG	GG	AA	GG	GG	AA	GG	GG	AA	AA	AA	AA	AA	GG	GG	NN	AA	GG
chr01:11250486	G/A	1	11250486	+	NA	NA	NA	NA	NA	NA	NN	AA	AA	AA	GG	AA	AA	AA	AA	AA	AA	AA	AA	AA	AA	NN	AA	GG	AA	AA	AA	AA	AA	GG	AA	AA	AA	AA	AA	GG	GG	GG	AA	AA	AA	GG	AA	AA	AA
chr01:12216652	A/G	1	12216652	+	NA	NA	NA	NA	NA	NA	AA	AA	NN	AA	AA	AA	AA	AA	AA	AA	AA	AA	AA	AA	AA	AA	AA	AA	AA	AA	AA	AA	AA	AA	AA	GG	AA	AA	AA	GG	AA	AA	AA	AA	AA	GG	AA	AA	AA
chr01:12335190	T/C	1	12335190	+	NA	NA	NA	NA	NA	NA	TT	NN	TT	CC	TT	TT	CC	TT	TT	TT	TT	CC	TT	TT	TT	TT	TT	CC	TT	TT	TT	TT	TT	CC	TT	TT	CC	TT	TT	TT	TT	TT	TT	TT	TT	TT	TT	TT	TT
chr01:12941687	C/A	1	12941687	+	NA	NA	NA	NA	NA	NA	AA	CC	CC	CC	CC	AA	AA	AA	CC	AA	AA	CC	AA	CC	CC	NN	AA	CC	AA	AA	CC	CC	AA	CC	AA	AA	AA	CC	CC	AA	AA	AA	AA	AA	AA	CC	CC	AA	CC
chr01:13442034	T/C	1	13442034	+	NA	NA	NA	NA	NA	NA	CC	TT	TT	TT	TT	CC	TT	CC	CC	TT	TT	TT	TT	TT	TT	NN	TT	CC	TT	TT	TT	TT	TT	CC	TT	TT	CC	CC	NN	CC	TT	TT	TT	TT	TT	CC	CC	TT	CC
chr01:13777831	T/C	1	13777831	+	NA	NA	NA	NA	NA	NA	TT	CC	CC	TT	CC	TT	TT	TT	TT	TT	TT	TT	TT	CC	CC	TT	TT	TT	TT	TT	CC	CC	TT	TT	TT	TT	TT	TT	TT	CC	CC	CC	TT	TT	TT	TT	TT	TT	TT
chr01:13902629	G/A	1	13902629	+	NA	NA	NA	NA	NA	NA	AA	GG	GG	GG	GG	GG	GG	GG	GG	AA	AA	GG	AA	GG	GG	GG	GG	GG	AA	AA	GG	GG	AA	AA	AA	AA	GG	GG	GG	GG	GG	GG	AA	GG	GG	GG	GG	GG	GG
chr01:14375630	G/A	1	14375630	+	NA	NA	NA	NA	NA	NA	GG	GG	AA	GG	AA	GG	GG	GG	GG	GG	GG	GG	GG	AA	AA	GG	GG	GG	GG	GG	AA	AA	GG	AA	GG	GG	GG	GG	GG	AA	AA	AA	GG	GG	GG	GG	GG	GG	GG
chr01:14508449	C/T	1	14508449	+	NA	NA	NA	NA	NA	NA	TT	NN	CC	TT	CC	TT	TT	CC	CC	CC	TT	TT	CC	TT	TT	CC	TT	TT	CC	CC	CC	CC	CC	CC	CC	CC	CC	CC	CC	CC	CC	CC	CC	TT	TT	CC	CC	TT	CC
chr01:14937939	A/G	1	14937939	+	NA	NA	NA	NA	NA	NA	AA	GG	GG	GG	GG	GG	GG	AA	GG	AA	GG	GG	GG	GG	GG	NN	GG	GG	AA	AA	GG	GG	AA	GG	AA	AA	AA	GG	GG	GG	GG	GG	AA	GG	GG	GG	GG	GG	GG
chr01:15092392	G/A	1	15092392	+	NA	NA	NA	NA	NA	NA	NN	GG	GG	GG	GG	GG	GG	GG	GG	GG	GG	GG	GG	GG	GG	GG	GG	GG	GG	GG	GG	GG	GG	GG	GG	GG	GG	GG	GG	GG	GG	GG	GG	GG	GG	GG	GG	GG	GG
chr01:15393352	T/A	1	15393352	+	NA	NA	NA	NA	NA	NA	NN	AA	AA	TT	AA	AA	TT	TT	TT	TT	TT	AA	TT	TT	TT	TT	TT	TT	TT	TT	AA	AA	TT	AA	TT	TT	TT	NN	TT	AA	AA	AA	TT	AA	AA	TT	TT	AA	TT
chr01:15883941	C/T	1	15883941	+	NA	NA	NA	NA	NA	NA	CC	TT	CC	TT	CC	TT	TT	TT	TT	TT	TT	TT	TT	TT	TT	TT	TT	TT	TT	TT	CC	CC	TT	CC	TT	TT	TT	TT	TT	CC	CC	CC	TT	TT	TT	TT	TT	TT	TT
chr01:16113201	G/T	1	16113201	+	NA	NA	NA	NA	NA	NA	TT	TT	GG	TT	GG	TT	TT	TT	TT	TT	TT	TT	TT	TT	TT	TT	TT	TT	TT	TT	GG	GG	TT	GG	TT	TT	TT	TT	TT	GG	GG	GG	TT	TT	TT	TT	TT	TT	TT
chr01:16284866	A/G	1	16284866	+	NA	NA	NA	NA	NA	NA	GG	AA	AA	AA	AA	AA	AA	AA	AA	AA	AA	AA	AA	AA	AA	AA	AA	AA	AA	AA	AA	AA	AA	AA	AA	AA	AA	AA	AA	AA	AA	AA	AA	AA	AA	AA	AA	AA	AA
chr01:16596849	C/A	1	16596849	+	NA	NA	NA	NA	NA	NA	CC	AA	AA	CC	AA	CC	CC	CC	CC	CC	CC	CC	CC	CC	CC	CC	CC	CC	CC	CC	AA	AA	CC	AA	CC	CC	AA	CC	CC	AA	AA	AA	CC	CC	CC	CC	CC	CC	CC
chr01:17008280	G/A	1	17008280	+	NA	NA	NA	NA	NA	NA	GG	GG	AA	GG	AA	GG	GG	NN	GG	GG	GG	GG	GG	GG	GG	GG	GG	GG	GG	GG	AA	AA	GG	AA	GG	GG	GG	NN	NN	AA	AA	NN	GG	GG	GG	GG	GG	GG	GG
chr01:17219764	T/A	1	17219764	+	NA	NA	NA	NA	NA	NA	TT	NN	AA	TT	AA	TT	TT	TT	TT	TT	TT	TT	TT	TT	TT	TT	TT	TT	TT	TT	AA	AA	TT	AA	TT	TT	TT	TT	TT	AA	AA	AA	TT	TT	TT	TT	TT	TT	TT
chr01:17426109	G/A	1	17426109	+	NA	NA	NA	NA	NA	NA	GG	NN	AA	GG	AA	GG	GG	GG	GG	GG	GG	GG	GG	GG	GG	GG	GG	GG	GG	GG	AA	AA	GG	AA	GG	GG	GG	GG	GG	AA	AA	AA	GG	GG	GG	GG	GG	GG	GG
chr01:17743869	T/C	1	17743869	+	NA	NA	NA	NA	NA	NA	NN	TT	TT	CC	TT	CC	TT	TT	CC	TT	TT	CC	CC	TT	TT	CC	TT	CC	TT	TT	TT	TT	TT	TT	TT	TT	TT	CC	CC	TT	TT	TT	TT	CC	CC	TT	CC	CC	CC
chr01:18102213	G/A	1	18102213	+	NA	NA	NA	NA	NA	NA	GG	GG	GG	GG	AA	NN	GG	GG	GG	GG	GG	GG	NN	GG	GG	GG	GG	GG	GG	GG	AA	AA	GG	AA	GG	GG	GG	GG	GG	AA	AA	AA	NN	GG	GG	GG	GG	GG	GG
chr01:18332445	T/G	1	18332445	+	NA	NA	NA	NA	NA	NA	TT	NN	GG	TT	GG	TT	TT	TT	TT	TT	TT	TT	TT	TT	TT	TT	TT	TT	TT	TT	GG	GG	TT	GG	TT	TT	TT	TT	TT	GG	GG	GG	TT	TT	TT	TT	TT	TT	TT
chr01:18501890	A/G	1	18501890	+	NA	NA	NA	NA	NA	NA	GG	AA	AA	GG	AA	GG	AA	GG	AA	GG	AA	AA	AA	GG	GG	AA	AA	AA	AA	AA	AA	AA	AA	AA	AA	AA	AA	AA	AA	GG	AA	AA	GG	GG	GG	AA	AA	GG	AA
chr01:19308987	A/G	1	19308987	+	NA	NA	NA	NA	NA	NA	NN	AA	AA	AA	AA	AA	NN	AA	AA	AA	GG	AA	AA	GG	GG	AA	AA	AA	AA	AA	AA	AA	AA	AA	AA	AA	AA	AA	AA	GG	AA	AA	AA	AA	AA	GG	AA	AA	AA
chr01:20262103	C/T	1	20262103	+	NA	NA	NA	NA	NA	NA	CC	CC	TT	CC	TT	CC	CC	CC	TT	CC	CC	CC	CC	CC	CC	TT	CC	CC	CC	TT	CC	CC	CC	TT	TT	CC	CC	TT	TT	TT	TT	TT	CC	CC	CC	CC	TT	CC	TT
chr01:20418175	T/C	1	20418175	+	NA	NA	NA	NA	NA	NA	NN	CC	CC	TT	CC	TT	NN	TT	CC	TT	CC	TT	TT	TT	TT	CC	TT	TT	TT	CC	CC	CC	TT	CC	CC	TT	CC	CC	CC	CC	TT	TT	TT	TT	TT	TT	CC	TT	CC
chr01:20562598	T/A	1	20562598	+	NA	NA	NA	NA	NA	NA	NN	AA	AA	TT	AA	TT	AA	TT	AA	TT	AA	TT	TT	TT	TT	AA	TT	TT	TT	AA	AA	AA	TT	AA	AA	AA	AA	AA	AA	AA	TT	TT	TT	TT	TT	TT	AA	TT	AA
chr01:21011077	G/A	1	21011077	+	NA	NA	NA	NA	NA	NA	NN	NN	AA	GG	AA	GG	GG	GG	AA	AA	GG	GG	GG	GG	GG	AA	GG	GG	GG	AA	GG	GG	GG	AA	AA	AA	AA	AA	AA	AA	GG	GG	GG	GG	GG	GG	AA	GG	AA
chr01:22328417	G/A	1	22328417	+	NA	NA	NA	NA	NA	NA	GG	NN	GG	AA	GG	GG	GG	NN	NN	GG	GG	NN	NN	AA	AA	GG	GG	AA	AA	GG	GG	GG	AA	GG	GG	GG	GG	NN	NN	GG	GG	NN	GG	GG	GG	GG	NN	GG	GG
chr01:22554065	T/C	1	22554065	+	NA	NA	NA	NA	NA	NA	CC	NN	CC	TT	CC	TT	TT	TT	TT	TT	TT	TT	TT	TT	TT	CC	CC	TT	TT	TT	CC	CC	TT	CC	CC	CC	TT	TT	TT	CC	TT	TT	TT	TT	TT	CC	TT	TT	CC
chr01:22829240	C/A	1	22829240	+	NA	NA	NA	NA	NA	NA	AA	NN	AA	CC	AA	CC	CC	AA	CC	CC	CC	CC	CC	AA	AA	CC	CC	CC	CC	CC	AA	AA	CC	AA	AA	AA	CC	CC	CC	AA	CC	CC	CC	CC	CC	AA	CC	CC	AA
chr01:23091103	C/A	1	23091103	+	NA	NA	NA	NA	NA	NA	CC	NN	AA	CC	AA	CC	CC	CC	CC	CC	AA	CC	CC	CC	CC	CC	CC	CC	CC	CC	AA	AA	CC	AA	AA	AA	CC	CC	CC	CC	AA	AA	CC	CC	CC	CC	CC	CC	AA
chr01:23240729	G/A	1	23240729	+	NA	NA	NA	NA	NA	NA	NN	GG	GG	AA	GG	AA	GG	AA	AA	AA	GG	AA	AA	AA	AA	AA	AA	AA	AA	AA	GG	GG	AA	GG	GG	GG	AA	NN	AA	GG	GG	GG	GG	AA	AA	AA	AA	AA	GG
chr01:23656773	A/C	1	23656773	+	NA	NA	NA	NA	NA	NA	CC	NN	AA	CC	AA	AA	CC	AA	AA	AA	AA	AA	AA	AA	AA	CC	CC	CC	CC	AA	AA	AA	CC	AA	AA	AA	AA	AA	AA	AA	AA	AA	CC	AA	AA	AA	AA	AA	AA
chr01:24050118	A/G	1	24050118	+	NA	NA	NA	NA	NA	NA	AA	GG	AA	GG	AA	AA	GG	GG	AA	GG	GG	AA	AA	AA	AA	AA	GG	GG	GG	AA	AA	AA	GG	AA	AA	AA	GG	AA	AA	AA	GG	GG	AA	AA	AA	AA	AA	AA	AA
chr01:24515673	A/T	1	24515673	+	NA	NA	NA	NA	NA	NA	TT	TT	NN	AA	TT	TT	AA	TT	TT	TT	TT	TT	AA	AA	AA	AA	TT	AA	AA	TT	TT	TT	AA	TT	TT	TT	TT	TT	TT	TT	TT	TT	AA	AA	TT	NN	NN	NN	TT
chr01:24722142	C/T	1	24722142	+	NA	NA	NA	NA	NA	NA	CC	CC	TT	TT	TT	CC	TT	TT	CC	CC	CC	CC	TT	TT	TT	CC	TT	TT	TT	CC	CC	CC	TT	CC	TT	CC	TT	CC	CC	TT	TT	TT	CC	TT	CC	CC	CC	CC	TT
chr01:26187514	T/C	1	26187514	+	NA	NA	NA	NA	NA	NA	TT	CC	CC	CC	TT	TT	TT	TT	TT	TT	TT	TT	TT	TT	TT	TT	CC	CC	CC	TT	TT	TT	CC	TT	CC	TT	TT	TT	TT	TT	CC	CC	TT	TT	TT	TT	TT	TT	TT
chr01:27046296	T/G	1	27046296	+	NA	NA	NA	NA	NA	NA	GG	TT	TT	TT	GG	TT	TT	TT	GG	TT	TT	TT	TT	TT	TT	NN	TT	TT	TT	TT	GG	GG	TT	GG	TT	GG	TT	GG	GG	TT	TT	TT	TT	TT	TT	NN	TT	TT	TT
chr01:27330724	G/A	1	27330724	+	NA	NA	NA	NA	NA	NA	GG	GG	AA	AA	GG	AA	GG	GG	GG	GG	AA	AA	AA	GG	GG	NN	AA	AA	AA	AA	GG	GG	AA	GG	AA	GG	GG	GG	GG	AA	AA	AA	AA	GG	AA	GG	AA	AA	AA
chr01:28142020	A/T	1	28142020	+	NA	NA	NA	NA	NA	NA	AA	AA	AA	AA	TT	AA	AA	AA	AA	AA	AA	AA	AA	AA	AA	AA	AA	AA	TT	AA	AA	AA	AA	TT	AA	AA	AA	AA	AA	AA	AA	AA	AA	AA	AA	AA	AA	AA	AA
chr01:28478660	T/C	1	28478660	+	NA	NA	NA	NA	NA	NA	CC	CC	TT	CC	TT	CC	CC	CC	CC	TT	CC	CC	CC	CC	CC	TT	CC	CC	TT	CC	TT	TT	CC	TT	CC	CC	CC	CC	CC	TT	CC	CC	CC	TT	CC	CC	CC	CC	TT
chr01:28826738	C/A	1	28826738	+	NA	NA	NA	NA	NA	NA	CC	NN	AA	AA	CC	AA	CC	CC	CC	CC	CC	AA	CC	CC	CC	CC	AA	AA	CC	AA	CC	CC	AA	CC	AA	CC	CC	CC	CC	CC	AA	AA	AA	CC	AA	CC	CC	AA	CC
chr01:30341513	C/T	1	30341513	+	NA	NA	NA	NA	NA	NA	TT	CC	CC	CC	TT	CC	CC	CC	CC	CC	CC	CC	CC	CC	CC	CC	CC	CC	TT	CC	CC	CC	CC	TT	CC	CC	CC	CC	CC	CC	CC	CC	CC	CC	CC	CC	CC	CC	CC
chr01:30569798	G/A	1	30569798	+	NA	NA	NA	NA	NA	NA	AA	NN	GG	GG	AA	AA	AA	AA	GG	AA	AA	GG	GG	AA	AA	GG	GG	GG	AA	GG	GG	GG	GG	AA	GG	AA	AA	GG	GG	AA	GG	GG	GG	GG	GG	GG	GG	GG	GG
chr01:31396842	G/T	1	31396842	+	NA	NA	NA	NA	NA	NA	TT	GG	GG	GG	TT	GG	GG	GG	GG	GG	GG	GG	GG	TT	TT	GG	GG	GG	TT	GG	TT	TT	GG	TT	GG	GG	GG	GG	GG	GG	GG	GG	GG	GG	GG	GG	GG	GG	GG
chr01:32041358	A/G	1	32041358	+	NA	NA	NA	NA	NA	NA	GG	AA	AA	AA	GG	AA	AA	AA	AA	AA	AA	AA	AA	GG	GG	AA	AA	AA	GG	AA	GG	GG	AA	GG	AA	GG	AA	AA	AA	AA	AA	AA	NN	AA	AA	AA	NN	AA	AA
chr01:32359998	T/G	1	32359998	+	NA	NA	NA	NA	NA	NA	TT	TT	TT	TT	TT	GG	TT	TT	GG	TT	TT	GG	GG	TT	TT	TT	GG	TT	TT	GG	TT	TT	GG	TT	GG	TT	TT	GG	GG	TT	TT	TT	GG	GG	GG	TT	GG	TT	TT
chr01:32563460	A/G	1	32563460	+	NA	NA	NA	NA	NA	NA	AA	AA	AA	AA	AA	AA	GG	GG	GG	AA	AA	GG	GG	AA	AA	NN	GG	AA	AA	GG	AA	AA	GG	AA	GG	AA	AA	GG	GG	AA	AA	AA	GG	GG	GG	NN	GG	AA	AA
chr01:33164035	G/A	1	33164035	+	NA	NA	NA	NA	NA	NA	GG	AA	AA	AA	GG	GG	AA	AA	GG	GG	GG	GG	GG	GG	GG	GG	GG	AA	GG	GG	GG	GG	GG	GG	AA	GG	GG	GG	GG	GG	GG	GG	NN	GG	GG	GG	GG	GG	NN
chr01:33472174	C/T	1	33472174	+	NA	NA	NA	NA	NA	NA	CC	NN	CC	CC	CC	TT	TT	TT	TT	TT	TT	TT	TT	TT	TT	TT	CC	CC	TT	TT	CC	CC	TT	CC	TT	CC	TT	TT	TT	TT	CC	CC	TT	TT	TT	TT	TT	CC	TT
chr01:33695501	A/T	1	33695501	+	NA	NA	NA	NA	NA	NA	TT	NN	TT	AA	AA	AA	AA	AA	AA	AA	AA	AA	AA	AA	AA	AA	TT	AA	AA	AA	AA	AA	AA	TT	AA	TT	AA	AA	AA	AA	TT	TT	AA	AA	AA	AA	AA	AA	AA
chr01:33901317	G/T	1	33901317	+	NA	NA	NA	NA	NA	NA	GG	NN	GG	TT	TT	TT	TT	TT	TT	TT	TT	TT	TT	TT	TT	TT	GG	TT	TT	TT	TT	TT	TT	GG	TT	GG	TT	TT	TT	TT	GG	GG	TT	TT	TT	TT	TT	GG	TT
chr01:34201543	G/A	1	34201543	+	NA	NA	NA	NA	NA	NA	AA	GG	GG	AA	AA	AA	GG	GG	AA	AA	GG	AA	NN	AA	AA	NN	GG	AA	AA	AA	AA	AA	AA	GG	AA	GG	AA	AA	AA	AA	GG	GG	AA	GG	AA	NN	AA	GG	NN
chr01:34363755	A/C	1	34363755	+	NA	NA	NA	NA	NA	NA	CC	CC	CC	CC	CC	CC	AA	CC	CC	CC	CC	CC	CC	CC	CC	CC	AA	CC	CC	CC	CC	CC	CC	AA	CC	AA	CC	CC	CC	CC	AA	AA	CC	CC	CC	CC	CC	CC	CC
chr01:34508997	T/C	1	34508997	+	NA	NA	NA	NA	NA	NA	TT	TT	TT	TT	TT	CC	TT	CC	TT	TT	TT	TT	TT	TT	TT	TT	CC	CC	TT	CC	TT	TT	CC	CC	CC	CC	CC	TT	TT	CC	CC	CC	TT	TT	TT	CC	TT	TT	TT
chr01:35259107	A/T	1	35259107	+	NA	NA	NA	NA	NA	NA	AA	TT	TT	TT	TT	TT	TT	TT	AA	AA	TT	AA	TT	AA	AA	AA	AA	TT	TT	TT	AA	AA	TT	AA	TT	AA	AA	AA	AA	TT	AA	AA	TT	TT	AA	TT	AA	TT	AA
chr01:35794891	T/C	1	35794891	+	NA	NA	NA	NA	NA	NA	TT	NN	CC	CC	CC	TT	TT	NN	TT	TT	CC	TT	NN	TT	TT	NN	CC	TT	TT	TT	TT	TT	TT	TT	TT	TT	CC	TT	TT	CC	TT	TT	NN	TT	TT	NN	NN	TT	NN
chr01:36150523	A/T	1	36150523	+	NA	NA	NA	NA	NA	NA	AA	TT	TT	TT	TT	TT	TT	TT	TT	TT	TT	TT	TT	TT	TT	TT	TT	TT	TT	TT	AA	AA	TT	AA	TT	AA	TT	TT	TT	TT	AA	AA	TT	TT	TT	TT	TT	TT	TT
chr01:36419842	G/C	1	36419842	+	NA	NA	NA	NA	NA	NA	GG	CC	CC	CC	CC	CC	CC	CC	CC	CC	CC	CC	CC	CC	CC	NN	CC	CC	CC	CC	GG	GG	CC	GG	CC	GG	CC	CC	CC	CC	GG	GG	CC	GG	GG	CC	CC	CC	CC
chr01:37274755	T/C	1	37274755	+	NA	NA	NA	NA	NA	NA	TT	CC	CC	CC	CC	CC	CC	CC	CC	CC	TT	CC	CC	CC	CC	TT	CC	CC	CC	CC	TT	TT	CC	TT	CC	TT	TT	CC	CC	TT	TT	TT	CC	TT	TT	TT	CC	CC	TT
chr01:37680628	G/A	1	37680628	+	NA	NA	NA	NA	NA	NA	GG	AA	AA	AA	AA	GG	AA	AA	GG	AA	GG	AA	AA	AA	AA	GG	AA	AA	AA	GG	GG	GG	AA	GG	GG	GG	GG	GG	GG	GG	GG	GG	NN	GG	GG	NN	GG	AA	GG
chr01:37920337	T/A	1	37920337	+	NA	NA	NA	NA	NA	NA	TT	AA	AA	AA	AA	AA	AA	AA	AA	AA	AA	TT	AA	TT	TT	TT	AA	AA	AA	AA	AA	AA	AA	TT	AA	TT	TT	AA	AA	AA	TT	TT	AA	AA	AA	AA	AA	AA	TT
chr01:38632196	A/T	1	38632196	+	NA	NA	NA	NA	NA	NA	AA	AA	AA	AA	AA	TT	AA	AA	TT	TT	AA	TT	TT	TT	TT	TT	AA	TT	TT	TT	AA	AA	TT	AA	TT	AA	TT	TT	TT	TT	AA	AA	TT	TT	TT	TT	TT	TT	TT
chr01:39548506	C/T	1	39548506	+	NA	NA	NA	NA	NA	NA	CC	CC	CC	TT	CC	TT	TT	TT	TT	TT	TT	TT	TT	TT	TT	CC	TT	TT	TT	TT	CC	CC	TT	CC	TT	CC	TT	TT	TT	TT	CC	CC	TT	TT	TT	TT	TT	TT	TT
chr01:39955529	A/C	1	39955529	+	NA	NA	NA	NA	NA	NA	AA	CC	CC	CC	AA	CC	CC	CC	CC	CC	CC	CC	CC	CC	CC	CC	AA	CC	CC	CC	CC	CC	CC	AA	CC	AA	CC	CC	CC	CC	AA	AA	CC	CC	CC	CC	CC	CC	CC
chr01:40699488	A/G	1	40699488	+	NA	NA	NA	NA	NA	NA	AA	AA	AA	GG	GG	GG	GG	GG	GG	GG	GG	GG	GG	GG	GG	NN	AA	AA	GG	GG	AA	AA	AA	AA	AA	AA	GG	GG	GG	GG	AA	AA	GG	GG	GG	NN	GG	GG	GG
chr01:41020155	C/T	1	41020155	+	NA	NA	NA	NA	NA	NA	TT	TT	TT	TT	CC	CC	CC	TT	CC	TT	TT	CC	CC	CC	CC	TT	TT	TT	CC	CC	CC	CC	TT	CC	TT	TT	CC	CC	CC	TT	CC	CC	TT	CC	CC	TT	CC	CC	CC
chr01:41911439	T/A	1	41911439	+	NA	NA	NA	NA	NA	NA	TT	NN	TT	TT	TT	AA	AA	TT	TT	AA	AA	TT	AA	AA	AA	AA	TT	TT	AA	TT	TT	TT	TT	AA	TT	TT	TT	TT	TT	AA	TT	TT	AA	AA	TT	AA	TT	AA	TT
chr01:42425574	G/A	1	42425574	+	NA	NA	NA	NA	NA	NA	AA	AA	AA	GG	AA	GG	GG	GG	GG	GG	GG	GG	GG	GG	GG	GG	AA	AA	GG	AA	AA	AA	AA	GG	AA	AA	GG	GG	GG	GG	AA	AA	GG	GG	GG	GG	GG	GG	GG
chr01:42555349	T/C	1	42555349	+	NA	NA	NA	NA	NA	NA	TT	TT	TT	CC	TT	CC	TT	CC	CC	CC	CC	TT	CC	CC	CC	CC	TT	TT	CC	CC	TT	TT	TT	CC	TT	TT	CC	CC	CC	TT	TT	TT	TT	TT	CC	CC	CC	TT	CC
chr01:42877440	C/T	1	42877440	+	NA	NA	NA	NA	NA	NA	CC	CC	CC	CC	CC	CC	NN	TT	CC	CC	CC	TT	CC	CC	CC	TT	CC	CC	TT	TT	CC	CC	CC	CC	CC	CC	CC	CC	CC	CC	CC	CC	CC	CC	TT	CC	CC	CC	CC
chr01:43074709	G/T	1	43074709	+	NA	NA	NA	NA	NA	NA	NN	GG	GG	GG	TT	GG	TT	TT	GG	GG	GG	TT	GG	GG	GG	GG	TT	TT	GG	TT	TT	TT	TT	GG	TT	TT	TT	GG	GG	GG	TT	TT	GG	GG	TT	GG	GG	GG	GG
chr02:103273	A/T	2	103273	+	NA	NA	NA	NA	NA	NA	TT	NN	AA	AA	AA	AA	AA	TT	AA	AA	TT	AA	AA	TT	TT	AA	AA	AA	AA	AA	TT	TT	AA	TT	AA	TT	AA	AA	AA	AA	AA	AA	AA	AA	AA	AA	AA	AA	AA
chr02:316859	C/T	2	316859	+	NA	NA	NA	NA	NA	NA	CC	CC	TT	CC	CC	CC	CC	CC	CC	CC	CC	CC	TT	CC	CC	TT	CC	CC	CC	CC	CC	CC	CC	CC	CC	TT	CC	CC	CC	NN	CC	TT	CC	CC	CC	TT	CC	CC	TT
chr02:494373	C/T	2	494373	+	NA	NA	NA	NA	NA	NA	TT	CC	NN	CC	CC	CC	CC	CC	CC	CC	CC	CC	CC	CC	CC	CC	CC	CC	CC	CC	CC	CC	CC	CC	CC	TT	CC	CC	CC	CC	CC	TT	CC	CC	CC	CC	CC	CC	CC
chr02:629512	G/A	2	629512	+	NA	NA	NA	NA	NA	NA	AA	AA	GG	GG	AA	AA	AA	AA	AA	GG	AA	AA	NN	AA	AA	GG	GG	GG	AA	GG	GG	GG	AA	AA	AA	AA	GG	AA	AA	GG	AA	AA	AA	AA	GG	GG	GG	GG	GG
chr02:890901	T/C	2	890901	+	NA	NA	NA	NA	NA	NA	CC	CC	CC	TT	CC	CC	TT	TT	CC	TT	CC	CC	TT	CC	CC	TT	TT	TT	CC	TT	CC	CC	CC	TT	CC	CC	CC	CC	CC	CC	CC	CC	CC	CC	TT	TT	TT	TT	TT
chr02:1082416	G/A	2	1082416	+	NA	NA	NA	NA	NA	NA	AA	GG	GG	AA	GG	GG	GG	GG	GG	GG	GG	GG	AA	GG	GG	GG	GG	AA	GG	GG	GG	GG	GG	GG	GG	GG	GG	GG	GG	GG	GG	GG	GG	GG	GG	GG	GG	GG	GG
chr02:1288670	G/A	2	1288670	+	NA	NA	NA	NA	NA	NA	GG	GG	GG	GG	AA	NN	AA	AA	GG	GG	GG	AA	AA	NN	AA	GG	AA	GG	AA	GG	AA	AA	AA	AA	AA	GG	AA	GG	GG	GG	GG	GG	AA	GG	NN	AA	AA	NN	GG
chr02:1380527	A/G	2	1380527	+	NA	NA	NA	NA	NA	NA	GG	AA	AA	GG	AA	AA	AA	AA	AA	AA	AA	AA	AA	AA	AA	AA	AA	GG	AA	AA	AA	AA	AA	AA	AA	AA	AA	AA	AA	AA	GG	AA	AA	AA	AA	AA	AA	AA	AA
chr02:1487009	C/T	2	1487009	+	NA	NA	NA	NA	NA	NA	CC	TT	TT	TT	CC	CC	CC	CC	TT	TT	CC	CC	CC	TT	TT	TT	CC	TT	CC	TT	CC	CC	CC	CC	CC	TT	CC	TT	TT	CC	TT	TT	CC	CC	CC	CC	CC	CC	TT
chr02:1660713	T/C	2	1660713	+	NA	NA	NA	NA	NA	NA	CC	TT	TT	CC	TT	CC	TT	TT	CC	TT	TT	TT	TT	CC	CC	CC	CC	CC	TT	CC	CC	CC	TT	TT	TT	CC	CC	CC	CC	CC	CC	CC	TT	TT	TT	CC	CC	TT	CC
chr02:2008370	T/C	2	2008370	+	NA	NA	NA	NA	NA	NA	TT	TT	TT	TT	TT	TT	TT	TT	TT	TT	TT	TT	TT	TT	TT	CC	TT	TT	TT	CC	CC	CC	TT	TT	TT	CC	TT	TT	TT	CC	TT	CC	TT	CC	TT	TT	TT	TT	TT
chr02:2334960	C/T	2	2334960	+	NA	NA	NA	NA	NA	NA	CC	CC	CC	CC	CC	CC	CC	CC	CC	CC	CC	CC	CC	CC	CC	NN	CC	CC	CC	TT	CC	CC	CC	CC	CC	TT	CC	CC	CC	TT	CC	TT	CC	CC	CC	NN	CC	CC	CC
chr02:2819095	C/T	2	2819095	+	NA	NA	NA	NA	NA	NA	CC	TT	TT	CC	TT	TT	TT	TT	TT	TT	TT	CC	CC	TT	TT	TT	CC	CC	TT	CC	CC	CC	TT	TT	TT	CC	TT	TT	TT	CC	TT	TT	CC	CC	TT	TT	CC	CC	CC
chr02:3136771	A/T	2	3136771	+	NA	NA	NA	NA	NA	NA	TT	TT	TT	TT	TT	TT	TT	TT	TT	TT	TT	TT	AA	TT	TT	AA	AA	TT	TT	AA	AA	AA	TT	TT	TT	AA	TT	TT	TT	AA	TT	TT	TT	TT	TT	TT	TT	TT	AA
chr02:3477202	A/C	2	3477202	+	NA	NA	NA	NA	NA	NA	AA	AA	AA	AA	AA	AA	AA	AA	AA	AA	AA	AA	AA	AA	AA	CC	CC	AA	AA	CC	CC	CC	AA	AA	AA	CC	AA	AA	AA	AA	CC	CC	AA	CC	AA	CC	AA	AA	AA
chr02:3830712	G/A	2	3830712	+	NA	NA	NA	NA	NA	NA	GG	AA	AA	AA	AA	AA	AA	AA	AA	AA	GG	AA	AA	GG	GG	AA	AA	GG	AA	AA	AA	AA	AA	GG	AA	GG	AA	AA	AA	AA	GG	GG	GG	AA	GG	AA	AA	AA	AA
chr02:4047646	A/G	2	4047646	+	NA	NA	NA	NA	NA	NA	GG	AA	AA	GG	GG	AA	GG	GG	GG	AA	AA	AA	GG	GG	GG	GG	GG	AA	AA	GG	AA	AA	AA	AA	GG	AA	GG	GG	GG	GG	AA	AA	AA	AA	AA	GG	GG	AA	AA
chr02:4342883	T/C	2	4342883	+	NA	NA	NA	NA	NA	NA	CC	CC	CC	CC	CC	CC	CC	TT	CC	CC	CC	CC	CC	TT	TT	NN	CC	TT	TT	CC	TT	TT	TT	TT	CC	TT	NN	NN	CC	TT	TT	TT	NN	CC	NN	NN	CC	CC	TT
chr02:4823175	C/T	2	4823175	+	NA	NA	NA	NA	NA	NA	CC	CC	TT	CC	CC	CC	CC	CC	CC	TT	CC	CC	TT	CC	CC	NN	TT	CC	CC	TT	CC	CC	CC	TT	TT	TT	CC	CC	CC	TT	TT	TT	CC	CC	CC	TT	NN	CC	CC
chr02:4930742	C/T	2	4930742	+	NA	NA	NA	NA	NA	NA	TT	CC	CC	TT	CC	TT	TT	CC	CC	TT	CC	TT	TT	CC	CC	CC	CC	TT	CC	CC	TT	TT	CC	TT	CC	TT	CC	CC	CC	TT	TT	TT	CC	TT	CC	TT	CC	CC	TT
chr02:5231169	G/T	2	5231169	+	NA	NA	NA	NA	NA	NA	GG	TT	GG	GG	GG	GG	GG	TT	TT	GG	GG	GG	GG	GG	GG	GG	TT	GG	GG	GG	GG	GG	GG	GG	GG	GG	GG	TT	TT	GG	GG	GG	GG	GG	GG	GG	GG	GG	GG
chr02:5836334	G/A	2	5836334	+	NA	NA	NA	NA	NA	NA	GG	GG	GG	GG	AA	AA	AA	AA	AA	GG	GG	AA	AA	GG	GG	AA	GG	GG	GG	GG	GG	GG	GG	AA	GG	AA	AA	AA	AA	AA	GG	GG	GG	AA	AA	AA	AA	AA	AA
chr02:6186335	T/C	2	6186335	+	NA	NA	NA	NA	NA	NA	CC	CC	CC	CC	TT	TT	NN	CC	TT	TT	TT	TT	TT	TT	TT	CC	CC	TT	TT	CC	CC	CC	TT	TT	CC	TT	CC	TT	TT	CC	TT	TT	TT	CC	TT	TT	TT	CC	TT
chr02:6373446	G/C	2	6373446	+	NA	NA	NA	NA	NA	NA	GG	GG	GG	GG	GG	GG	GG	GG	GG	CC	CC	GG	GG	GG	GG	GG	GG	GG	GG	GG	GG	GG	GG	GG	GG	GG	GG	GG	GG	GG	GG	GG	GG	GG	CC	GG	GG	GG	GG
chr02:6805305	T/A	2	6805305	+	NA	NA	NA	NA	NA	NA	AA	TT	AA	TT	AA	TT	TT	TT	TT	TT	TT	TT	AA	TT	TT	TT	TT	AA	AA	AA	TT	TT	AA	TT	TT	TT	TT	TT	TT	TT	AA	AA	AA	TT	TT	TT	TT	TT	TT
chr02:7342223	G/T	2	7342223	+	NA	NA	NA	NA	NA	NA	TT	NN	GG	TT	GG	GG	GG	GG	GG	GG	GG	GG	GG	GG	GG	TT	TT	TT	GG	TT	TT	TT	TT	TT	TT	TT	TT	GG	GG	TT	TT	TT	GG	GG	GG	TT	TT	GG	GG
chr02:8019748	T/G	2	8019748	+	NA	NA	NA	NA	NA	NA	GG	TT	TT	GG	TT	GG	TT	NN	TT	GG	GG	TT	GG	TT	TT	TT	GG	TT	GG	TT	GG	GG	TT	TT	GG	TT	TT	TT	TT	GG	TT	TT	TT	TT	TT	NN	GG	TT	TT
chr02:8814718	G/A	2	8814718	+	NA	NA	NA	NA	NA	NA	GG	GG	AA	GG	AA	GG	GG	GG	GG	GG	GG	GG	GG	GG	GG	GG	GG	AA	AA	GG	GG	GG	AA	GG	GG	GG	GG	GG	GG	GG	AA	AA	GG	GG	GG	GG	GG	GG	GG
chr02:9570228	A/G	2	9570228	+	NA	NA	NA	NA	NA	NA	AA	AA	GG	AA	GG	AA	GG	GG	GG	AA	AA	AA	GG	AA	AA	GG	AA	AA	AA	GG	GG	GG	GG	AA	GG	AA	AA	GG	GG	AA	GG	GG	AA	GG	AA	AA	GG	GG	AA
chr02:9801099	T/G	2	9801099	+	NA	NA	NA	NA	NA	NA	TT	GG	GG	TT	GG	TT	GG	TT	GG	TT	TT	TT	GG	TT	TT	GG	TT	TT	TT	TT	GG	GG	TT	TT	GG	TT	TT	GG	GG	TT	TT	TT	TT	TT	TT	TT	GG	GG	TT
chr02:9975660	G/A	2	9975660	+	NA	NA	NA	NA	NA	NA	GG	GG	GG	GG	GG	GG	AA	GG	GG	AA	GG	GG	GG	GG	GG	GG	GG	GG	GG	AA	AA	AA	AA	GG	AA	GG	GG	GG	GG	GG	AA	AA	GG	GG	GG	GG	AA	GG	GG
chr02:10555263	C/T	2	10555263	+	NA	NA	NA	NA	NA	NA	TT	NN	CC	TT	CC	TT	CC	CC	CC	TT	CC	TT	TT	CC	CC	CC	TT	TT	TT	TT	TT	TT	TT	TT	CC	CC	CC	CC	CC	CC	TT	TT	CC	TT	CC	CC	TT	TT	CC
chr02:10874369	G/T	2	10874369	+	NA	NA	NA	NA	NA	NA	GG	NN	TT	TT	TT	GG	GG	TT	TT	TT	TT	GG	GG	TT	TT	GG	GG	GG	TT	TT	TT	TT	TT	GG	GG	GG	GG	TT	TT	TT	TT	TT	TT	GG	TT	GG	GG	GG	TT
chr02:11102648	T/C	2	11102648	+	NA	NA	NA	NA	NA	NA	TT	TT	NN	CC	TT	TT	TT	CC	CC	CC	CC	TT	TT	CC	CC	TT	TT	TT	CC	CC	CC	CC	CC	TT	TT	TT	TT	NN	CC	CC	CC	CC	CC	CC	CC	TT	CC	CC	CC
chr02:11701123	G/A	2	11701123	+	NA	NA	NA	NA	NA	NA	AA	AA	AA	GG	AA	GG	AA	AA	AA	AA	GG	AA	GG	AA	AA	GG	AA	AA	AA	AA	AA	AA	AA	AA	GG	GG	GG	AA	AA	GG	AA	AA	GG	GG	GG	GG	GG	GG	GG
chr02:13962476	T/A	2	13962476	+	NA	NA	NA	NA	NA	NA	TT	AA	TT	TT	AA	AA	TT	AA	TT	AA	TT	AA	AA	AA	AA	NN	AA	AA	AA	AA	AA	AA	TT	TT	TT	TT	TT	TT	TT	TT	TT	TT	TT	AA	AA	NN	TT	AA	TT
chr02:16224316	T/C	2	16224316	+	NA	NA	NA	NA	NA	NA	CC	NN	NN	TT	TT	TT	CC	TT	TT	TT	CC	TT	TT	CC	CC	TT	CC	CC	TT	TT	CC	CC	CC	TT	TT	TT	TT	TT	TT	TT	CC	CC	TT	TT	TT	TT	TT	TT	TT
chr02:16464872	C/T	2	16464872	+	NA	NA	NA	NA	NA	NA	TT	TT	TT	CC	TT	CC	TT	TT	CC	CC	TT	CC	CC	TT	TT	CC	TT	TT	CC	CC	TT	TT	TT	CC	CC	CC	CC	CC	CC	CC	TT	TT	CC	CC	CC	TT	CC	CC	TT
chr02:16919033	A/G	2	16919033	+	NA	NA	NA	NA	NA	NA	AA	NN	GG	AA	AA	AA	AA	AA	AA	GG	AA	GG	GG	AA	AA	GG	AA	AA	AA	AA	AA	AA	AA	AA	AA	GG	GG	AA	AA	GG	AA	AA	AA	AA	GG	AA	AA	GG	AA
chr02:18370293	G/A	2	18370293	+	NA	NA	NA	NA	NA	NA	GG	GG	GG	GG	GG	GG	AA	GG	AA	GG	AA	GG	AA	AA	AA	GG	GG	GG	GG	AA	GG	GG	AA	GG	GG	GG	GG	AA	AA	GG	GG	GG	AA	AA	AA	GG	AA	AA	GG
chr02:18811812	G/T	2	18811812	+	NA	NA	NA	NA	NA	NA	GG	TT	GG	GG	GG	GG	GG	GG	GG	GG	GG	GG	GG	GG	GG	GG	TT	TT	GG	GG	TT	TT	GG	GG	GG	GG	GG	GG	GG	GG	GG	GG	GG	GG	GG	TT	GG	GG	TT
chr02:19283769	G/T	2	19283769	+	NA	NA	NA	NA	NA	NA	GG	NN	TT	TT	GG	TT	GG	GG	GG	TT	TT	TT	NN	TT	TT	NN	GG	TT	GG	TT	TT	TT	TT	TT	TT	TT	TT	GG	GG	TT	TT	TT	NN	TT	GG	NN	NN	GG	TT
chr02:19642635	C/T	2	19642635	+	NA	NA	NA	NA	NA	NA	CC	TT	TT	TT	TT	TT	TT	TT	TT	TT	CC	TT	TT	TT	TT	CC	TT	TT	CC	CC	CC	CC	TT	TT	TT	TT	TT	TT	TT	TT	TT	TT	TT	TT	TT	TT	TT	TT	TT
chr02:19981768	A/G	2	19981768	+	NA	NA	NA	NA	NA	NA	AA	GG	GG	GG	GG	GG	GG	GG	GG	GG	GG	GG	GG	GG	GG	GG	GG	GG	AA	AA	AA	AA	GG	GG	GG	GG	GG	GG	GG	AA	GG	GG	GG	GG	GG	GG	GG	GG	GG
chr02:20145859	C/T	2	20145859	+	NA	NA	NA	NA	NA	NA	TT	CC	CC	CC	CC	CC	CC	CC	CC	CC	CC	CC	CC	CC	CC	CC	CC	CC	TT	TT	TT	TT	CC	CC	CC	CC	CC	CC	CC	TT	CC	CC	CC	CC	CC	CC	CC	CC	CC
chr02:20824958	A/G	2	20824958	+	NA	NA	NA	NA	NA	NA	AA	AA	AA	AA	AA	GG	GG	AA	GG	AA	GG	GG	AA	AA	AA	AA	AA	AA	GG	GG	GG	GG	GG	AA	AA	AA	AA	GG	GG	GG	AA	AA	GG	AA	AA	AA	GG	GG	AA
chr02:21060669	C/T	2	21060669	+	NA	NA	NA	NA	NA	NA	CC	CC	CC	CC	TT	TT	CC	CC	CC	TT	TT	TT	TT	TT	TT	CC	TT	CC	TT	CC	CC	CC	TT	CC	CC	CC	TT	CC	CC	TT	CC	CC	TT	CC	CC	CC	CC	TT	TT
chr02:21832777	A/G	2	21832777	+	NA	NA	NA	NA	NA	NA	GG	AA	AA	AA	AA	AA	NN	GG	AA	AA	AA	AA	AA	AA	AA	GG	AA	GG	GG	AA	AA	AA	GG	GG	AA	AA	AA	AA	AA	AA	GG	GG	AA	GG	AA	GG	AA	AA	AA
chr02:22340836	T/C	2	22340836	+	NA	NA	NA	NA	NA	NA	TT	TT	TT	CC	CC	TT	TT	TT	CC	TT	TT	CC	TT	TT	TT	CC	CC	TT	TT	CC	CC	CC	TT	TT	CC	TT	CC	CC	CC	TT	CC	CC	CC	NN	CC	TT	CC	CC	TT
chr02:23073414	G/T	2	23073414	+	NA	NA	NA	NA	NA	NA	GG	GG	GG	GG	TT	GG	GG	GG	GG	GG	GG	GG	GG	GG	GG	TT	GG	GG	GG	TT	GG	GG	GG	GG	GG	GG	GG	GG	GG	GG	TT	TT	GG	TT	TT	GG	GG	GG	GG
chr02:23538743	G/A	2	23538743	+	NA	NA	NA	NA	NA	NA	AA	GG	GG	AA	GG	AA	GG	GG	GG	GG	GG	GG	GG	AA	AA	GG	AA	GG	AA	GG	GG	GG	GG	AA	GG	GG	GG	GG	GG	GG	GG	GG	AA	GG	GG	GG	GG	GG	GG
chr02:23852677	A/G	2	23852677	+	NA	NA	NA	NA	NA	NA	AA	GG	GG	AA	AA	AA	GG	AA	AA	AA	GG	GG	GG	GG	GG	AA	GG	AA	AA	GG	GG	GG	GG	AA	GG	AA	AA	AA	AA	GG	AA	AA	GG	AA	AA	AA	AA	AA	AA
chr02:24168273	G/A	2	24168273	+	NA	NA	NA	NA	NA	NA	GG	AA	AA	AA	GG	AA	AA	GG	GG	GG	GG	GG	GG	GG	GG	GG	AA	GG	AA	AA	AA	AA	AA	GG	AA	GG	GG	GG	GG	AA	GG	GG	GG	GG	GG	GG	GG	GG	GG
chr02:24264653	A/C	2	24264653	+	NA	NA	NA	NA	NA	NA	CC	AA	AA	AA	AA	AA	AA	AA	AA	AA	AA	AA	AA	AA	AA	AA	AA	AA	AA	CC	AA	AA	AA	CC	AA	AA	AA	AA	AA	AA	AA	AA	AA	AA	AA	AA	AA	AA	AA
chr02:24772301	C/A	2	24772301	+	NA	NA	NA	NA	NA	NA	AA	CC	CC	CC	CC	CC	AA	CC	AA	CC	AA	CC	AA	CC	CC	CC	CC	CC	CC	AA	CC	CC	CC	AA	CC	AA	AA	AA	AA	CC	CC	CC	CC	CC	AA	AA	AA	AA	CC
chr02:24887320	T/C	2	24887320	+	NA	NA	NA	NA	NA	NA	NN	CC	CC	CC	TT	NN	TT	TT	TT	CC	TT	TT	TT	CC	CC	TT	CC	TT	CC	CC	CC	CC	CC	CC	CC	CC	TT	TT	TT	TT	TT	TT	TT	TT	TT	NN	TT	TT	CC
chr02:25193353	T/C	2	25193353	+	NA	NA	NA	NA	NA	NA	TT	CC	CC	TT	TT	CC	CC	TT	CC	CC	TT	CC	NN	TT	TT	CC	CC	CC	TT	TT	CC	CC	CC	TT	CC	TT	TT	CC	CC	CC	TT	TT	TT	TT	TT	TT	CC	CC	CC
chr02:25415397	A/T	2	25415397	+	NA	NA	NA	NA	NA	NA	TT	AA	AA	AA	TT	AA	AA	TT	AA	AA	AA	AA	AA	AA	AA	NN	AA	AA	AA	TT	AA	AA	AA	TT	AA	AA	AA	AA	AA	AA	TT	TT	AA	TT	AA	AA	AA	AA	AA
chr02:25949636	A/C	2	25949636	+	NA	NA	NA	NA	NA	NA	AA	AA	AA	AA	CC	AA	AA	CC	CC	AA	AA	AA	CC	CC	CC	NN	AA	CC	AA	AA	AA	AA	AA	AA	AA	AA	AA	CC	NN	AA	CC	CC	NN	CC	AA	NN	NN	CC	CC
chr02:26406867	G/A	2	26406867	+	NA	NA	NA	NA	NA	NA	GG	GG	GG	AA	AA	GG	AA	GG	AA	GG	GG	GG	GG	GG	GG	GG	GG	GG	AA	AA	AA	AA	GG	AA	AA	GG	GG	AA	AA	GG	AA	AA	AA	AA	AA	GG	AA	GG	GG
chr02:27548893	A/C	2	27548893	+	NA	NA	NA	NA	NA	NA	AA	CC	CC	CC	AA	AA	AA	AA	AA	AA	AA	AA	AA	AA	AA	AA	CC	AA	CC	AA	AA	AA	CC	CC	CC	CC	AA	AA	AA	AA	AA	AA	AA	AA	AA	CC	AA	AA	CC
chr02:28049479	G/A	2	28049479	+	NA	NA	NA	NA	NA	NA	AA	GG	GG	GG	AA	GG	GG	GG	GG	GG	AA	GG	GG	AA	AA	GG	GG	GG	GG	AA	AA	AA	GG	GG	GG	GG	GG	GG	GG	GG	AA	AA	GG	GG	GG	GG	GG	GG	GG
chr02:28211032	T/C	2	28211032	+	NA	NA	NA	NA	NA	NA	NN	TT	TT	TT	CC	CC	TT	CC	TT	TT	TT	CC	CC	CC	CC	NN	TT	TT	CC	CC	TT	TT	CC	TT	TT	CC	CC	TT	TT	TT	TT	TT	NN	CC	CC	NN	TT	TT	NN
chr02:28778297	A/G	2	28778297	+	NA	NA	NA	NA	NA	NA	AA	AA	AA	GG	GG	GG	GG	GG	GG	GG	AA	GG	GG	AA	AA	GG	AA	GG	GG	AA	AA	AA	AA	AA	GG	GG	AA	GG	GG	GG	AA	AA	GG	AA	AA	GG	GG	GG	GG
chr02:29415200	T/C	2	29415200	+	NA	NA	NA	NA	NA	NA	TT	CC	NN	TT	TT	NN	TT	NN	CC	TT	TT	CC	TT	TT	TT	NN	NN	CC	TT	TT	TT	TT	TT	CC	TT	NN	TT	CC	CC	TT	TT	TT	NN	TT	TT	NN	NN	TT	CC
chr02:29568762	C/T	2	29568762	+	NA	NA	NA	NA	NA	NA	TT	CC	CC	TT	TT	CC	CC	TT	TT	TT	TT	CC	TT	CC	CC	TT	CC	TT	TT	CC	CC	CC	CC	CC	TT	CC	CC	TT	TT	CC	CC	CC	CC	CC	CC	CC	TT	CC	CC
chr02:29718772	C/T	2	29718772	+	NA	NA	NA	NA	NA	NA	TT	CC	TT	CC	CC	CC	CC	CC	CC	CC	NN	CC	CC	NN	NN	NN	CC	NN	CC	CC	CC	CC	CC	CC	CC	CC	CC	CC	CC	TT	CC	CC	CC	CC	CC	CC	CC	CC	CC
chr02:30345735	C/A	2	30345735	+	NA	NA	NA	NA	NA	NA	AA	AA	AA	CC	CC	CC	AA	AA	CC	AA	CC	CC	CC	AA	AA	NN	AA	CC	CC	CC	CC	CC	CC	AA	CC	AA	AA	CC	CC	AA	CC	CC	CC	CC	CC	AA	CC	CC	AA
chr02:30530432	A/G	2	30530432	+	NA	NA	NA	NA	NA	NA	AA	AA	AA	AA	AA	GG	GG	AA	GG	AA	GG	GG	GG	AA	AA	AA	AA	AA	AA	GG	GG	GG	GG	AA	AA	AA	AA	NN	GG	AA	GG	GG	GG	GG	GG	AA	GG	GG	AA
chr02:31135814	C/T	2	31135814	+	NA	NA	NA	NA	NA	NA	CC	CC	CC	TT	TT	TT	CC	CC	TT	CC	CC	CC	CC	CC	CC	TT	CC	TT	TT	CC	CC	CC	CC	CC	TT	CC	CC	TT	TT	CC	CC	CC	CC	CC	CC	TT	TT	CC	CC
chr02:31403314	A/T	2	31403314	+	NA	NA	NA	NA	NA	NA	AA	AA	AA	TT	AA	AA	AA	AA	AA	AA	AA	AA	AA	AA	AA	AA	AA	TT	TT	AA	AA	AA	AA	AA	TT	AA	AA	AA	AA	AA	AA	AA	AA	AA	AA	AA	AA	AA	AA
chr02:31678155	T/G	2	31678155	+	NA	NA	NA	NA	NA	NA	TT	TT	NN	GG	GG	TT	GG	TT	TT	TT	TT	TT	TT	TT	TT	TT	TT	GG	GG	TT	TT	TT	GG	TT	GG	TT	TT	TT	TT	TT	TT	TT	TT	TT	TT	TT	TT	TT	TT
chr02:31914486	G/A	2	31914486	+	NA	NA	NA	NA	NA	NA	GG	GG	GG	GG	GG	GG	AA	GG	GG	AA	AA	GG	AA	AA	AA	GG	AA	GG	GG	AA	AA	AA	GG	AA	GG	AA	AA	GG	GG	GG	AA	AA	GG	GG	GG	GG	GG	GG	AA
chr02:32101050	G/A	2	32101050	+	NA	NA	NA	NA	NA	NA	GG	GG	GG	GG	GG	GG	GG	GG	GG	GG	GG	GG	AA	AA	AA	GG	AA	GG	GG	GG	AA	AA	AA	AA	GG	AA	GG	GG	GG	GG	GG	GG	AA	GG	GG	GG	GG	GG	AA
chr02:32303539	A/T	2	32303539	+	NA	NA	NA	NA	NA	NA	AA	AA	AA	TT	TT	AA	AA	AA	AA	AA	TT	AA	AA	TT	TT	AA	AA	TT	TT	TT	AA	AA	AA	AA	TT	AA	AA	AA	AA	AA	AA	AA	AA	AA	AA	AA	AA	AA	AA
chr02:33035683	A/G	2	33035683	+	NA	NA	NA	NA	NA	NA	GG	AA	AA	GG	GG	AA	AA	AA	AA	AA	AA	AA	GG	AA	AA	AA	AA	GG	GG	AA	GG	GG	AA	GG	AA	AA	AA	AA	AA	AA	GG	GG	GG	AA	AA	GG	AA	AA	GG
chr02:34072964	C/T	2	34072964	+	NA	NA	NA	NA	NA	NA	TT	CC	CC	CC	CC	CC	CC	CC	TT	CC	CC	CC	CC	CC	CC	CC	CC	CC	CC	CC	TT	TT	CC	TT	CC	TT	CC	TT	TT	CC	CC	CC	CC	CC	CC	TT	TT	TT	CC
chr02:34425408	G/A	2	34425408	+	NA	NA	NA	NA	NA	NA	GG	AA	AA	AA	AA	AA	GG	GG	AA	GG	AA	AA	GG	AA	AA	AA	AA	AA	AA	AA	GG	GG	AA	GG	AA	GG	AA	AA	AA	AA	AA	AA	GG	AA	AA	AA	AA	AA	AA
chr02:34707946	G/T	2	34707946	+	NA	NA	NA	NA	NA	NA	TT	GG	GG	TT	TT	GG	GG	GG	GG	GG	GG	GG	GG	GG	GG	GG	TT	TT	TT	GG	GG	GG	TT	GG	GG	GG	GG	GG	GG	GG	GG	GG	GG	GG	GG	GG	GG	GG	GG
chr02:34865754	A/G	2	34865754	+	NA	NA	NA	NA	NA	NA	AA	AA	AA	AA	AA	GG	GG	NN	GG	GG	AA	AA	GG	GG	GG	NN	AA	AA	AA	GG	AA	AA	AA	AA	GG	GG	AA	GG	NN	AA	GG	GG	NN	GG	GG	NN	NN	GG	AA
chr02:34868096	G/A	2	34868096	+	NA	NA	NA	NA	NA	NA	GG	GG	AA	GG	GG	AA	AA	GG	AA	AA	GG	GG	AA	AA	AA	GG	GG	GG	GG	AA	GG	GG	GG	GG	AA	AA	GG	AA	AA	GG	AA	AA	AA	AA	AA	GG	AA	AA	GG
chr02:35216781	A/C	2	35216781	+	NA	NA	NA	NA	NA	NA	CC	AA	AA	AA	AA	CC	AA	AA	AA	AA	AA	AA	AA	AA	AA	AA	AA	AA	CC	AA	AA	AA	AA	AA	AA	AA	AA	AA	AA	AA	AA	AA	AA	AA	AA	AA	AA	AA	AA
chr02:35401891	C/A	2	35401891	+	NA	NA	NA	NA	NA	NA	AA	CC	CC	AA	AA	CC	CC	CC	CC	CC	CC	CC	CC	CC	CC	CC	AA	AA	AA	CC	CC	CC	AA	AA	CC	CC	CC	CC	CC	CC	AA	AA	CC	CC	CC	CC	CC	CC	CC
chr02:35568365	G/A	2	35568365	+	NA	NA	NA	NA	NA	NA	AA	GG	GG	GG	AA	GG	GG	AA	GG	GG	GG	GG	AA	AA	AA	GG	AA	AA	AA	GG	AA	AA	AA	AA	GG	GG	GG	GG	GG	AA	AA	AA	GG	GG	GG	NN	GG	GG	AA
chr03:484812	T/C	3	484812	+	NA	NA	NA	NA	NA	NA	TT	CC	CC	TT	CC	TT	CC	TT	TT	TT	TT	TT	TT	TT	TT	TT	TT	TT	CC	CC	CC	CC	CC	TT	CC	TT	TT	TT	TT	TT	TT	CC	TT	TT	TT	TT	TT	TT	TT
chr03:851785	T/C	3	851785	+	NA	NA	NA	NA	NA	NA	TT	CC	CC	TT	CC	TT	NN	TT	TT	TT	TT	TT	TT	TT	TT	TT	TT	TT	CC	CC	CC	CC	CC	TT	CC	CC	TT	TT	TT	TT	TT	TT	TT	TT	TT	TT	TT	TT	TT
chr03:1270943	G/A	3	1270943	+	NA	NA	NA	NA	NA	NA	GG	GG	GG	GG	GG	AA	AA	AA	AA	AA	AA	AA	AA	AA	AA	AA	AA	AA	GG	GG	GG	GG	GG	AA	GG	GG	AA	AA	AA	AA	AA	AA	AA	AA	AA	AA	AA	AA	AA
chr03:1481412	C/T	3	1481412	+	NA	NA	NA	NA	NA	NA	TT	TT	TT	TT	TT	CC	CC	CC	CC	CC	CC	CC	CC	CC	CC	CC	CC	CC	TT	TT	TT	TT	TT	CC	TT	TT	CC	CC	CC	CC	CC	CC	CC	CC	CC	CC	CC	CC	CC
chr03:1761412	G/A	3	1761412	+	NA	NA	NA	NA	NA	NA	AA	AA	AA	GG	AA	AA	GG	GG	AA	GG	GG	AA	GG	GG	GG	GG	AA	GG	AA	AA	AA	AA	AA	GG	AA	GG	AA	AA	AA	GG	GG	GG	AA	AA	AA	GG	AA	AA	GG
chr03:2151496	A/G	3	2151496	+	NA	NA	NA	NA	NA	NA	GG	GG	GG	AA	GG	AA	AA	AA	GG	AA	AA	AA	AA	AA	AA	GG	AA	AA	GG	AA	AA	AA	AA	AA	AA	AA	GG	GG	GG	AA	AA	AA	GG	GG	GG	AA	GG	GG	AA
chr03:2885423	T/C	3	2885423	+	NA	NA	NA	NA	NA	NA	TT	TT	TT	TT	TT	TT	TT	TT	TT	TT	TT	TT	TT	TT	TT	TT	TT	CC	TT	TT	CC	CC	TT	CC	TT	TT	TT	TT	TT	TT	CC	CC	TT	TT	TT	TT	TT	TT	TT
chr03:3382980	G/T	3	3382980	+	NA	NA	NA	NA	NA	NA	GG	GG	GG	GG	TT	GG	GG	TT	GG	GG	TT	GG	GG	GG	GG	GG	GG	TT	TT	TT	TT	TT	TT	TT	TT	TT	GG	GG	GG	GG	TT	TT	GG	GG	GG	GG	TT	GG	TT
chr03:3657643	C/G	3	3657643	+	NA	NA	NA	NA	NA	NA	GG	CC	GG	GG	GG	GG	GG	CC	GG	CC	CC	GG	GG	CC	CC	CC	GG	CC	CC	CC	CC	CC	CC	CC	CC	CC	GG	GG	NN	CC	CC	CC	CC	GG	GG	CC	CC	GG	CC
chr03:4047654	C/T	3	4047654	+	NA	NA	NA	NA	NA	NA	TT	TT	TT	CC	CC	CC	CC	CC	CC	CC	CC	CC	CC	CC	CC	TT	CC	CC	CC	CC	CC	CC	CC	CC	CC	CC	CC	CC	CC	CC	TT	TT	CC	CC	CC	TT	CC	CC	CC
chr03:4321231	C/T	3	4321231	+	NA	NA	NA	NA	NA	NA	TT	TT	TT	CC	CC	CC	TT	TT	CC	CC	TT	CC	TT	TT	TT	TT	CC	CC	TT	TT	TT	TT	TT	TT	TT	TT	CC	CC	CC	TT	TT	TT	CC	CC	CC	CC	CC	CC	TT
chr03:5109298	T/C	3	5109298	+	NA	NA	NA	NA	NA	NA	TT	TT	TT	CC	TT	CC	TT	CC	TT	TT	TT	CC	CC	TT	TT	CC	CC	CC	CC	CC	TT	TT	CC	TT	CC	TT	CC	TT	TT	TT	CC	CC	TT	CC	CC	CC	CC	CC	TT
chr03:5880211	C/T	3	5880211	+	NA	NA	NA	NA	NA	NA	CC	TT	TT	CC	CC	CC	TT	TT	TT	CC	CC	TT	TT	CC	CC	TT	TT	TT	CC	TT	CC	CC	TT	CC	TT	CC	TT	TT	TT	TT	TT	TT	TT	TT	TT	TT	TT	TT	TT
chr03:6283461	T/C	3	6283461	+	NA	NA	NA	NA	NA	NA	TT	TT	TT	TT	TT	TT	TT	TT	CC	TT	TT	TT	TT	TT	TT	TT	TT	TT	TT	TT	CC	CC	TT	CC	TT	TT	TT	CC	CC	TT	TT	TT	TT	TT	CC	TT	CC	TT	TT
chr03:6902921	A/G	3	6902921	+	NA	NA	NA	NA	NA	NA	AA	AA	AA	GG	GG	GG	GG	NN	AA	GG	GG	GG	GG	GG	GG	NN	GG	GG	GG	GG	AA	AA	GG	AA	GG	AA	GG	AA	AA	AA	GG	GG	AA	AA	AA	NN	AA	GG	NN
chr03:7605347	G/A	3	7605347	+	NA	NA	NA	NA	NA	NA	GG	GG	GG	GG	AA	GG	GG	GG	AA	GG	GG	GG	GG	GG	GG	AA	GG	GG	GG	GG	AA	AA	GG	AA	GG	AA	GG	AA	AA	AA	AA	AA	GG	GG	GG	AA	AA	GG	AA
chr03:8532555	A/G	3	8532555	+	NA	NA	NA	NA	NA	NA	AA	AA	AA	AA	GG	AA	AA	AA	AA	AA	AA	AA	AA	AA	AA	AA	AA	AA	AA	AA	GG	GG	AA	GG	AA	GG	AA	AA	AA	AA	GG	GG	AA	AA	NN	AA	AA	AA	AA
chr03:8711509	A/G	3	8711509	+	NA	NA	NA	NA	NA	NA	GG	AA	GG	GG	AA	GG	GG	AA	GG	AA	GG	GG	AA	AA	AA	GG	GG	GG	GG	AA	AA	AA	GG	AA	GG	AA	AA	GG	GG	GG	AA	AA	GG	GG	GG	GG	GG	GG	GG
chr03:9026803	T/C	3	9026803	+	NA	NA	NA	NA	NA	NA	CC	NN	CC	TT	TT	CC	CC	TT	CC	TT	CC	CC	TT	TT	TT	CC	CC	CC	CC	TT	TT	TT	CC	TT	CC	TT	CC	CC	CC	CC	TT	TT	TT	CC	CC	CC	CC	CC	CC
chr03:9375374	G/A	3	9375374	+	NA	NA	NA	NA	NA	NA	AA	NN	NN	GG	GG	AA	AA	GG	AA	GG	GG	AA	GG	GG	GG	AA	AA	AA	GG	GG	GG	GG	AA	GG	AA	GG	AA	AA	AA	AA	GG	GG	AA	AA	AA	AA	AA	GG	AA
chr03:9636224	T/C	3	9636224	+	NA	NA	NA	NA	NA	NA	TT	CC	CC	CC	TT	CC	CC	CC	TT	CC	CC	CC	TT	CC	CC	TT	CC	CC	CC	CC	TT	TT	CC	TT	CC	TT	CC	TT	TT	TT	TT	TT	CC	CC	CC	TT	TT	CC	TT
chr03:9751213	C/T	3	9751213	+	NA	NA	NA	NA	NA	NA	CC	TT	TT	TT	CC	TT	TT	TT	CC	TT	TT	TT	CC	TT	TT	CC	TT	TT	TT	TT	CC	CC	TT	CC	TT	CC	TT	CC	CC	CC	CC	CC	TT	TT	TT	CC	CC	TT	CC
chr03:9878813	T/C	3	9878813	+	NA	NA	NA	NA	NA	NA	TT	CC	CC	CC	TT	CC	CC	CC	TT	CC	CC	CC	TT	CC	CC	TT	CC	CC	CC	CC	TT	TT	CC	TT	CC	TT	CC	TT	TT	TT	TT	TT	CC	CC	CC	NN	TT	CC	TT
chr03:10184356	G/A	3	10184356	+	NA	NA	NA	NA	NA	NA	GG	AA	AA	AA	GG	AA	AA	AA	AA	AA	AA	AA	AA	AA	AA	GG	AA	AA	AA	AA	GG	GG	AA	GG	AA	GG	AA	AA	AA	GG	GG	GG	AA	AA	AA	AA	AA	AA	GG
chr03:10544320	C/T	3	10544320	+	NA	NA	NA	NA	NA	NA	TT	CC	CC	CC	TT	CC	CC	CC	CC	CC	CC	CC	CC	CC	CC	NN	CC	CC	CC	CC	TT	TT	CC	TT	CC	TT	CC	CC	NN	CC	TT	TT	NN	CC	CC	CC	CC	CC	CC
chr03:10798982	T/C	3	10798982	+	NA	NA	NA	NA	NA	NA	CC	TT	TT	TT	CC	TT	TT	TT	TT	TT	TT	TT	TT	TT	TT	TT	CC	TT	TT	TT	TT	TT	TT	CC	TT	CC	TT	TT	TT	TT	CC	CC	TT	TT	TT	TT	TT	TT	TT
chr03:11031220	G/A	3	11031220	+	NA	NA	NA	NA	NA	NA	AA	GG	GG	GG	AA	GG	GG	GG	GG	GG	GG	GG	GG	GG	GG	GG	AA	GG	GG	GG	GG	GG	GG	AA	GG	AA	GG	GG	GG	GG	AA	AA	GG	GG	GG	GG	GG	GG	GG
chr03:11644944	C/T	3	11644944	+	NA	NA	NA	NA	NA	NA	TT	CC	CC	CC	TT	CC	CC	CC	CC	CC	CC	CC	CC	CC	CC	CC	TT	CC	CC	CC	CC	CC	CC	TT	CC	TT	CC	CC	CC	CC	TT	TT	CC	CC	CC	CC	CC	CC	CC
chr03:11851886	A/C	3	11851886	+	NA	NA	NA	NA	NA	NA	CC	NN	AA	AA	CC	CC	AA	AA	CC	CC	AA	CC	AA	CC	CC	AA	AA	AA	AA	AA	AA	AA	AA	AA	AA	CC	AA	CC	CC	AA	CC	CC	AA	CC	CC	CC	CC	CC	AA
chr03:12564300	C/T	3	12564300	+	NA	NA	NA	NA	NA	NA	TT	CC	CC	CC	TT	CC	CC	CC	CC	CC	CC	CC	CC	CC	CC	TT	CC	CC	CC	TT	CC	CC	CC	CC	CC	TT	CC	CC	CC	TT	TT	TT	CC	CC	CC	TT	CC	CC	TT
chr03:13224089	T/C	3	13224089	+	NA	NA	NA	NA	NA	NA	TT	CC	CC	CC	TT	CC	CC	CC	CC	CC	CC	CC	CC	TT	TT	CC	CC	CC	CC	CC	CC	CC	CC	CC	CC	TT	CC	CC	CC	CC	TT	TT	CC	CC	CC	CC	CC	CC	CC
chr03:13932387	A/C	3	13932387	+	NA	NA	NA	NA	NA	NA	CC	AA	AA	AA	CC	AA	AA	AA	AA	AA	AA	AA	AA	AA	AA	AA	AA	AA	AA	AA	AA	AA	AA	AA	AA	CC	AA	AA	AA	AA	CC	CC	AA	AA	AA	AA	AA	AA	AA
chr03:14169727	G/T	3	14169727	+	NA	NA	NA	NA	NA	NA	GG	NN	TT	TT	GG	GG	GG	GG	GG	GG	GG	GG	GG	TT	TT	GG	TT	TT	TT	TT	GG	GG	TT	GG	TT	GG	GG	GG	GG	GG	GG	GG	GG	GG	GG	GG	GG	GG	GG
chr03:14554651	C/G	3	14554651	+	NA	NA	NA	NA	NA	NA	GG	CC	CC	GG	GG	CC	CC	GG	CC	CC	CC	CC	CC	CC	CC	GG	GG	GG	GG	CC	GG	GG	GG	GG	GG	CC	CC	CC	CC	CC	GG	GG	CC	CC	CC	CC	GG	CC	GG
chr03:14777813	A/G	3	14777813	+	NA	NA	NA	NA	NA	NA	GG	GG	AA	AA	GG	AA	AA	AA	AA	GG	AA	AA	AA	AA	AA	GG	AA	AA	AA	AA	GG	GG	AA	AA	AA	AA	AA	AA	AA	AA	GG	GG	AA	AA	AA	AA	NN	AA	GG
chr03:15365726	T/G	3	15365726	+	NA	NA	NA	NA	NA	NA	GG	NN	NN	GG	TT	GG	TT	GG	GG	TT	GG	GG	NN	GG	GG	TT	GG	GG	GG	TT	GG	GG	GG	TT	GG	TT	GG	GG	GG	GG	TT	TT	GG	GG	GG	GG	TT	GG	TT
chr03:16733441	T/G	3	16733441	+	NA	NA	NA	NA	NA	NA	TT	TT	TT	TT	TT	GG	GG	GG	TT	GG	GG	GG	TT	GG	GG	GG	TT	TT	GG	GG	TT	TT	TT	TT	TT	GG	GG	TT	TT	TT	TT	TT	GG	GG	GG	TT	TT	GG	TT
chr03:17307455	G/T	3	17307455	+	NA	NA	NA	NA	NA	NA	TT	GG	TT	TT	GG	GG	GG	GG	GG	GG	GG	GG	GG	GG	GG	GG	TT	GG	GG	GG	TT	TT	GG	TT	TT	GG	GG	GG	GG	GG	TT	TT	GG	GG	GG	GG	GG	GG	GG
chr03:17827706	A/G	3	17827706	+	NA	NA	NA	NA	NA	NA	GG	GG	GG	GG	AA	AA	AA	AA	AA	AA	AA	AA	AA	AA	AA	AA	GG	AA	AA	GG	GG	GG	AA	GG	GG	AA	AA	AA	AA	AA	GG	GG	AA	AA	AA	AA	AA	AA	AA
chr03:18273682	C/T	3	18273682	+	NA	NA	NA	NA	NA	NA	TT	TT	TT	TT	CC	CC	CC	CC	CC	CC	CC	CC	CC	CC	CC	CC	TT	CC	CC	CC	TT	TT	CC	TT	TT	CC	CC	CC	CC	CC	TT	TT	CC	CC	CC	CC	CC	CC	CC
chr03:18629240	G/A	3	18629240	+	NA	NA	NA	NA	NA	NA	AA	NN	AA	AA	GG	GG	GG	GG	GG	GG	GG	GG	GG	GG	GG	GG	AA	GG	GG	GG	AA	AA	GG	AA	AA	GG	GG	GG	GG	GG	AA	AA	GG	GG	GG	GG	GG	GG	GG
chr03:19929911	C/T	3	19929911	+	NA	NA	NA	NA	NA	NA	TT	NN	TT	TT	CC	CC	CC	CC	CC	CC	CC	CC	CC	CC	CC	CC	TT	CC	CC	CC	TT	TT	CC	TT	TT	CC	CC	CC	CC	CC	TT	TT	CC	CC	CC	CC	CC	CC	CC
chr03:21003404	C/T	3	21003404	+	NA	NA	NA	NA	NA	NA	TT	CC	CC	TT	CC	CC	CC	CC	CC	CC	CC	CC	CC	CC	CC	NN	TT	CC	CC	CC	TT	TT	CC	TT	TT	CC	CC	CC	CC	CC	TT	TT	CC	CC	CC	CC	CC	CC	CC
chr03:22050510	T/C	3	22050510	+	NA	NA	NA	NA	NA	NA	CC	NN	CC	CC	TT	TT	TT	TT	TT	TT	TT	TT	TT	TT	TT	TT	CC	TT	TT	TT	CC	CC	TT	CC	CC	TT	TT	TT	TT	TT	CC	CC	TT	TT	TT	TT	TT	TT	TT
chr03:22633713	G/A	3	22633713	+	NA	NA	NA	NA	NA	NA	AA	NN	NN	AA	GG	GG	GG	GG	GG	GG	GG	GG	GG	GG	GG	GG	AA	GG	GG	GG	AA	AA	GG	AA	AA	GG	GG	GG	GG	GG	AA	AA	GG	GG	GG	GG	GG	GG	GG
chr03:23037368	G/T	3	23037368	+	NA	NA	NA	NA	NA	NA	TT	NN	TT	TT	GG	GG	GG	GG	GG	GG	GG	GG	GG	GG	GG	GG	TT	GG	GG	GG	TT	TT	GG	TT	GG	GG	GG	GG	GG	GG	TT	TT	GG	GG	GG	GG	GG	GG	GG
chr03:23354868	C/T	3	23354868	+	NA	NA	NA	NA	NA	NA	TT	NN	TT	TT	CC	CC	CC	CC	CC	CC	CC	CC	CC	CC	CC	CC	TT	CC	CC	CC	TT	TT	CC	TT	CC	CC	CC	CC	CC	CC	TT	TT	CC	CC	CC	CC	CC	CC	CC
chr03:23851835	G/T	3	23851835	+	NA	NA	NA	NA	NA	NA	GG	GG	GG	TT	GG	GG	GG	GG	GG	GG	GG	GG	GG	GG	GG	GG	TT	TT	GG	GG	GG	GG	TT	TT	TT	GG	GG	GG	GG	GG	TT	TT	GG	GG	GG	GG	GG	GG	NN
chr03:24413888	G/A	3	24413888	+	NA	NA	NA	NA	NA	NA	AA	GG	GG	AA	AA	GG	GG	GG	GG	GG	GG	GG	GG	GG	GG	GG	AA	AA	GG	GG	GG	GG	AA	AA	AA	GG	GG	GG	GG	GG	AA	AA	GG	GG	GG	GG	GG	GG	GG
chr03:24682521	T/C	3	24682521	+	NA	NA	NA	NA	NA	NA	TT	CC	CC	TT	TT	CC	CC	TT	CC	TT	CC	CC	CC	TT	TT	NN	TT	TT	TT	CC	CC	CC	TT	TT	TT	CC	TT	CC	CC	CC	TT	TT	CC	CC	CC	CC	CC	CC	CC
chr03:25157655	A/G	3	25157655	+	NA	NA	NA	NA	NA	NA	AA	AA	AA	GG	GG	AA	AA	AA	AA	AA	AA	AA	AA	AA	AA	AA	AA	GG	AA	AA	AA	AA	GG	GG	GG	AA	AA	AA	AA	AA	GG	GG	AA	AA	AA	AA	AA	AA	AA
chr03:25259336	G/A	3	25259336	+	NA	NA	NA	NA	NA	NA	GG	AA	AA	GG	GG	GG	AA	AA	GG	GG	AA	GG	GG	AA	AA	AA	AA	GG	AA	GG	AA	AA	GG	GG	GG	AA	GG	GG	GG	AA	GG	GG	AA	GG	GG	AA	GG	GG	GG
chr03:25530777	A/G	3	25530777	+	NA	NA	NA	NA	NA	NA	GG	AA	AA	GG	GG	GG	AA	AA	AA	GG	AA	AA	GG	AA	AA	AA	AA	GG	AA	GG	AA	AA	GG	GG	GG	AA	GG	AA	AA	AA	GG	GG	AA	AA	AA	AA	AA	AA	GG
chr03:25833182	G/T	3	25833182	+	NA	NA	NA	NA	NA	NA	TT	GG	GG	TT	TT	GG	GG	GG	GG	GG	GG	GG	GG	GG	GG	GG	GG	TT	GG	GG	GG	GG	GG	TT	TT	GG	GG	GG	GG	GG	TT	TT	GG	GG	GG	GG	GG	GG	GG
chr03:26334305	C/T	3	26334305	+	NA	NA	NA	NA	NA	NA	CC	TT	TT	CC	CC	TT	TT	TT	TT	TT	TT	TT	TT	TT	TT	NN	TT	CC	CC	TT	TT	TT	TT	CC	CC	TT	TT	TT	NN	TT	CC	CC	NN	TT	NN	NN	TT	TT	NN
chr03:26456796	G/T	3	26456796	+	NA	NA	NA	NA	NA	NA	TT	GG	GG	TT	TT	GG	GG	GG	GG	GG	GG	GG	GG	GG	GG	GG	GG	TT	GG	GG	GG	GG	GG	TT	TT	GG	GG	GG	GG	GG	TT	TT	GG	GG	GG	GG	GG	GG	GG
chr03:26590992	T/C	3	26590992	+	NA	NA	NA	NA	NA	NA	TT	TT	TT	TT	TT	CC	TT	CC	TT	CC	CC	NN	CC	CC	CC	CC	TT	TT	CC	CC	TT	TT	CC	TT	TT	CC	CC	TT	TT	NN	TT	TT	NN	CC	CC	NN	TT	NN	CC
chr03:26982172	A/T	3	26982172	+	NA	NA	NA	NA	NA	NA	TT	AA	NN	TT	TT	AA	AA	NN	AA	AA	AA	AA	AA	AA	AA	AA	TT	TT	TT	AA	AA	AA	AA	TT	TT	AA	AA	AA	AA	AA	AA	AA	NN	AA	AA	AA	NN	AA	AA
chr03:27275567	T/G	3	27275567	+	NA	NA	NA	NA	NA	NA	GG	TT	TT	GG	GG	GG	TT	TT	TT	GG	TT	TT	TT	TT	TT	NN	GG	GG	TT	TT	TT	TT	TT	GG	GG	TT	TT	TT	TT	TT	TT	TT	TT	TT	TT	TT	TT	TT	TT
chr03:27494934	C/T	3	27494934	+	NA	NA	NA	NA	NA	NA	TT	CC	CC	CC	TT	TT	TT	CC	CC	CC	CC	TT	CC	CC	CC	CC	TT	TT	CC	CC	CC	CC	CC	TT	TT	CC	CC	CC	CC	CC	CC	CC	CC	CC	CC	CC	CC	CC	CC
chr03:27813704	G/A	3	27813704	+	NA	NA	NA	NA	NA	NA	AA	GG	GG	GG	AA	GG	AA	GG	GG	GG	GG	GG	GG	GG	GG	GG	AA	AA	GG	GG	AA	AA	GG	AA	AA	GG	GG	GG	GG	GG	GG	GG	GG	GG	GG	GG	GG	GG	GG
chr03:28851199	A/C	3	28851199	+	NA	NA	NA	NA	NA	NA	CC	AA	AA	AA	AA	AA	CC	AA	AA	AA	CC	AA	AA	AA	AA	AA	CC	CC	AA	AA	CC	CC	AA	CC	CC	AA	AA	AA	AA	AA	CC	CC	AA	CC	AA	AA	CC	AA	AA
chr03:29152266	C/A	3	29152266	+	NA	NA	NA	NA	NA	NA	AA	CC	CC	CC	CC	CC	AA	CC	CC	CC	CC	CC	CC	CC	CC	CC	AA	AA	CC	CC	AA	AA	CC	AA	AA	CC	CC	CC	CC	CC	AA	AA	CC	CC	AA	CC	CC	AA	CC
chr03:29430694	A/T	3	29430694	+	NA	NA	NA	NA	NA	NA	AA	TT	TT	AA	TT	AA	AA	TT	TT	AA	TT	AA	TT	AA	AA	TT	AA	AA	TT	AA	AA	AA	TT	AA	AA	TT	TT	TT	TT	TT	AA	AA	AA	AA	AA	AA	AA	AA	TT
chr03:30247826	G/T	3	30247826	+	NA	NA	NA	NA	NA	NA	TT	GG	GG	GG	GG	GG	GG	GG	GG	GG	GG	GG	GG	GG	GG	GG	GG	GG	GG	GG	GG	GG	GG	TT	GG	GG	GG	GG	GG	GG	TT	TT	GG	GG	GG	GG	TT	GG	GG
chr03:30604896	C/T	3	30604896	+	NA	NA	NA	NA	NA	NA	CC	CC	CC	CC	TT	TT	CC	TT	TT	TT	TT	TT	TT	TT	TT	TT	TT	TT	TT	CC	TT	TT	TT	CC	TT	CC	CC	TT	TT	TT	CC	CC	TT	TT	TT	CC	CC	TT	TT
chr03:31025197	C/T	3	31025197	+	NA	NA	NA	NA	NA	NA	TT	CC	CC	CC	CC	CC	CC	CC	CC	CC	CC	CC	CC	CC	CC	NN	CC	CC	CC	CC	CC	CC	TT	TT	CC	CC	TT	CC	CC	TT	TT	TT	CC	CC	CC	TT	TT	CC	CC
chr03:31190989	A/G	3	31190989	+	NA	NA	NA	NA	NA	NA	AA	AA	AA	AA	GG	GG	GG	GG	GG	GG	GG	GG	NN	AA	AA	NN	GG	GG	GG	AA	GG	GG	GG	AA	GG	AA	AA	GG	GG	AA	AA	AA	GG	GG	GG	AA	AA	GG	GG
chr03:31427789	G/T	3	31427789	+	NA	NA	NA	NA	NA	NA	GG	GG	GG	GG	TT	TT	GG	TT	TT	GG	GG	TT	TT	GG	GG	TT	TT	TT	GG	GG	TT	TT	GG	GG	TT	GG	GG	TT	TT	GG	GG	GG	TT	TT	TT	GG	GG	TT	TT
chr03:31614921	T/A	3	31614921	+	NA	NA	NA	NA	NA	NA	TT	TT	TT	TT	AA	AA	AA	AA	AA	AA	AA	AA	AA	AA	AA	AA	AA	AA	AA	TT	AA	AA	AA	AA	AA	TT	TT	AA	AA	TT	TT	TT	TT	TT	TT	TT	TT	TT	AA
chr03:31919761	G/A	3	31919761	+	NA	NA	NA	NA	NA	NA	AA	GG	GG	GG	GG	GG	GG	GG	GG	GG	GG	GG	GG	GG	GG	GG	GG	GG	GG	GG	GG	GG	GG	GG	GG	GG	GG	GG	GG	GG	AA	AA	GG	GG	GG	GG	GG	GG	NN
chr03:32063693	C/T	3	32063693	+	NA	NA	NA	NA	NA	NA	TT	TT	TT	TT	CC	CC	CC	TT	CC	CC	CC	CC	CC	CC	CC	TT	TT	TT	CC	TT	CC	CC	CC	CC	TT	CC	TT	CC	CC	TT	TT	TT	CC	CC	CC	TT	TT	CC	TT
chr03:32430702	A/C	3	32430702	+	NA	NA	NA	NA	NA	NA	AA	AA	AA	AA	CC	CC	CC	CC	CC	CC	CC	CC	CC	CC	CC	CC	AA	CC	CC	AA	AA	AA	CC	AA	CC	CC	CC	CC	CC	CC	AA	AA	CC	CC	CC	AA	AA	CC	CC
chr03:32577650	G/A	3	32577650	+	NA	NA	NA	NA	NA	NA	GG	GG	GG	GG	AA	GG	GG	AA	GG	AA	GG	GG	AA	GG	GG	GG	GG	AA	GG	GG	GG	GG	AA	GG	AA	GG	AA	GG	GG	GG	GG	GG	AA	GG	AA	GG	GG	AA	GG
chr03:32832500	A/T	3	32832500	+	NA	NA	NA	NA	NA	NA	AA	AA	AA	AA	TT	TT	TT	TT	TT	TT	TT	TT	AA	TT	TT	TT	AA	AA	TT	AA	AA	AA	AA	AA	AA	AA	AA	TT	TT	TT	AA	AA	TT	TT	TT	AA	TT	TT	TT
chr03:33080942	T/C	3	33080942	+	NA	NA	NA	NA	NA	NA	TT	CC	CC	CC	CC	CC	CC	CC	CC	CC	CC	CC	CC	CC	CC	CC	TT	TT	CC	TT	TT	TT	CC	TT	TT	CC	CC	CC	CC	CC	TT	TT	CC	CC	CC	CC	CC	CC	CC
chr03:33319900	C/T	3	33319900	+	NA	NA	NA	NA	NA	NA	CC	CC	TT	CC	CC	CC	TT	TT	CC	CC	CC	TT	CC	TT	TT	NN	CC	TT	TT	CC	CC	CC	CC	CC	TT	CC	CC	CC	CC	CC	CC	CC	TT	CC	TT	TT	TT	TT	CC
chr03:33713486	C/A	3	33713486	+	NA	NA	NA	NA	NA	NA	CC	CC	CC	CC	CC	CC	AA	AA	CC	CC	AA	CC	CC	CC	CC	CC	CC	AA	AA	CC	CC	CC	CC	CC	AA	CC	CC	CC	CC	CC	CC	CC	AA	AA	AA	AA	AA	AA	CC
chr03:34275405	A/G	3	34275405	+	NA	NA	NA	NA	NA	NA	AA	AA	AA	AA	AA	GG	GG	GG	GG	GG	AA	GG	AA	GG	GG	GG	AA	GG	GG	AA	AA	AA	AA	AA	GG	AA	AA	GG	GG	AA	AA	AA	GG	GG	GG	GG	GG	GG	GG
chr03:34476308	T/C	3	34476308	+	NA	NA	NA	NA	NA	NA	TT	TT	TT	TT	TT	CC	CC	TT	CC	TT	TT	TT	CC	TT	TT	NN	TT	CC	CC	TT	TT	TT	TT	TT	CC	TT	TT	CC	CC	TT	TT	TT	TT	TT	TT	TT	TT	TT	TT
chr03:34678981	G/T	3	34678981	+	NA	NA	NA	NA	NA	NA	GG	GG	GG	GG	GG	TT	TT	TT	TT	GG	TT	GG	TT	TT	TT	TT	GG	TT	TT	GG	GG	GG	GG	GG	TT	GG	GG	TT	TT	GG	GG	GG	TT	GG	GG	GG	TT	GG	TT
chr03:35093761	A/G	3	35093761	+	NA	NA	NA	NA	NA	NA	GG	GG	GG	AA	AA	GG	AA	AA	AA	GG	AA	GG	GG	AA	AA	GG	AA	GG	GG	AA	AA	AA	GG	AA	GG	GG	GG	AA	AA	AA	AA	AA	GG	GG	GG	GG	GG	GG	GG
chr03:35636092	A/G	3	35636092	+	NA	NA	NA	NA	NA	NA	AA	AA	AA	AA	AA	AA	AA	AA	AA	AA	AA	AA	AA	AA	AA	AA	GG	AA	AA	AA	GG	GG	AA	GG	AA	AA	AA	AA	AA	AA	GG	GG	AA	AA	AA	GG	AA	AA	AA
chr03:35824355	A/C	3	35824355	+	NA	NA	NA	NA	NA	NA	CC	CC	CC	AA	AA	CC	AA	CC	AA	AA	CC	AA	AA	CC	CC	CC	AA	AA	AA	AA	AA	AA	CC	AA	CC	AA	AA	AA	AA	CC	AA	AA	AA	CC	CC	CC	AA	CC	CC
chr03:36206765	C/T	3	36206765	+	NA	NA	NA	NA	NA	NA	TT	TT	TT	CC	CC	TT	CC	TT	TT	TT	TT	CC	TT	TT	TT	NN	CC	TT	TT	CC	CC	CC	TT	CC	TT	TT	TT	TT	TT	CC	CC	CC	TT	NN	CC	NN	TT	NN	NN
chr04:193676	A/T	4	193676	+	NA	NA	NA	NA	NA	NA	AA	TT	AA	AA	AA	AA	AA	AA	AA	AA	TT	TT	TT	AA	NN	AA	AA	AA	AA	AA	AA	AA	AA	AA	AA	AA	TT	NN	NN	AA	AA	NN	TT	AA	NN	AA	AA	AA	AA
chr04:603494	G/A	4	603494	+	NA	NA	NA	NA	NA	NA	GG	AA	GG	AA	AA	AA	GG	GG	AA	GG	AA	AA	AA	AA	AA	AA	AA	AA	GG	GG	GG	GG	AA	GG	GG	GG	GG	AA	AA	AA	GG	GG	AA	AA	AA	AA	AA	AA	AA
chr04:1022225	G/A	4	1022225	+	NA	NA	NA	NA	NA	NA	GG	GG	GG	AA	GG	AA	GG	GG	AA	GG	AA	GG	GG	AA	AA	AA	AA	AA	GG	AA	GG	GG	GG	GG	AA	GG	GG	NN	AA	AA	AA	AA	GG	GG	GG	AA	AA	AA	AA
chr04:1136986	T/C	4	1136986	+	NA	NA	NA	NA	NA	NA	CC	CC	TT	TT	CC	CC	CC	CC	CC	CC	CC	CC	TT	TT	TT	TT	TT	CC	TT	TT	TT	TT	CC	CC	TT	TT	CC	CC	CC	TT	TT	TT	CC	CC	CC	TT	CC	CC	TT
chr04:1719865	C/T	4	1719865	+	NA	NA	NA	NA	NA	NA	TT	CC	CC	CC	TT	TT	TT	CC	CC	CC	CC	CC	CC	CC	CC	CC	CC	CC	CC	TT	CC	CC	CC	CC	TT	CC	CC	CC	CC	CC	TT	TT	TT	TT	TT	CC	CC	TT	CC
chr04:3411505	C/A	4	3411505	+	NA	NA	NA	NA	NA	NA	CC	AA	CC	CC	AA	AA	AA	AA	AA	AA	CC	AA	CC	AA	AA	AA	CC	AA	CC	AA	CC	CC	AA	CC	AA	AA	CC	AA	AA	AA	CC	CC	AA	AA	AA	AA	AA	AA	AA
chr04:4456304	T/C	4	4456304	+	NA	NA	NA	NA	NA	NA	CC	TT	CC	TT	CC	CC	TT	TT	CC	TT	TT	TT	TT	TT	TT	TT	CC	TT	CC	CC	CC	CC	CC	CC	CC	TT	TT	CC	CC	TT	CC	CC	TT	TT	TT	TT	TT	CC	TT
chr04:5111222	C/T	4	5111222	+	NA	NA	NA	NA	NA	NA	CC	CC	CC	CC	TT	TT	TT	NN	TT	TT	CC	TT	NN	TT	TT	TT	CC	TT	CC	TT	CC	CC	TT	CC	TT	CC	CC	TT	TT	CC	CC	CC	TT	TT	TT	CC	TT	TT	NN
chr04:5625104	C/T	4	5625104	+	NA	NA	NA	NA	NA	NA	TT	CC	CC	CC	CC	CC	CC	CC	CC	CC	CC	CC	CC	CC	CC	CC	TT	CC	CC	CC	CC	CC	CC	CC	CC	TT	CC	CC	CC	CC	CC	CC	CC	CC	CC	CC	CC	CC	NN
chr04:6027557	C/T	4	6027557	+	NA	NA	NA	NA	NA	NA	TT	NN	TT	TT	CC	CC	CC	CC	TT	CC	TT	TT	TT	TT	TT	TT	CC	CC	TT	CC	TT	TT	CC	TT	CC	TT	TT	TT	TT	TT	TT	TT	CC	CC	CC	TT	TT	CC	TT
chr04:6193569	C/T	4	6193569	+	NA	NA	NA	NA	NA	NA	NN	NN	TT	TT	CC	CC	CC	CC	TT	CC	CC	CC	NN	CC	CC	TT	NN	CC	TT	CC	TT	TT	CC	TT	CC	TT	TT	TT	TT	CC	TT	TT	CC	NN	CC	TT	TT	CC	TT
chr04:6596219	C/T	4	6596219	+	NA	NA	NA	NA	NA	NA	TT	CC	TT	TT	CC	TT	CC	NN	TT	CC	TT	CC	TT	TT	TT	TT	CC	NN	TT	NN	TT	TT	TT	TT	NN	TT	TT	TT	TT	TT	TT	TT	TT	CC	CC	TT	TT	TT	TT
chr04:7170237	C/T	4	7170237	+	NA	NA	NA	NA	NA	NA	CC	NN	TT	TT	CC	TT	CC	CC	TT	CC	CC	CC	TT	CC	CC	TT	CC	TT	TT	CC	TT	TT	CC	TT	CC	TT	TT	TT	TT	CC	TT	TT	TT	CC	CC	TT	TT	TT	TT
chr04:7304413	G/T	4	7304413	+	NA	NA	NA	NA	NA	NA	GG	GG	TT	TT	GG	TT	GG	GG	GG	GG	TT	GG	NN	TT	TT	NN	GG	TT	TT	TT	TT	TT	TT	TT	TT	TT	TT	GG	GG	TT	TT	TT	TT	GG	GG	TT	TT	TT	TT
chr04:7871436	C/T	4	7871436	+	NA	NA	NA	NA	NA	NA	CC	CC	CC	CC	TT	CC	TT	CC	CC	TT	CC	CC	CC	CC	CC	CC	TT	CC	CC	CC	CC	CC	CC	CC	CC	CC	CC	CC	CC	CC	CC	CC	CC	CC	CC	CC	CC	CC	CC
chr04:8217877	A/G	4	8217877	+	NA	NA	NA	NA	NA	NA	AA	AA	AA	AA	GG	AA	GG	AA	AA	AA	AA	AA	AA	AA	AA	AA	GG	AA	AA	AA	AA	AA	AA	AA	AA	AA	AA	AA	AA	AA	AA	AA	AA	AA	AA	AA	AA	AA	AA
chr04:8876854	G/A	4	8876854	+	NA	NA	NA	NA	NA	NA	GG	NN	NN	AA	GG	AA	GG	NN	GG	GG	GG	GG	NN	GG	GG	NN	GG	AA	AA	AA	AA	AA	AA	GG	AA	AA	AA	GG	GG	GG	AA	AA	NN	GG	GG	NN	NN	AA	NN
chr04:10468507	A/G	4	10468507	+	NA	NA	NA	NA	NA	NA	AA	NN	GG	GG	AA	GG	AA	AA	AA	AA	AA	AA	GG	AA	AA	GG	AA	GG	GG	GG	GG	GG	GG	AA	GG	GG	GG	AA	AA	AA	GG	GG	GG	AA	AA	GG	GG	GG	GG
chr04:10991011	T/C	4	10991011	+	NA	NA	NA	NA	NA	NA	TT	NN	CC	CC	TT	CC	TT	TT	TT	TT	TT	TT	CC	TT	TT	CC	TT	CC	CC	CC	CC	CC	CC	TT	CC	CC	CC	TT	TT	TT	CC	CC	CC	TT	TT	CC	CC	CC	NN
chr04:11645506	T/C	4	11645506	+	NA	NA	NA	NA	NA	NA	TT	CC	CC	CC	TT	CC	TT	TT	TT	TT	CC	TT	CC	CC	CC	CC	TT	CC	CC	CC	CC	CC	CC	TT	CC	CC	CC	TT	TT	CC	CC	CC	CC	TT	TT	CC	CC	CC	CC
chr04:11879947	G/A	4	11879947	+	NA	NA	NA	NA	NA	NA	GG	GG	GG	GG	AA	GG	AA	GG	GG	GG	GG	GG	GG	GG	NN	GG	AA	GG	GG	GG	GG	GG	GG	GG	GG	GG	GG	GG	GG	GG	GG	GG	GG	GG	GG	GG	GG	GG	GG
chr04:11986644	T/C	4	11986644	+	NA	NA	NA	NA	NA	NA	TT	CC	CC	CC	TT	CC	TT	TT	TT	TT	TT	TT	CC	TT	TT	CC	TT	CC	CC	CC	CC	CC	CC	TT	CC	CC	CC	TT	TT	TT	CC	CC	CC	TT	TT	CC	CC	CC	CC
chr04:12244931	A/C	4	12244931	+	NA	NA	NA	NA	NA	NA	AA	AA	AA	AA	CC	AA	CC	AA	AA	AA	AA	AA	AA	AA	AA	AA	CC	AA	AA	AA	AA	AA	AA	AA	AA	AA	AA	AA	AA	AA	AA	AA	AA	AA	AA	AA	AA	AA	AA
chr04:12297152	C/T	4	12297152	+	NA	NA	NA	NA	NA	NA	CC	NN	TT	TT	CC	TT	CC	CC	CC	CC	TT	CC	TT	TT	TT	TT	CC	TT	TT	TT	TT	TT	TT	CC	TT	TT	CC	CC	CC	TT	TT	TT	TT	CC	CC	TT	TT	TT	TT
chr04:12594753	A/G	4	12594753	+	NA	NA	NA	NA	NA	NA	AA	AA	AA	AA	GG	AA	GG	AA	AA	AA	AA	AA	AA	AA	AA	AA	GG	AA	AA	AA	AA	AA	AA	AA	AA	AA	AA	AA	AA	AA	AA	AA	AA	AA	AA	AA	AA	AA	AA
chr04:12684621	T/C	4	12684621	+	NA	NA	NA	NA	NA	NA	TT	TT	TT	TT	CC	TT	CC	NN	TT	TT	TT	TT	NN	TT	TT	TT	CC	TT	TT	TT	TT	TT	TT	TT	TT	TT	TT	TT	TT	TT	TT	TT	TT	TT	TT	TT	TT	TT	TT
chr04:13551673	G/A	4	13551673	+	NA	NA	NA	NA	NA	NA	NN	AA	GG	GG	GG	GG	GG	GG	GG	GG	GG	AA	GG	GG	GG	GG	GG	GG	AA	GG	AA	AA	GG	AA	GG	AA	GG	GG	GG	GG	AA	AA	GG	GG	GG	GG	GG	GG	GG
[truncated: 580 more rows]
[truncated: 392 more columns]

## Sheet: Supplementary File 6
rs#	alleles	chrom	pos	strand	assembly#	center	protLSID	assayLSID	panelLSID	QCcode	A69-1	A69-1.1	A69-1.2	CSR 28	CSR 28.1	IR 4630-22-2-5-1-3	IR 4630-22-2-5-1-3.1	IRRI 154	IRRI 154.1	MANAW THUKHA	MANAW THUKHA.1	MS11	A69-1xIR 4630-22-2-5-1-3_01	A69-1xIR 4630-22-2-5-1-3_02	A69-1xIR 4630-22-2-5-1-3_03	A69-1xIR 4630-22-2-5-1-3_04	A69-1xIR 4630-22-2-5-1-3_05	A69-1xIR 4630-22-2-5-1-3_06	A69-1xIR 4630-22-2-5-1-3_07	A69-1xIR 4630-22-2-5-1-3_08	A69-1xIR 4630-22-2-5-1-3_09	A69-1xIR 4630-22-2-5-1-3_10	A69-1xIR 4630-22-2-5-1-3_11	A69-1xIR 4630-22-2-5-1-3_12	A69-1xIR 4630-22-2-5-1-3_13	A69-1xIR 4630-22-2-5-1-3_14	CSR 28xMANAW THUKHA_01	CSR 28xMANAW THUKHA_02	CSR 28xMANAW THUKHA_03	CSR 28xMANAW THUKHA_04	IR 4630-22-2-5-1-3xCSR 28_01	IR 4630-22-2-5-1-3xCSR 28_02	IR 4630-22-2-5-1-3xCSR 28_03	IR 4630-22-2-5-1-3xCSR 28_04	IR 4630-22-2-5-1-3xCSR 28_05	IR 4630-22-2-5-1-3xCSR 28_06	IR 4630-22-2-5-1-3xCSR 28_07	IR 4630-22-2-5-1-3xCSR 28_08	IR 4630-22-2-5-1-3xCSR 28_09
[truncated: 882 more rows]
[truncated: 30 more columns]

[truncated: 2 more sheets: Supplementary File 7, Genomic selection-adjusted mean]
